# Supplementary material for: Genomic analyses of 238 seed plants reveal the evolutionary mechanisms driving specialization of F3H, ANS, and FLS in flavonoid biosynthesis
Source: Front Plant Sci. 2026 Jan 7;16:1703405. doi: 10.3389/fpls.2025.1703405 (PMC12819720; doi:10.3389/fpls.2025.1703405)
Supplement: Supplementary file 7 [file Table1.xlsx]

## Sheet: Sheet1
Table S1. The classification and genomic data source of 238 species in this study.
Taxa	Phylum	Class	Order	Family	Genus	Species	Link
Gymnospermae	Streptophyta	Ginkgoopsida	Ginkgoales	Ginkgoaceae	Ginkgo	Ginkgo biloba	https://ngdc.cncb.ac.cn/search/?dbId=gwh&q=Ginkgoaceae&page=1
Gymnospermae	Streptophyta	Pinopsida	Cupressales	Cupressaceae	Metasequoia	Metasequoia glyptostroboides	https://ngdc.cncb.ac.cn/search/?dbId=gwh&q=PRJCA016596&page=1
Gymnospermae	Streptophyta	Pinopsida	Cupressales	Taxaceae	Taxus	Taxus chinensis	https://www.ncbi.nlm.nih.gov/datasets/genome/GCA_019776745.2/
Gymnospermae	Streptophyta	Gnetopsida	Welwitschiales	Welwitschiaceae	Welwitschia	Welwitschia mirabilis	https://ftp.cngb.org/pub/CNSA/data3/CNP0001943/CNS0386377/CNA0022760/
Basal angiosperms	Streptophyta	Magnoliopsida	Amborellales	Amborellaceae	Amborella	Amborella trichopoda	https://genome.jgi.doe.gov/portal/pages/dynamicOrganismDownload.jsf?organism=Phytozome
Basal angiosperms	Streptophyta	Magnoliopsida	Nymphaeales	Nymphaeaceae	Euryale	Euryale ferox	https://genomevolution.org/CoGe/GenomeInfo.pl?gid=56574
Basal angiosperms	Streptophyta	Magnoliopsida	Nymphaeales	Nymphaeaceae	Nymphaea	Nymphaea colorata	https://genome.jgi.doe.gov/portal/pages/dynamicOrganismDownload.jsf?organism=Phytozome
Monocots	Streptophyta	Magnoliopsida	Pandanales	Velloziaceae	Acanthochlamys	Acanthochlamys bracteata	https://www.ncbi.nlm.nih.gov/datasets/genome/GCA_019914995.1/
Monocots	Streptophyta	Magnoliopsida	Poales	Poaceae	Neotrinia	Achnatherum splendens	https://ngdc.cncb.ac.cn/gwh/Genome/1390/show
Monocots	Streptophyta	Magnoliopsida	Acorales	Acoraceae	Acorus	Acorus americanus	https://genomevolution.org/CoGe/SearchResults.pl?s=63102&p=genome
Monocots	Streptophyta	Magnoliopsida	Acorales	Acoraceae	Acorus	Acorus calamus	https://www.ncbi.nlm.nih.gov/datasets/genome/GCA_030737845.1/
Monocots	Streptophyta	Magnoliopsida	Acorales	Acoraceae	Acorus	Acorus gramineus	https://www.ncbi.nlm.nih.gov/datasets/genome/GCA_030737835.1/
Monocots	Streptophyta	Magnoliopsida	Poales	Poaceae	Aegilops	Aegilops bicornis	https://ngdc.cncb.ac.cn/search/?dbId=gwh&q=Aegilops%20bicornis&page=1
Monocots	Streptophyta	Magnoliopsida	Poales	Poaceae	Aegilops	Aegilops tauschii	https://www.ncbi.nlm.nih.gov/datasets/genome/GCF_002575655.2/
Monocots	Streptophyta	Magnoliopsida	Poales	Bromeliaceae	Ananas	Ananas comosus	https://genome.jgi.doe.gov/portal/pages/dynamicOrganismDownload.jsf?organism=Phytozome
Monocots	Streptophyta	Magnoliopsida	Asparagales	Orchidaceae	Apostasia	Apostasia shenzhenica	https://www.ncbi.nlm.nih.gov/genome/?term=Apostasia+shenzhenica
Monocots	Streptophyta	Magnoliopsida	Asparagales	Asparagaceae	Asparagus	Asparagus officinalis	https://genome.jgi.doe.gov/portal/pages/dynamicOrganismDownload.jsf?organism=Phytozome
Monocots	Streptophyta	Magnoliopsida	Poales	Poaceae	Avena	Avena sativa	https://www.ncbi.nlm.nih.gov/datasets/genome/GCA_916181665.1/
Monocots	Streptophyta	Magnoliopsida	Poales	Poaceae	Brachypodium	Brachypodium distachyon	https://genome.jgi.doe.gov/portal/pages/dynamicOrganismDownload.jsf?organism=Phytozome
Monocots	Streptophyta	Magnoliopsida	Poales	Poaceae	Brachypodium	Brachypodium hybridum	https://data.jgi.doe.gov/refine-download/phytozome?genome_id=463&_gl=1*1g4wiq*_ga*MTkzNTMwMzY3NC4xNjg5NDkyNDkw*_ga_YBLMHYR3C2*MTcwMTgyOTAxMy4xOS4xLjE3MDE4Mjk4MTMuMC4wLjA.&expanded=Phytozome-463
Monocots	Streptophyta	Magnoliopsida	Poales	Poaceae	Brachypodium	Brachypodium stacei	https://data.jgi.doe.gov/refine-download/phytozome?genome_id=316&_gl=1*mdqawl*_ga*MTkzNTMwMzY3NC4xNjg5NDkyNDkw*_ga_YBLMHYR3C2*MTcwMTgyOTAxMy4xOS4xLjE3MDE4MzA2NjMuMC4wLjA.&expanded=Phytozome-316
Monocots	Streptophyta	Magnoliopsida	Arecales	Arecaceae	Cocos	Cocos nucifera	https://www.ncbi.nlm.nih.gov/datasets/genome/GCA_003604295.2/
Monocots	Streptophyta	Magnoliopsida	Asparagales	Orchidaceae	Cymbidium	Cymbidium ensifolium	https://ngdc.cncb.ac.cn/search/?dbId=gwh&q=Cymbidium%20ensifolium&page=1
Monocots	Streptophyta	Magnoliopsida	Asparagales	Orchidaceae	Dendrobium	Dendrobium catenatum	https://www.ncbi.nlm.nih.gov/datasets/genome/GCF_001605985.2/
Monocots	Streptophyta	Magnoliopsida	Asparagales	Orchidaceae	Dendrobium	Dendrobium chrysotoxum	https://www.ncbi.nlm.nih.gov/datasets/genome/GCA_019925795.1/
Monocots	Streptophyta	Magnoliopsida	Asparagales	Orchidaceae	Dendrobium	Dendrobium nobile	https://www.ncbi.nlm.nih.gov/datasets/genome/GCA_022539455.1/
Monocots	Streptophyta	Magnoliopsida	Poales	Poaceae	Dichanthelium	Dichanthelium oligosanthes	https://www.ncbi.nlm.nih.gov/genome/?term=Dichanthelium+oligosanthes
Monocots	Streptophyta	Magnoliopsida	Poales	Poaceae	Digitaria	Digitaria exilis	https://www.ncbi.nlm.nih.gov/datasets/genome/GCA_015342445.1/
Monocots	Streptophyta	Magnoliopsida	Dioscoreales	Dioscoreaceae	Dioscorea	Dioscorea alata	https://www.ncbi.nlm.nih.gov/datasets/genome/GCA_020875875.1/
Monocots	Streptophyta	Magnoliopsida	Dioscoreales	Dioscoreaceae	Dioscorea	Dioscorea rotundata	https://www.ncbi.nlm.nih.gov/datasets/genome/GCF_009730915.1/
Monocots	Streptophyta	Magnoliopsida	Dioscoreales	Dioscoreaceae	Dioscorea	Dioscorea zingiberensis	https://www.ncbi.nlm.nih.gov/datasets/genome/GCA_026586065.1/
Monocots	Streptophyta	Magnoliopsida	Poales	Poaceae	Echinochloa	Echinochloa crusgalli	https://plants.ensembl.org/Echinochloa_crusgalli/Info/Index
Monocots	Streptophyta	Magnoliopsida	Arecales	Arecaceae	Elaeis	Elaeis guineensis	https://www.ncbi.nlm.nih.gov/datasets/genome/GCA_000442705.2/
Monocots	Streptophyta	Magnoliopsida	Poales	Poaceae	Eleusine	Eleusine coracana	https://www.ncbi.nlm.nih.gov/datasets/genome/GCA_032690845.1/
Monocots	Streptophyta	Magnoliopsida	Poales	Poaceae	Eragrostis	Eragrostis curvula	https://www.ncbi.nlm.nih.gov/genome/83361
Monocots	Streptophyta	Magnoliopsida	Poales	Poaceae	Eragrostis	Eragrostis tef	https://www.ncbi.nlm.nih.gov/datasets/genome/GCA_000970635.1/
Monocots	Streptophyta	Magnoliopsida	Asparagales	Orchidaceae	Gastrodia	Gastrodia elata	https://ngdc.cncb.ac.cn/search/?dbId=gwh&q=Gastrodia%20elata&page=1
Monocots	Streptophyta	Magnoliopsida	Asparagales	Orchidaceae	Gastrodia	Gastrodia menghaiensis	https://figshare.com/s/f759784e78e86ba71c7c
Monocots	Streptophyta	Magnoliopsida	Asparagales	Iridaceae	Iris	Iris pallida	https://www.ncbi.nlm.nih.gov/datasets/genome/GCA_029216955.1/
Monocots	Streptophyta	Magnoliopsida	Poales	Joinvilleaceae	Joinvillea	Joinvillea ascendens	https://db.cngb.org/search/organism/38723/
Monocots	Streptophyta	Magnoliopsida	Poales	Cyperaceae	Carex	Kobresia littledalei	https://www.ncbi.nlm.nih.gov/datasets/genome/GCA_011114355.1/
Monocots	Streptophyta	Magnoliopsida	Poales	Poaceae	Leersia	Leersia perrieri	https://de.cyverse.org/data/ds/iplant/home/shared/commons_repo/curated/IOMAP_Genomes_Data_2017/MAKER_genome_annotations
Monocots	Streptophyta	Magnoliopsida	Poales	Poaceae	Lolium	Lolium rigidum	https://www.ncbi.nlm.nih.gov/datasets/genome/GCF_022539505.1/
Monocots	Streptophyta	Magnoliopsida	Zingiberales	Musaceae	Musa	Musa acuminata	https://banana-genome-hub.southgreen.fr/node/50/7720975
Monocots	Streptophyta	Magnoliopsida	Poales	Poaceae	Oryza	Oryza rufipogon	https://de.cyverse.org/data/ds/iplant/home/shared/commons_repo/curated/IOMAP_Genomes_Data_2017/MAKER_genome_annotations
Monocots	Streptophyta	Magnoliopsida	Poales	Poaceae	Oryza	Oryza sativa	https://genome.jgi.doe.gov/portal/pages/dynamicOrganismDownload.jsf?organism=Phytozome
Monocots	Streptophyta	Magnoliopsida	Poales	Poaceae	Panicum	Panicum hallii	https://data.jgi.doe.gov/refine-download/phytozome?organism=Phallii&expanded=590
Monocots	Streptophyta	Magnoliopsida	Poales	Poaceae	Paspalum	Paspalum vaginatum	https://www.ncbi.nlm.nih.gov/datasets/genome/GCA_030272315.1/
Monocots	Streptophyta	Magnoliopsida	Asparagales	Orchidaceae	Phalaenopsis	Phalaenopsis equestris	https://www.ncbi.nlm.nih.gov/datasets/genome/GCF_001263595.1/
Monocots	Streptophyta	Magnoliopsida	Poales	Poaceae	Pharus	Pharus latifolius	https://www.ncbi.nlm.nih.gov/datasets/genome/GCA_019359835.1/
Monocots	Streptophyta	Magnoliopsida	Arecales	Arecaceae	Phoenix	Phoenix dactylifera	https://www.ncbi.nlm.nih.gov/datasets/genome/GCF_009389715.1/
Monocots	Streptophyta	Magnoliopsida	Alismatales	Araceae	Pinellia	Pinellia pedatisecta	https://db.cngb.org/search/organism/199222/
Monocots	Streptophyta	Magnoliopsida	Alismatales	Araceae	Pistia	Pistia stratiotes	https://figshare.com/articles/dataset/The_chromosome-level_genome_of_Pistia_stratiotes/19702789/2
Monocots	Streptophyta	Magnoliopsida	Poales	Cyperaceae	Rhynchospora	Rhynchospora pubera	https://www.ncbi.nlm.nih.gov/datasets/genome/GCA_028095005.1/
Monocots	Streptophyta	Magnoliopsida	Poales	Poaceae	Saccharum	Saccharum spontaneum	https://www.life.illinois.edu/ming/downloads/Spontaneum_genome/
Monocots	Streptophyta	Magnoliopsida	Poales	Poaceae	Secale	Secale cereale	https://doi.ipk-gatersleben.de/DOI/8afb3971-b5e1-4748-8f0e-1b929ba73248/98b53069-746d-4b03-8f30-5757735bf9b9/2
Monocots	Streptophyta	Magnoliopsida	Poales	Poaceae	Setaria	Setaria italica	https://genome.jgi.doe.gov/portal/pages/dynamicOrganismDownload.jsf?organism=Phytozome
Monocots	Streptophyta	Magnoliopsida	Poales	Poaceae	Setaria	Setaria viridis	https://genome.jgi.doe.gov/portal/pages/dynamicOrganismDownload.jsf?organism=Phytozome
Monocots	Streptophyta	Magnoliopsida	Poales	Poaceae	Sorghum	Sorghum bicolor	https://genome.jgi.doe.gov/portal/pages/dynamicOrganismDownload.jsf?organism=Phytozome
Monocots	Streptophyta	Magnoliopsida	Alismatales	Araceae	Spirodela	Spirodela intermedia	https://www.ncbi.nlm.nih.gov/datasets/genome/GCA_902729315.2/
Monocots	Streptophyta	Magnoliopsida	Alismatales	Araceae	Spirodela	Spirodela polyrhiza	https://genome.jgi.doe.gov/portal/pages/dynamicOrganismDownload.jsf?organism=Phytozome
Monocots	Streptophyta	Magnoliopsida	Poales	Poaceae	Thinopyrum	Thinopyrum elongatum	https://www.ncbi.nlm.nih.gov/datasets/genome/GCA_011799875.1/
Monocots	Streptophyta	Magnoliopsida	Poales	Poaceae	Triticum	Triticum aestivum	https://plants.ensembl.org/Triticum_aestivum/Info/Index
Monocots	Streptophyta	Magnoliopsida	Poales	Poaceae	Triticum	Triticum urartu	http://www.MBKBASE.org/Tu/
Monocots	Streptophyta	Magnoliopsida	Poales	Poaceae	Urochloa	Urochloa fusca	https://db.cngb.org/search/organism/744485/
Monocots	Streptophyta	Magnoliopsida	Asparagales	Orchidaceae	Vanilla	Vanilla planifolia	https://www.ncbi.nlm.nih.gov/datasets/genome/GCA_016413885.1/
Monocots	Streptophyta	Magnoliopsida	Poales	Poaceae	Zea	Zea mays	https://genome.jgi.doe.gov/portal/pages/dynamicOrganismDownload.jsf?organism=Phytozome
Monocots	Streptophyta	Magnoliopsida	Zingiberales	Zingiberaceae	Zingiber	Zingiber officinale	https://www.ncbi.nlm.nih.gov/datasets/genome/GCF_018446385.1/
Monocots	Streptophyta	Magnoliopsida	Poales	Poaceae	Zizania	Zizania latifolia	https://www.ncbi.nlm.nih.gov/datasets/genome/GCA_000418225.1/
Monocots	Streptophyta	Magnoliopsida	Alismatales	Zosteraceae	Zostera	Zostera marina	https://genome.jgi.doe.gov/portal/pages/dynamicOrganismDownload.jsf?organism=Phytozome
Chloranthales	Streptophyta	Magnoliopsida	Chloranthales	Chloranthaceae	Chloranthus	Chloranthus spicatus	https://ngdc.cncb.ac.cn/gwh/Assembly/23169/show
Magnoliidae	Streptophyta	Magnoliopsida	Magnoliales	Magnoliaceae	Liriodendron	Liriodendron chinense	https://www.ncbi.nlm.nih.gov/datasets/genome/GCA_003013855.2/
Eudicots	Streptophyta	Magnoliopsida	Sapindales	Sapindaceae	Acer	Acer pseudosieboldianum	https://ngdc.cncb.ac.cn/search/?dbId=gwh&q=PRJCA006356&page=1
Eudicots	Streptophyta	Magnoliopsida	Ericales	Actinidiaceae	Actinidia	Actinidia chinensis	ftp://ftp.ncbi.nlm.nih.gov/genomes/genbank/plant/Actinidia_chinensis/latest_assembly_versions/GCA_003024255.1_Red5_PS1_1.69.0
Eudicots	Streptophyta	Magnoliopsida	Ranunculales	Lardizabalaceae	Akebia	Akebia trifoliata	https://www.ncbi.nlm.nih.gov/datasets/genome/GCA_017979445.1/
Eudicots	Streptophyta	Magnoliopsida	Caryophyllales	Amaranthaceae	Amaranthus	Amaranthus tricolor	https://www.ncbi.nlm.nih.gov/datasets/genome/GCF_026212465.1/
Eudicots	Streptophyta	Magnoliopsida	Sapindales	Anacardiaceae	Anacardium	Anacardium occidentale	https://www.ncbi.nlm.nih.gov/datasets/genome/GCA_026122585.1/
Eudicots	Streptophyta	Magnoliopsida	Lamiales	Plantaginaceae	Antirrhinum	Antirrhinum majus	http://bioinfo.sibs.ac.cn/Am/download_v3.php#
Eudicots	Streptophyta	Magnoliopsida	Solanales	Solanaceae	Physalis	Physalis pubescens	https://ngdc.cncb.ac.cn/search/?dbId=gwh&q=GWHANUX00000000&page=1
Eudicots	Streptophyta	Magnoliopsida	Ranunculales	Ranunculaceae	Aquilegia	Aquilegia coerulea	https://www.ncbi.nlm.nih.gov/genome/?term=Aquilegia+coerulea
Eudicots	Streptophyta	Magnoliopsida	Brassicales	Brassicaceae	Arabidopsis	Arabidopsis thaliana	https://www.arashare.cn/index/News/info/id/1699.html
Eudicots	Streptophyta	Magnoliopsida	Brassicales	Brassicaceae	Arabis	Arabis alpina	http://www.brassicadb.cn/#/Download/
Eudicots	Streptophyta	Magnoliopsida	Piperales	Aristolochiaceae	Aristolochia	Aristolochia fimbriata	https://genomevolution.org/coge/GenomeInfo.pl?gid=50948
Eudicots	Streptophyta	Magnoliopsida	Oxalidales	Oxalidaceae	Averrhoa	Averrhoa carambola	https://ngdc.cncb.ac.cn/search/?dbId=gwh&q=Averrhoa+carambola
Eudicots	Streptophyta	Magnoliopsida	Fabales	Fabaceae	Bauhinia	Bauhinia championii	https://download.cncb.ac.cn/gwh/Plants/Bauhinia_championii_PH_GWHCBFY00000000.1/
Eudicots	Streptophyta	Magnoliopsida	Cucurbitales	Cucurbitaceae	Benincasa	Benincasa hispida	ftp://cucurbitgenomics.org/pub/cucurbit/genome/wax_gourd/
Eudicots	Streptophyta	Magnoliopsida	Caryophyllales	Chenopodiaceae	Beta	Beta vulgaris	https://genome.jgi.doe.gov/portal/pages/dynamicOrganismDownload.jsf?organism=Phytozome
Eudicots	Streptophyta	Magnoliopsida	Fagales	Betulaceae	Betula	Betula platyphylla	https://data.jgi.doe.gov/refine-download/phytozome?organism=Bplatyphylla&expanded=679&_gl=1*1q1yq60*_ga*MTM4ODYwNDM5LjE3Mjg0NDI3MTM.*_ga_YBLMHYR3C2*MTcyODQ0MjcxMi4xLjEuMTcyODQ0Mjc4My4wLjAuMA..
Eudicots	Streptophyta	Magnoliopsida	Lamiales	Gesneriaceae	Dorcoceras	Boea hygrometrica	https://www.ncbi.nlm.nih.gov/datasets/genome/GCA_001598015.1/
Eudicots	Streptophyta	Magnoliopsida	Rosales	Urticaceae	Boehmeria	Boehmeria nivea	https://www.ncbi.nlm.nih.gov/datasets/genome/GCA_018132145.1/
Eudicots	Streptophyta	Magnoliopsida	Brassicales	Brassicaceae	Brassica	Brassica juncea	http://brassicadb.cn
Eudicots	Streptophyta	Magnoliopsida	Brassicales	Brassicaceae	Brassica	Brassica napus	http://bna.hzau.edu.cn/download_genomic_seq#tab2
Eudicots	Streptophyta	Magnoliopsida	Brassicales	Brassicaceae	Brassica	Brassica oleracea	http://bna.hzau.edu.cn/download_genomic_seq#tab2
Eudicots	Streptophyta	Magnoliopsida	Fabales	Fabaceae	Cajanus	Cajanus cajan	https://www.ncbi.nlm.nih.gov/datasets/genome/GCF_000340665.2/
Eudicots	Streptophyta	Magnoliopsida	Brassicales	Brassicaceae	Camelina	Camelina sativa	http://brassicadb.cn
Eudicots	Streptophyta	Magnoliopsida	Ericales	Theaceae	Camellia	Camellia chekiangoleosa	https://download.cncb.ac.cn/gwh/Plants/Camellia_chekiangoleosa_CCH_v1.0_GWHBGBN00000000/
Eudicots	Streptophyta	Magnoliopsida	Rosales	Cannabaceae	Cannabis	Cannabis sativa	https://www.ncbi.nlm.nih.gov/datasets/genome/GCF_029168945.1/
Eudicots	Streptophyta	Magnoliopsida	Brassicales	Brassicaceae	Capsella	Capsella rubella	https://phytozome.jgi.doe.gov/pz/portal.html
Eudicots	Streptophyta	Magnoliopsida	Solanales	Solanaceae	Capsicum	Capsicum annuum	https://solgenomics.net/organism/Capsicum_annuum/genome
Eudicots	Streptophyta	Magnoliopsida	Brassicales	Caricaceae	Carica	Carica papaya	https://ngdc.cncb.ac.cn/search/?dbId=gwh&q=GWHBFSD00000000
Eudicots	Streptophyta	Magnoliopsida	Fagales	Betulaceae	Carpinus	Carpinus fangiana	https://www.ncbi.nlm.nih.gov/genome/80863
Eudicots	Streptophyta	Magnoliopsida	Asterales	Asteraceae	Carthamus	Carthamus tinctorius	https://safflower.scuec.edu.cn/download.html
Eudicots	Streptophyta	Magnoliopsida	Fagales	Juglandaceae	Carya	Carya illinoinensis	https://www.ncbi.nlm.nih.gov/genome/?term=Carya+illinoinensis
Eudicots	Streptophyta	Magnoliopsida	Oxalidales	Cephalotaceae	Cephalotus	Cephalotus follicularis	https://www.ncbi.nlm.nih.gov/datasets/genome/GCA_001972305.1/
Eudicots	Streptophyta	Magnoliopsida	Fabales	Fabaceae	Cercis	Cercis canadensis	https://www.ncbi.nlm.nih.gov/datasets/genome/GCA_003255065.1/
Eudicots	Streptophyta	Magnoliopsida	Caryophyllales	Chenopodiaceae	Chenopodium	Chenopodium quinoa	https://genome.jgi.doe.gov/portal/pages/dynamicOrganismDownload.jsf?organism=Phytozome
Eudicots	Streptophyta	Magnoliopsida	Laurales	Calycanthaceae	Chimonanthus	Chimonanthus salicifolius	https://www.ncbi.nlm.nih.gov/datasets/genome/GCA_013350335.1/
Eudicots	Streptophyta	Magnoliopsida	Fabales	Fabaceae	Cicer	Cicer arietinum	https://genome.jgi.doe.gov/portal/pages/dynamicOrganismDownload.jsf?organism=Phytozome
Eudicots	Streptophyta	Magnoliopsida	Laurales	Lauraceae	Cinnamomum	Cinnamomum kanehirae	https://www.ncbi.nlm.nih.gov/datasets/genome/GCA_003546025.1/
Eudicots	Streptophyta	Magnoliopsida	Vitales	Vitaceae	Cissus	Cissus rotundifolia	https://download.cncb.ac.cn/gwh/Plants/Cissus_rotundifolia_CRGY_GWHBOWK00000000/
Eudicots	Streptophyta	Magnoliopsida	Cucurbitales	Cucurbitaceae	Citrullus	Citrullus lanatus	http://cucurbitgenomics.org/ftp/genome/watermelon/97103/v2/
Eudicots	Streptophyta	Magnoliopsida	Sapindales	Rutaceae	Citrus	Citrus clementina	https://www.ncbi.nlm.nih.gov/datasets/genome/GCF_000493195.1/
Eudicots	Streptophyta	Magnoliopsida	Sapindales	Rutaceae	Citrus	Citrus sinensis	https://genome.jgi.doe.gov/portal/pages/dynamicOrganismDownload.jsf?organism=Phytozome
Eudicots	Streptophyta	Magnoliopsida	Gentianales	Rubiaceae	Coffea	Coffea canephora	https://www.ncbi.nlm.nih.gov/genome/?term=Coffea+canephora
Eudicots	Streptophyta	Magnoliopsida	Ranunculales	Ranunculaceae	Coptis	Coptis chinensis	https://www.ncbi.nlm.nih.gov/datasets/genome/GCA_015680905.1/
Eudicots	Streptophyta	Magnoliopsida	Malvales	Malvaceae	Corchorus	Corchorus capsularis	https://www.ncbi.nlm.nih.gov/genome/?term=Corchorus+capsularis
Eudicots	Streptophyta	Magnoliopsida	Fagales	Betulaceae	Corylus	Corylus avellana	https://www.hardwoodgenomics.org/Genome-assembly/3472010?tripal_pane=group_downloads
Eudicots	Streptophyta	Magnoliopsida	Myrtales	Myrtaceae	Corymbia	Corymbia citriodora	https://www.ncbi.nlm.nih.gov/datasets/genome/GCA_014858505.1/
Eudicots	Streptophyta	Magnoliopsida	Cucurbitales	Cucurbitaceae	Cucumis	Cucumis melo	https://www.ncbi.nlm.nih.gov/genome/?term=Cucumis+melo
Eudicots	Streptophyta	Magnoliopsida	Cucurbitales	Cucurbitaceae	Cucumis	Cucumis sativus	https://www.ncbi.nlm.nih.gov/genome/?term=cucumis+sativus%5Borgn%5D
Eudicots	Streptophyta	Magnoliopsida	Solanales	Convolvulaceae	Cuscuta	Cuscuta australis	https://www.ncbi.nlm.nih.gov/datasets/genome/GCA_003260385.1/
Eudicots	Streptophyta	Magnoliopsida	Apiales	Apiaceae	Daucus	Daucus carota	http://cgdb.bio2db.com/
Eudicots	Streptophyta	Magnoliopsida	Cornales	Nyssaceae	Davidia	Davidia involucrata	https://download.cncb.ac.cn/gwh/Plants/Davidia_involucrata_dovetree_genome_GWHABJS00000000/
Eudicots	Streptophyta	Magnoliopsida	Sapindales	Sapindaceae	Dimocarpus	Dimocarpus longan	https://www.ncbi.nlm.nih.gov/datasets/genome/GCA_022984855.1/
Eudicots	Streptophyta	Magnoliopsida	Malvales	Malvaceae	Durio	Durio zibethinus	https://www.ncbi.nlm.nih.gov/datasets/genome/GCF_002303985.1/
Eudicots	Streptophyta	Magnoliopsida	Lamiales	Phrymaceae	Erythranthe	Erythranthe guttata	https://www.ncbi.nlm.nih.gov/datasets/genome/GCF_000504015.1/
Eudicots	Streptophyta	Magnoliopsida	Myrtales	Myrtaceae	Eucalyptus	Eucalyptus grandis	https://genome.jgi.doe.gov/portal/pages/dynamicOrganismDownload.jsf?organism=Egrandis
Eudicots	Streptophyta	Magnoliopsida	Garryales	Eucommiaceae	Eucommia	Eucommia ulmoides	https://www.ncbi.nlm.nih.gov/datasets/genome/GCA_016647705.1/
Eudicots	Streptophyta	Magnoliopsida	Malpighiales	Euphorbiaceae	Euphorbia	Euphorbia lathyris	https://doi.org/10.6084/m9.figshare.14909913.v1
Eudicots	Streptophyta	Magnoliopsida	Brassicales	Brassicaceae	Eutrema	Eutrema salsugineum	https://genome.jgi.doe.gov/portal/pages/dynamicOrganismDownload.jsf?organism=Phytozome
Eudicots	Streptophyta	Magnoliopsida	Caryophyllales	Polygonaceae	Fagopyrum	Fagopyrum esculentum	https://ngdc.cncb.ac.cn/search/specific?db=bioproject&q=PRJCA009237
Eudicots	Streptophyta	Magnoliopsida	Rosales	Moraceae	Ficus	Ficus carica	https://www.ncbi.nlm.nih.gov/datasets/genome/GCA_033242285.1/
Eudicots	Streptophyta	Magnoliopsida	Rosales	Rosaceae	Fragaria	Fragaria ananassa	https://www.ncbi.nlm.nih.gov/datasets/genome/GCA_034370585.1/
Eudicots	Streptophyta	Magnoliopsida	Malvales	Malvaceae	Gossypium	Gossypium australe	https://www.ncbi.nlm.nih.gov/datasets/genome/GCA_005393395.2/
Eudicots	Streptophyta	Magnoliopsida	Brassicales	Cleomaceae	Gynandropsis	Gynandropsis gynandra	https://www.ncbi.nlm.nih.gov/datasets/genome/GCA_036759665.1/
Eudicots	Streptophyta	Magnoliopsida	Lamiales	Bignoniaceae	Handroanthus	Handroanthus impetiginosus	https://www.ncbi.nlm.nih.gov/datasets/genome/GCA_002762385.1/
Eudicots	Streptophyta	Magnoliopsida	Asterales	Asteraceae	Helianthus	Helianthus annuus	https://www.ncbi.nlm.nih.gov/genome/?term=Helianthus+annuus
Eudicots	Streptophyta	Magnoliopsida	Malvales	Malvaceae	Herrania	Herrania umbratica	https://www.ncbi.nlm.nih.gov/datasets/genome/GCF_002168275.1/
Eudicots	Streptophyta	Magnoliopsida	Malpighiales	Euphorbiaceae	Hevea	Hevea brasiliensis	https://www.ncbi.nlm.nih.gov/datasets/genome/GCF_030052815.1/
Eudicots	Streptophyta	Magnoliopsida	Cornales	Hydrangeaceae	Hydrangea	Hydrangea quercifolia	https://db.cngb.org/search/organism/60124/
Eudicots	Streptophyta	Magnoliopsida	Solanales	Convolvulaceae	Ipomoea	Ipomoea nil	https://www.ncbi.nlm.nih.gov/datasets/genome/GCF_001879475.1/
Eudicots	Streptophyta	Magnoliopsida	Solanales	Convolvulaceae	Ipomoea	Ipomoea triloba	https://www.ncbi.nlm.nih.gov/datasets/genome/GCF_003576645.1/
Eudicots	Streptophyta	Magnoliopsida	Lamiales	Bignoniaceae	Jacaranda	Jacaranda mimosifolia	https://www.ncbi.nlm.nih.gov/datasets/genome/GCA_018894105.1/
Eudicots	Streptophyta	Magnoliopsida	Lamiales	Oleaceae	Jasminum	Jasminum sambac	https://ngdc.cncb.ac.cn/search/?dbId=gwh&q=PRJCA006739&page=1
Eudicots	Streptophyta	Magnoliopsida	Fagales	Juglandaceae	Juglans	Juglans regia	https://www.ncbi.nlm.nih.gov/datasets/genome/GCF_001411555.2/
Eudicots	Streptophyta	Magnoliopsida	Saxifragales	Crassulaceae	Kalanchoe	Kalanchoe fedtschenkoi	https://genome.jgi.doe.gov/portal/pages/dynamicOrganismDownload.jsf?organism=Kfedtschenkoi
Eudicots	Streptophyta	Magnoliopsida	Malpighiales	Rhizophoraceae	Kandelia	Kandelia obovata	https://bigd.big.ac.cn/search/?dbId=gwh&q=PRJCA002330
Eudicots	Streptophyta	Magnoliopsida	Ranunculales	Circaeasteraceae	Kingdonia	Kingdonia uniflora	https://www.ncbi.nlm.nih.gov/genome/?term=Kingdonia+uniflora
Eudicots	Streptophyta	Magnoliopsida	Asterales	Asteraceae	Lactuca	Lactuca sativa	https://genome.jgi.doe.gov/portal/pages/dynamicOrganismDownload.jsf?organism=Phytozome
Eudicots	Streptophyta	Magnoliopsida	Lamiales	Orobanchaceae	Lindenbergia	Lindenbergia philippensis	https://download.cncb.ac.cn/gwh/Plants/Lindenbergia_philippensis_zec_GWHEQSU00000000/
Eudicots	Streptophyta	Magnoliopsida	Boraginales	Boraginaceae	Lithospermum	Lithospermum erythrorhizon	https://download.cncb.ac.cn/gwh/Plants/Lithospermum_erythrorhizon_le.genome_GWHAZTV00000000/
Eudicots	Streptophyta	Magnoliopsida	Brassicales	Brassicaceae	Lobularia	Lobularia maritima	https://download.cncb.ac.cn/gwh/Plants/Lobularia_maritima_Lobularia_maritima_GWHANWC00000000/
Eudicots	Streptophyta	Magnoliopsida	Dipsacales	Caprifoliaceae	Lonicera	Lonicera japonica	ftp://download.big.ac.cn/gwh/Plants/Lonicera_japonica_jyh_GWHAAZE00000000/
Eudicots	Streptophyta	Magnoliopsida	Brassicales	Brassicaceae	Lunaria	Lunaria annua	https://genomevolution.org/CoGe/SearchResults.pl?s=62657&p=genome
Eudicots	Streptophyta	Magnoliopsida	Fabales	Fabaceae	Lupinus	Lupinus angustifolius	https://www.ncbi.nlm.nih.gov/genome/?term=Lupinus+angustifolius
Eudicots	Streptophyta	Magnoliopsida	Proteales	Proteaceae	Macadamia	Macadamia integrifolia	https://www.ncbi.nlm.nih.gov/datasets/genome/GCF_013358625.1/
Eudicots	Streptophyta	Magnoliopsida	Ranunculales	Papaveraceae	Macleaya	Macleaya cordata	https://www.ncbi.nlm.nih.gov/datasets/genome/GCA_002174775.1/
Eudicots	Streptophyta	Magnoliopsida	Santalales	Ximeniaceae	Malania	Malania oleifera	http://gigadb.org/dataset/view/id/100549/File_sort/name
Eudicots	Streptophyta	Magnoliopsida	Brassicales	Brassicaceae	Malcolmia	Malcolmia maritima	https://genomevolution.org/CoGe/SearchResults.pl?s=62655&p=genome
Eudicots	Streptophyta	Magnoliopsida	Rosales	Rosaceae	Malus	Malus domestica	https://www.rosaceae.org/Analysis/10511568
Eudicots	Streptophyta	Magnoliopsida	Sapindales	Anacardiaceae	Mangifera	Mangifera indica	https://www.ncbi.nlm.nih.gov/datasets/genome/GCF_011075055.1/
Eudicots	Streptophyta	Magnoliopsida	Malpighiales	Euphorbiaceae	Manihot	Manihot esculenta	https://genome.jgi.doe.gov/portal/pages/dynamicOrganismDownload.jsf?organism=Phytozome
Eudicots	Streptophyta	Magnoliopsida	Fabales	Fabaceae	Medicago	Medicago truncatula	https://genome.jgi.doe.gov/portal/pages/dynamicOrganismDownload.jsf?organism=Phytozome
Eudicots	Streptophyta	Magnoliopsida	Brassicales	Brassicaceae	Megacarpaea	Megacarpaea delavayi	https://download.cncb.ac.cn/gwh/Plants/Megacarpaea_delavayi_Megacarpaea_delavayi_GWHANWI00000000/
Eudicots	Streptophyta	Magnoliopsida	Myrtales	Melastomataceae	Melastoma	Melastoma candidum	https://www.ncbi.nlm.nih.gov/datasets/genome/GCA_023653495.1/
Eudicots	Streptophyta	Magnoliopsida	Brassicales	Brassicaceae	Microthlaspi	Microthlaspi erraticum	https://www.ncbi.nlm.nih.gov/genome/?term=txid1685480[orgn]
Eudicots	Streptophyta	Magnoliopsida	Asterales	Asteraceae	Mikania	Mikania micrantha	https://www.ncbi.nlm.nih.gov/datasets/genome/GCA_009363875.1/
Eudicots	Streptophyta	Magnoliopsida	Lamiales	Phrymaceae	Erythranthe	Mimulus guttatus	https://www.ncbi.nlm.nih.gov/datasets/genome/GCF_000504015.1/
Eudicots	Streptophyta	Magnoliopsida	Cucurbitales	Cucurbitaceae	Momordica	Momordica charantia	https://www.ncbi.nlm.nih.gov/genome/?term=Momordica+charantia
Eudicots	Streptophyta	Magnoliopsida	Brassicales	Moringaceae	Moringa	Moringa oleifera	https://bioinformatics.psb.ugent.be/gdb/aocc/morolbgi/
Eudicots	Streptophyta	Magnoliopsida	Rosales	Moraceae	Morus	Morus notabilis	https://www.ncbi.nlm.nih.gov/datasets/genome/GCF_000414095.1/
Eudicots	Streptophyta	Magnoliopsida	Proteales	Nelumbonaceae	Nelumbo	Nelumbo nucifera	https://www.ncbi.nlm.nih.gov/datasets/genome/GCF_000365185.1/
Eudicots	Streptophyta	Magnoliopsida	Solanales	Solanaceae	Nicotiana	Nicotiana attenuata	https://solgenomics.net/ftp/genomes/Nicotiana_attenuata/
Eudicots	Streptophyta	Magnoliopsida	Cornales	Nyssaceae	Nyssa	Nyssa sinensis	https://www.ncbi.nlm.nih.gov/datasets/genome/GCA_008638375.1/
Eudicots	Streptophyta	Magnoliopsida	Lamiales	Oleaceae	Olea	Olea europaea	https://genome.jgi.doe.gov/portal/pages/dynamicOrganismDownload.jsf?organism=Phytozome
Eudicots	Streptophyta	Magnoliopsida	Apiales	Araliaceae	Panax	Panax notoginseng	https://www.ncbi.nlm.nih.gov/datasets/genome/GCA_016801055.1/
Eudicots	Streptophyta	Magnoliopsida	Ranunculales	Papaveraceae	Papaver	Papaver somniferum	https://www.ncbi.nlm.nih.gov/datasets/genome/GCF_003573695.1/
Eudicots	Streptophyta	Magnoliopsida	Rosales	Cannabaceae	Parasponia	Parasponia andersonii	https://www.ncbi.nlm.nih.gov/datasets/genome/GCA_002914805.1/
Eudicots	Streptophyta	Magnoliopsida	Lamiales	Lamiaceae	Perilla	Perilla citriodora	https://www.ncbi.nlm.nih.gov/genome/46103
Eudicots	Streptophyta	Magnoliopsida	Laurales	Lauraceae	Persea	Persea americana	https://www.ncbi.nlm.nih.gov/datasets/genome/GCA_029852735.1/
Eudicots	Streptophyta	Magnoliopsida	Fabales	Fabaceae	Phaseolus	Phaseolus vulgaris	https://www.ncbi.nlm.nih.gov/genome/?term=Phaseolus+vulgaris
Eudicots	Streptophyta	Magnoliopsida	Lamiales	Orobanchaceae	Phtheirospermum	Phtheirospermum japonicum	https://www.ncbi.nlm.nih.gov/datasets/genome/GCA_014905375.1/
Eudicots	Streptophyta	Magnoliopsida	Sapindales	Anacardiaceae	Pistacia	Pistacia vera	https://www.ncbi.nlm.nih.gov/datasets/genome/GCF_008641045.1/
Eudicots	Streptophyta	Magnoliopsida	Fabales	Fabaceae	Pisum	Pisum sativum	https://urgi.versailles.inra.fr/Species/Pisum
Eudicots	Streptophyta	Magnoliopsida	Sapindales	Rutaceae	Citrus	Poncirus trifoliata	https://data.jgi.doe.gov/refine-download/phytozome?organism=Ptrifoliata&expanded=565&_gl=1*mx5vqo*_ga*MTM4ODYwNDM5LjE3Mjg0NDI3MTM.*_ga_YBLMHYR3C2*MTcyODQ0MjcxMi4xLjEuMTcyODQ0MzU3MC4wLjAuMA..
Eudicots	Streptophyta	Magnoliopsida	Malpighiales	Salicaceae	Populus	Populus alba	https://www.ncbi.nlm.nih.gov/datasets/genome/GCF_005239225.1/
Eudicots	Streptophyta	Magnoliopsida	Malpighiales	Salicaceae	Populus	Populus trichocarpa	https://genome.jgi.doe.gov/portal/pages/dynamicOrganismDownload.jsf?organism=Phytozome
Eudicots	Streptophyta	Magnoliopsida	Caryophyllales	Portulacaceae	Portulaca	Portulaca amilis	https://data.jgi.doe.gov/refine-download/phytozome?organism=Pamilis&expanded=692&_gl=1*1d1lkax*_ga*MTM4ODYwNDM5LjE3Mjg0NDI3MTM.*_ga_YBLMHYR3C2*MTcyODQ0MjcxMi4xLjEuMTcyODQ0MzkyNS4wLjAuMA..
Eudicots	Streptophyta	Magnoliopsida	Ericales	Primulaceae	Primula	Primula vulgaris	https://www.ncbi.nlm.nih.gov/datasets/genome/GCA_963920805.1/
Eudicots	Streptophyta	Magnoliopsida	Rosales	Rosaceae	Prunus	Prunus avium	https://www.rosaceae.org/Analysis/9262820
Eudicots	Streptophyta	Magnoliopsida	Rosales	Rosaceae	Prunus	Prunus dulcis	https://www.rosaceae.org/analysis/295
Eudicots	Streptophyta	Magnoliopsida	Rosales	Rosaceae	Prunus	Prunus persica	https://www.rosaceae.org/Analysis/13087664
Eudicots	Streptophyta	Magnoliopsida	Myrtales	Lythraceae	Punica	Punica granatum	https://www.ncbi.nlm.nih.gov/datasets/genome/GCF_007655135.1/
Eudicots	Streptophyta	Magnoliopsida	Rosales	Rosaceae	Pyrus	Pyrus betulifolia	https://www.rosaceae.org/species/pyrus_betulifolia/genome_v1.0
Eudicots	Streptophyta	Magnoliopsida	Fagales	Fagaceae	Quercus	Quercus lobata	https://www.ncbi.nlm.nih.gov/datasets/genome/GCF_001633185.2/
Eudicots	Streptophyta	Magnoliopsida	Fagales	Fagaceae	Quercus	Quercus suber	https://www.ncbi.nlm.nih.gov/datasets/genome/GCF_002906115.3/
Eudicots	Streptophyta	Magnoliopsida	Brassicales	Brassicaceae	Raphanus	Raphanus sativus	https://ngdc.cncb.ac.cn/search/?dbId=gwh&q=GWHANWD00000000&page=1
Eudicots	Streptophyta	Magnoliopsida	Myrtales	Myrtaceae	Rhodamnia	Rhodamnia argentea	https://www.ncbi.nlm.nih.gov/datasets/genome/GCF_020921035.1/
Eudicots	Streptophyta	Magnoliopsida	Ericales	Ericaceae	Rhododendron	Rhododendron williamsianum	http://bioinfor.kib.ac.cn/RPGD/download_genome.html
Eudicots	Streptophyta	Magnoliopsida	Malpighiales	Euphorbiaceae	Ricinus	Ricinus communis	https://genome.jgi.doe.gov/portal/pages/dynamicOrganismDownload.jsf?organism=Phytozome
Eudicots	Streptophyta	Magnoliopsida	Rosales	Rosaceae	Rosa	Rosa chinensis	https://www.rosaceae.org/analysis/282
Eudicots	Streptophyta	Magnoliopsida	Rosales	Rosaceae	Rubus	Rubus corchorifolius	https://download.cncb.ac.cn/gwh/Plants/Rubus_corchorifolius_NextDenovo_GWHBDNY00000000/
Eudicots	Streptophyta	Magnoliopsida	Malpighiales	Salicaceae	Salix	Salix arbutifolia	https://www.ncbi.nlm.nih.gov/datasets/genome/GCA_025169955.1/
Eudicots	Streptophyta	Magnoliopsida	Malpighiales	Salicaceae	Salix	Salix purpurea	https://www.ncbi.nlm.nih.gov/datasets/genome/GCA_029228495.1/
Eudicots	Streptophyta	Magnoliopsida	Lamiales	Lamiaceae	Salvia	Salvia bowleyana	https://download.cncb.ac.cn/gwh/Plants/Salvia_bowleyana_Salvia_bowleyana_Dunn_genome_GWHASIU00000000/
Eudicots	Streptophyta	Magnoliopsida	Sapindales	Sapindaceae	Sapindus	Sapindus mukorossi	https://ngdc.cncb.ac.cn/search/?dbId=gwh&q=GWHBECP00000000+
Eudicots	Streptophyta	Magnoliopsida	Sapindales	Anacardiaceae	Sclerocarya	Sclerocarya birrea	http://gigadb.org/dataset/view/id/101057
Eudicots	Streptophyta	Magnoliopsida	Lamiales	Lamiaceae	Scutellaria	Scutellaria baicalensis	https://download.cncb.ac.cn/gwh/Plants/Scutellaria_baicalensis_Scutellaria_baicalensis_GWHBJEC00000000/
Eudicots	Streptophyta	Magnoliopsida	Fabales	Fabaceae	Senna	Senna tora	https://www.ncbi.nlm.nih.gov/genome/?term=Senna+tora
Eudicots	Streptophyta	Magnoliopsida	Lamiales	Pedaliaceae	Sesamum	Sesamum indicum	https://www.ncbi.nlm.nih.gov/datasets/genome/GCF_000512975.1/
Eudicots	Streptophyta	Magnoliopsida	Caryophyllales	Simmondsiaceae	Simmondsia	Simmondsia chinensis	ftp://download.big.ac.cn/gwh/Plants/Simmondsia_chinensis_sc1_GWHAASQ00000000/
Eudicots	Streptophyta	Magnoliopsida	Solanales	Solanaceae	Solanum	Solanum lycopersicum	https://solgenomics.net/organism/Solanum_lycopersicum/genome
Eudicots	Streptophyta	Magnoliopsida	Solanales	Solanaceae	Solanum	Solanum pennellii	https://solgenomics.net/organism/Solanum_pennellii/genome
Eudicots	Streptophyta	Magnoliopsida	Solanales	Solanaceae	Solanum	Solanum tuberosum	https://solgenomics.net/organism/Solanum_tuberosum/genome
Eudicots	Streptophyta	Magnoliopsida	Fabales	Fabaceae	Spatholobus	Spatholobus suberectus	https://www.ncbi.nlm.nih.gov/genome/?term=Spatholobus+suberectus
Eudicots	Streptophyta	Magnoliopsida	Caryophyllales	Chenopodiaceae	Spinacia	Spinacia oleracea	https://genome.jgi.doe.gov/portal/pages/dynamicOrganismDownload.jsf?organism=Phytozome
Eudicots	Streptophyta	Magnoliopsida	Lamiales	Orobanchaceae	Striga	Striga asiatica	https://www.ncbi.nlm.nih.gov/datasets/genome/GCA_008636005.1/
Eudicots	Streptophyta	Magnoliopsida	Lamiales	Acanthaceae	Strobilanthes	Strobilanthes cusia	http://indigoid-plant.iflora.cn/
Eudicots	Streptophyta	Magnoliopsida	Asterales	Asteraceae	Taraxacum	Taraxacum koksaghyz	https://download.cncb.ac.cn/gwh/Plants/Taraxacum_kok-saghyz_Tao_Lin_GWHBCHF00000000/
Eudicots	Streptophyta	Magnoliopsida	Brassicales	Cleomaceae	Tarenaya	Tarenaya hassleriana	https://www.ncbi.nlm.nih.gov/datasets/genome/GCF_000463585.1/
Eudicots	Streptophyta	Magnoliopsida	Lamiales	Lamiaceae	Tectona	Tectona grandis	https://db.cngb.org/search/organism/41396/
Eudicots	Streptophyta	Magnoliopsida	Trochodendrales	Trochodendraceae	Tetracentron	Tetracentron sinense	https://www.ncbi.nlm.nih.gov/genome/?term=Tetracentron+sinense
Eudicots	Streptophyta	Magnoliopsida	Ranunculales	Ranunculaceae	Thalictrum	Thalictrum thalictroides	https://www.ncbi.nlm.nih.gov/datasets/genome/GCA_013358455.1/
Eudicots	Streptophyta	Magnoliopsida	Malvales	Malvaceae	Theobroma	Theobroma cacao	https://genome.jgi.doe.gov/portal/pages/dynamicOrganismDownload.jsf?organism=Phytozome
Eudicots	Streptophyta	Magnoliopsida	Brassicales	Brassicaceae	Thlaspi	Thlaspi arvense	http://brassicadb.cn
Eudicots	Streptophyta	Magnoliopsida	Saxifragales	Saxifragaceae	Tiarella	Tiarella polyphylla	https://download.cncb.ac.cn/gwh/Plants/Tiarella_polyphylla_hszrst_GWHBKAH00000000/
Eudicots	Streptophyta	Magnoliopsida	Rosales	Cannabaceae	Trema	Trema orientalis	https://www.ncbi.nlm.nih.gov/datasets/genome/GCA_002914845.1/
Eudicots	Streptophyta	Magnoliopsida	Fabales	Fabaceae	Trifolium	Trifolium pratense	https://www.ncbi.nlm.nih.gov/datasets/genome/GCF_020283565.1/
Eudicots	Streptophyta	Magnoliopsida	Celastrales	Celastraceae	Tripterygium	Tripterygium wilfordii	https://www.ncbi.nlm.nih.gov/datasets/genome/GCF_013401445.1/
Eudicots	Streptophyta	Magnoliopsida	Solanales	Solanaceae	Tubocapsicum	Tubocapsicum anomalum	https://download.cncb.ac.cn/gwh/Plants/Tubocapsicum_anomalum_16CS11913_GWHBKCL00000000/
Eudicots	Streptophyta	Magnoliopsida	Ericales	Ericaceae	Vaccinium	Vaccinium duclouxii	https://download.cncb.ac.cn/gwh/Plants/Vaccinium_duclouxii_Vduc_GWHDOBL00000000/
Eudicots	Streptophyta	Magnoliopsida	Ericales	Ericaceae	Vaccinium	Vaccinium macrocarpon	https://genomevolution.org/CoGe/SearchResults.pl?s=60226&p=genome
Eudicots	Streptophyta	Magnoliopsida	Malpighiales	Euphorbiaceae	Vernicia	Vernicia fordii	https://download.cncb.ac.cn/gwh/Plants/Vernicia_fordii_Hemsl_GWHAAEU00000000/
Eudicots	Streptophyta	Magnoliopsida	Fabales	Fabaceae	Vigna	Vigna radiata	https://www.ncbi.nlm.nih.gov/datasets/genome/GCF_000741045.1/
Eudicots	Streptophyta	Magnoliopsida	Fabales	Fabaceae	Vigna	Vigna unguiculata	https://genome.jgi.doe.gov/portal/pages/dynamicOrganismDownload.jsf?organism=Phytozome
Eudicots	Streptophyta	Magnoliopsida	Vitales	Vitaceae	Vitis	Vitis vinifera	https://genome.jgi.doe.gov/portal/pages/dynamicOrganismDownload.jsf?organism=Phytozome
Eudicots	Streptophyta	Magnoliopsida	Sapindales	Sapindaceae	Xanthoceras	Xanthoceras sorbifolium	http://gigadb.org/dataset/view/id/100589/File_page/2
Eudicots	Streptophyta	Magnoliopsida	Rosales	Rhamnaceae	Ziziphus	Ziziphus jujuba	https://www.ncbi.nlm.nih.gov/datasets/genome/GCF_031755915.1/
