# Supplementary material for: Genomic analyses of 238 seed plants reveal the evolutionary mechanisms driving specialization of F3H, ANS, and FLS in flavonoid biosynthesis
Source: Front Plant Sci. 2026 Jan 7;16:1703405. doi: 10.3389/fpls.2025.1703405 (PMC12819720; doi:10.3389/fpls.2025.1703405)
Supplement: Supplementary file 8 [file Table2.xlsx]

## Sheet: 1
Table S2-1. The F3H gene family members information statistics.
Species	Taxa	Gene ID	Length	Protein sequences
Amborella trichopoda	Basal angiosperms	gene-LOC18441761	336	MVSLVQEFTRPGTPTKEKTVSPVFVRGEDERPKISYNDFSQDIPIISLANLNSSIHRAAISEQLTQAFEEWGIFQAVDHGIDPALMAQMTALTRAFFSLPLHEKQRFSISQGKPGGFVVSSHVHEDEAVMDWRELMIYITYPVQARDYSQWPEKPEGWREVVDEYSARLRELGCKIVEVLSHGLGLDREVMVHACGRVDQRLVLNYYPECPQPDMTLGLRRHTDPGIVTLLLQDQVGGLQATKDGGKTWITVLPVEGALVVNLGDHAHFLSNGKFKNADHQVVVNSEQSRISIATFHNPAPEAMVYPLKLEEGEKAILDEPITFKDMYRNKMGRDL
Amborella trichopoda	Basal angiosperms	gene-LOC18441765	365	MAPTSQPFLPTMSDEKTLRPTFVRPEDERPKVAYNQFSHDIPIISLAGIESDRRPTVREAVAAACEDWGIFQVVDHGVDASLIAQMIQLSKEFFALPPEDKLRFDMSGGKRGGFIVSSHLQGEAVQDWREIVTYFSYPVRSRDYSRWPDKPEGWKEVVEKYSEELMGLACRLLGVLSESLGLETEALAKACVDMDQKVVVNFYPKCPQPDMTLGLKRHTDPGTITLLLQDQVGGLQATKDGGETWITVEPIDGAFVVNLGDHGHYLSNGRFKNADHQAVVNSDCSRLSIATFQNPAPDAIVYPLKLAGGEKSILDEPITFPEMYRRKMSRDLQLARLKKIAQEQKLHKELKEEITQPQKLDEILA
Aristolochia fimbriata	Eudicots	gene-H6P81_018892	382	MAPATPFLPTLTDEKTLRASFIRDEDERPKIPHNQFSDEIPVISLSEIDSPEGRAAVCDRIVKACEDWGIFQVVDHGVDPDLISRMTHLARDFFALPPQEKLRFDMSGGKKGGFIVSSHLQGEAVQDWREIVTFFSYPTRARDYSRWPDKPEGWREVVEEYSERLMGLACKLLEVLSEAMGLEKEALSKACVDMDQKVVINFYPKCPQPDLTLGLKRHTDPGTITLLLQDHVGGLQATRDGGHTWITVQPVEGAFVVNLGDHGHFLSNGRFKNADHQAVVNSNHSRLSIATFQNPAPEATVYPLKVAEGEKPIMDEPITFAEMYRRKMSRDLELARMKKMAKEQFREQENIVSEPAGAACETTTTTSTTRNVGTKGLEEILA
Chimonanthus salicifolius	Eudicots	Cs03g04065	346	MAPSATPVLPTDEKTLRESFIRDEDERPKVAYNEFSNDIPIISLAEIDSPQGREEVCRKIVEACEDWGVFQVVDHGVDPNLILDMTRFAHQFFALPPEEKLRYDMTGGKKGGFIVSSHLQGEAVQDWREIVTFFSYPIRNRDYSRWPDKPEGWPEVAKAYSDRLMGLACKLLEVLSEAMGLEKEALTKACVDMDQKMVVNYYPKCPQPDLTLGLKRHTDPGTITLLLQDQVGGLQATKDGGKTWITVQPVEGAFVVNLGDHGHYLSNGRFKNADHQAVVNSNCSRLSIATFQNPAPEAVVYPLAIREGEKPVLDKPISFAEMYRSKMSRDIELAKQKKLAKEQQHA
Chimonanthus salicifolius	Eudicots	Cs03g04109	346	MAPSATPVLPTDEKTLRESFIRDEDERPKVAYNEFSNDIPIISLAEIDSPQGREEVCRKIVEACEDWGVFQVVDHGVDPNLILDMTRFAHQFFALPPEEKLRYDMTGGKKGGFIVSSHLQGEAVQDWREIVTFFSYPIRNRDYSRWPDKPEGWPEVAKAYSDRLMGLACKLLEVLSEAMGLEKEALTKACVDMDQKMVVNYYPKCPQPDLTLGLKRHTDPGTITLLLQDQVGGLQATKDGGKTWITVQPVEGAFVVNLGDHGHYLSNGRFKNADHQAVVNSNCSRLSIATFQNPAPEAVVYPLAIREGEKPVLDKPISFAEMYRSKMSRDIELAKQKKLAKEQQHA
Chimonanthus salicifolius	Eudicots	Cs11g00470	363	MAPSATPFLPTTTEEKTLRQSFIRDEDERPKVAYNEFSNDIPVISLAEIDSPNGRAEVCRKIVEACEDWGVFQVVDHGVDAALISDMTRLAREFFTLPPEEKLRYDMTGGKKGGFIVSSHLQGEAVQDWREIVTYFSYPIRARDYSRWPEKPEGWREVATAYSDRLMALACKLLEVLSEAMGLEKEALTKACVDMDQKMVVNFYPKCPQPDLTLGLKRHTDPGTITLLLQDQVGGLQATKDGGNTWITVQPIEGAFVVNLGDHGHFLSNGRFKNADHQAVVNSNCSRLSIATFQNPAPEAIVYPLAIREGEKPVLDEPITFSEMYRRKMSRDLELANLKKLAKEQKLQEEEVEKPKSITEIFA
Chimonanthus salicifolius	Eudicots	Cs11g00641	363	MAPSATPFLPTTTEEKTLRQSFIRDEDERPKVAYNEFSNDIPVISLAEIDSPNGRAEVCRKIVEACEDWGVFQVVDHGVDAALISDMTRLAREFFTLPPEEKLRYDMTGGKKGGFIVSSHLQGEAVQDWREIVTYFSYPIRARDYSRWPEKPEGWREVAKAYSDRLMALACKLLEVLSEAMGLEKEALTKACVDMDQKMVVNFYPKCPQPDLTLGLKRHTDPGTITLLLQDQVGGLQATKDGGNTWITVQPIEGAFVVNLGDHGHFLSNGRFKNADHQAVVNSNCSRLSIATFQNPAPEAIVYPLAIREGEKPVLDEPITFSEMYRRKMSRDLELANLKKLAKEQKLQEEEVEKPKSITEIFA
Cinnamomum kanehirae	Eudicots	gene-CKAN_00777600	354	MAPPTAVPFLPTTTQEKTLLESFIRDEDERPKVPYNHFSNEIPVISLAAIDSPDGRAEVCRKIVEACEDWGIFQVVDHGVDVGLVSEMTRLAREFFALPPEEKLRYDMSGGKKGGFIVSSHLEGEAVQDWREIVTFFSYPIRSRDYSRWPDKPEGWRTVAEAYSKRLMGLACKLVEVLSEAMGLDKEALTKACVDMDQKMVVNFYPKCPQPDLMLGLKRHTDPGTITLLLQDLVGGLQATRDGGKTWITVQPIEGAFVVNLGDHGHYLSNGRFKNADHQAVVNSNCSRLSIATFQNPDPEAIVYPLKVREGEKPILDEPITFAEMYRRKMSTGIELANLKKLAKEKKQEELEKV
Cinnamomum kanehirae	Eudicots	gene-CKAN_01483000	369	MAPAVVPFLPTTTEETTLRQSFIRDEDERPKVAYNQFSNDIPIISLAGIDSEDGRAKVCKKIVEACEDWGVFQVVDHGVDAGLISEMTRLAREFFTLPAEEKLRFDMSGGKKGGFVVSSHLKGEAVQDWREIVTFFSYPILSRDYSRWPDKPEGWKEVAQVYSDKLMGLACKLLEVLSEAMGLEKEALTKACVDMDQKMVVNFYPKCPQPDLTLGLKRHTDPGTITLLLQDQVGGLQATKDGGKTWITVQPVEGAFVVNLGDHGHFLSNGRFKNADHQAVVNSNCSRMSIATFQNPAPEAIVYPLAIREGEKPILDEPMTFAEMYRKKMSRDLELANLKKQAKEQQQQQEAEKASLGTTQAKALDDILA
Euryale ferox	Basal angiosperms	EF08G006740	363	MAPTVVVESSSAAAPSRPFLPTMNEEKSLKKTFVRDEDERPKVAYNDFSNDIPVISLAGLDSDDAQRFEVRDAIVRACEVWGIFQVVDHGVDASLVSAMTEMAAAFFRLPPEEKLRFDMSGGKRGGFVVSSHLVGEAVQDWREIVTFFTYPLARRDYSRWPDVPEGWRAVAERYSEELMRLACKLLGVLSEAMGLPAEALRDACRDMDQKMVVNYYPPCPQPDLTLGLKRHTDPGTITLLLQDLVGGLQATRDGGKTWITVQPIPGAFVVNIGDHGHYLSNGRFLNADHQAVVNSNYSRLSIATFQNPATDAVVYPLKIREGEKPIMEEPITFGEMYKRKMTRDLELARLKKLAKEDKGQEEV
Euryale ferox	Basal angiosperms	EF12G002610	370	MAKTMVVESRPFLPTMNEEKTLRETFVRDEDERPKVAYNDFSNDIPVISLAGLNSDDARRSEVRDAIVRACEEWGIFQVVDHGLDPSLVSAMTEMAAAFFRLPPEEKLRFDMSGGKRGGFIVSSHLQGEVVQDWREIVTFFTYPLAGRDYSRWPDVPEGWRAVAERYSDELMALACSLLAVLSEALGLPTEALRDACRDMDQKVVVNYYPPCPQPDLTLGLKRHTDPGTITLLLQDLVGGLQATRDGGKTWITVQPIPGAFVVNLGDHGHYLSNGRFLNADHQAVVNSNSSRLSIATFQNPATDAIVYPLKIREGEKPIMEEPITFAEMYKRKMARDLELAKLKKLAKEGKGLQQAEEAAKTTSLAEILA
Euryale ferox	Basal angiosperms	EF16G009710	354	MAGMQVSPTTIPFFPSLNQEAVLPPVFIRSQEERPEAAVDQFSQDIPIISLADLNEAGDDSDLRHSSAFKSIVKACEEWGVFQVVDHGIDASLVAAMTELSRAFFSLPAEDKLRYNMSAGDRGGFKISSHLQGEAVQNWREFFTFFSYPLQERDYGRWPEKPKGWRKVANEYCDACMSVASRILDVLSLAMELEKGMLKESCIQMEQKLLVNFYPKCPQPELTLGLRPHTDPGTITLLLQNQVSGLQVTRDGGQTWFTVKPVEGALVVNLGDHAHFLSNGRFVSVEHRVVVNSSHDRVSIAALQYPSQEAIVYPLKINQGEKPIVEEPMTFNQMYKKKMAHDVEIAKDSEKSDA
Euryale ferox	Basal angiosperms	EF16G010670	351	MAPNLEQAKALKPILPSLCEESTVPTAFIRNGAERPKVAHDAFSDDVPVISFADIDSADPARRSAVFRNIVDALEKWGIFQLVDHGVDPALVSAMADLSIRFFRLIPAEEKLRFEMTAGKRGGYTFSNHMFGEEIENWREFFTFFSYPVESRDYAMWPEQPEGWREVVERYCDANMRLASRILEVLSESMGLHKDAFKEACLQMDQKVLVNFYPRCPQPELALGLRRHTDPGTITILLQDQVGGLQITRDGGRSWITVKPIDGAFVINLGEHARCLSNGRFAAVEHQVVVNSNSSRLSIGAFQYPAQEALVFPLKLAEGEKSFMEKPVSFKEMYTKKMQRDVDIAMEREKL
Euryale ferox	Basal angiosperms	EF20G000910	351	MAPNLEQAKALKPFLPSLSEEKSVPTAFVRNEAERPKVAHDAFSDDVPVISFADIDSADPVRRSAVFRNIVDALVNWGVFQVVDHGVDATLVSAMSDLSTRFFRLIPAEEKLQFEMTAGKRGGYIFSNHMFGEEIENWREFFTFFSYPVESRDYTMWPERPEGWREVVERYCEANMKLASRILEVLSESMGLHKDAFKEACLQMDQKVLVNFYPRCPQPELALGLRRHTDPGTITILLQDQVGGLQITRDGGQTWLTVKPIDGAFVINLGEHARCLSNGRFAAVEHQVVVNSNSSRLSIGAFQYPAQDALVYPLKLAEGEKPLMEKPVSFKEMYTKKMQRDVDVAMEREKL
Euryale ferox	Basal angiosperms	EF22G004210	372	MAPAQLSEKPRPFLPTLNNDATLRPAFIRSEDERPKVAYNDFSNDVPVISLAGLESDPASRSAVRDAIVKACEEWGVFQVVDHGVDPEIVSAMTDMADRFFKLPPEEKLRFDMTGGKRGGFIVSSHLQGESVQDWREIVTFFTYPEKGRDYSRWPDVPERWPEVTRKYSEHLMGLACKLLAVLSEALGLPAEALKEACLDMDQKVVVNYYPPCPQPDLALGLKRHTDPGTITLLLQDQVGGLQATKDGGKTWITVQPVQGAFVVNLGDHGYYLSNGRFMNADHQAVVNSNCSRLSIATFQNPAPEATVYPLKLAEGEKSIMEEPITFAEMYRRKMSRDLELAKLKKIAKEVKDHAPAAADVSKPKSIEEILA
Ginkgo biloba	Gymnospermae	evm.TU.chr11.1255	359	MAPVQSVSAAPVPKFLPTENEAKVLQSIFVRDEDERPKVAYNEFSKEIPIISLAGMEGEERGRVREEVRAACEEWGIFQVLHHGIPSDLVHRMSQLSRNFFALPSHEKLKFDMTGGKRGGFVVSSHLQGESVLDWREIFTYFSYPLRSRDYSRWPQNPDGWREVVEEYSQELMKLACKLLEIISESLGLEPQAVTKACLDMDQKVVINFYPKCPQPDMTLGLKRHTDPGTITLLLQDQVGGLQATKDGLNWITVEPVEGAFVVNLGDHMHYLSNGKYKNADHQAVVNEDTSRLSIATFQNPAQEAIVYPLEGVVKAEEGDKYVMEEPITFAQMYSRKMNRDLELARQKKLAKLQQDESK
Ginkgo biloba	Gymnospermae	evm.TU.chr11.1258	357	MAPVQSVSAAPVPKFLPTENEAKVLQSIFVRDEDERPKVAYNEFSKEIPIISLAGMEGEERGRVREEVRAACEEWGIFQVLHHGVPSDLVHRMSQLSRSFFALPSHEKLKFDMTGGKRGGFVVSSHLQGESVLDWREIFTYFSYPLRSRDYSRWPHNPDGWREVVEEYSEELMKLACKLLEIISESLGLEPQAVTKACLDMDQKVVINFYPKCPQPDMTLGLKRHTDPGTITLLLQDQVGGLQATKDGLNWITVEPVEGAFVVNLGDHMHYLSNGKYKNADHQAVVNADTSRLSIATFQNPAQEAIVYPLEGVVKAEDKCVMEEPITFAQMYSRKMNRDLELARQKKLAKLQQDESK
Ginkgo biloba	Gymnospermae	evm.TU.chr9.493	362	MASVQSYVEPAPVSEQFFPTANESKVLRQIFVRDEDERPKVAYNNFSKDIPIISLSGIDGEERGRVREEVKAACEEWGIFQVVNHGVSNDLLDRMSRLSTDFFALPPEEKLKYDMRGGKRGGFVVSSHLQGESVLDWREICTYFSYPLHARDYTRWPQNPPTWREVVEQYSQELMTLASKLLEIISESLGLESQAVSKACLEMDQKVVVNFYPKCPQPDMTLGLKRHTDPGTITLLLQDQVGGLQATKDGHTWITVEPIQGAFVVNLGDHMHFLSNGRFKNADHQAVVNSNTCRLSIATFQNPAQEAIVYPLDGVVNVERAEKCIMEEPITFAQMYSRKMNRDLELARLKKMAKLKEEHESK
Ginkgo biloba	Gymnospermae	evm.TU.chr9.494	362	MASVQSYVEPAPVSEQFFPTANESKVLRQIFVRDEDERPKVAYNNFSKDIPIISLSGIDGEERGRVREEVKAACEEWGIFQVVNHGVSNDLLDRMSRLSTDFFALPPEEKLKYDMRGGKRGGFVVSSHLQGESVLDWREICTYFSYPLHARDYTRWPQNPPTWREVVEQYSQELMTLASKLLEIISESLGLESQAVSKACLEMDQKVVVNFYPKCPQPDMTLGLKRHTDPGTITLLLQDQVGGLQATKDGHTWITVEPIQGAFVVNLGDHMHFLSNGRFKNADHQAVVNSNTCRLSIATFQNPAQEAIVYPLDGVVNVQPAEKCIMEEPITFAQMYSRKMNRDLELARLKKMAKLKEEHESK
Liriodendron chinense	Magnoliidae	Lchi18447	367	MAPATPFLPTATNETTLRSSFIRDEDERPKVAYNQFSNEIPVISLAGIDSPDGRSIVCKKIVEACEDWGVFQVVDHGIDSDLISDMTRLAREFFALPAEDKLRFDMSGGKKGGFIVSSHLQGEAVQDWREIVTFFSYPIRLRDYSRWPDKPEGWREVAEKYSERLMGLACKLLEVLSEAMGLDKEALTKACVDMDQKMVVNFYPKCPQPDLTLGLKRHTDPGTITLLLQDQVGGLQATKDGGKTWITVQPIEGAFVVNLGDHGHFLSNGRFKNADHQAVVNSNFSRLSIATFQNPAPEAIVYPLAVREGEKPVMEEPITFTEMYRRKMSRDIELANLKKLAKEEKQAEELEKATVQNQAKPIDQIFA
Liriodendron chinense	Magnoliidae	Lchi18448	367	MAPATPFLPTATNETTLRSSFIRDEDERPKVAYNQFSNEIPVISLAGIDSPDGRSIVCKKIVEACEDWGVFQVVDHGIDSDLISDMTRLAREFFALPAEDKLRFDMSGGKKGGFIVSSHLQGEAVQDWREIVTFFSYPIRLRDYSRWPDKPEGWREVAEKYSERLMGLACKLLEVLSEAMGLDKEALTKACVDMDQKMVVNFYPKCPQPNLTLGLKRHTDPGTITLLLQDQVGGLQATKDGGKTWITVQPIEGAFVVNLGDHGHFLSNGRFKNADHQAVVNSNFSRLSIATFQNPAPEAIVYPLAVREGEKPVMEEPITFTEMYRRKMSRDIELANLKKLAKEEKQAEELEKATVQNQAKPIDQIFA
Liriodendron chinense	Magnoliidae	Lchi30447	350	MAPATSFLPTATDEKTLRASFIRDEDERPKVAYNQFSNDIPVISLAGIDSPDGRSDVCKKIVEACEEWGIFQVVDHGVDAGLVSEMTRLAREFFFLPAEEKLRYDMSGGKKGGFIVSSHLQGEAVQNWREIVTFFSYPIRYRDYSSWPDKPDGWREVAEKYSDRLMGLACKLLEVLSEAMGLEKEALTKACVDMDQKMVVNYYPKCPQPDLTLGLKRHTDPGTITLLQQDQVGGLQATKDGGCTRITVQPIEGAFVVNLGDHGHFLSNGRFKNADHQAVVNSEFSRLSVATFQNPAQEAIVYPLSVREGEKPVMDEPISFAEMYRRKMSHDLEIAELKKIAKEKEPENAS
Metasequoia glyptostroboides	Gymnospermae	Mgl0023620	371	MASVQPPLLFLPSTNESNVLKSIYIRDEDERPKISHDHFSTDIPIISLEGVETINGRAGVIQQIKKAFEEWGVFQAVNHGVPKELLDCMQQLSRDFFGLKPEEKMKFDMRGGKKGGFIVSSHLQGESVMDWRELMTFFSYPVRSRDYELWPQNPAGWREVVEKYSEEMMNLACKILEMVSESLGLEADAVKKNCLEMDQKIVINFYPKCPQPDMTLGVKRHTDPGTITLLLQDQVGGLQVTKDGHHWITVEPVEGAIVVNLGDHMHVSSFCFPKRLQLSSDVAELSNGKYKNVDHQAVVNASCSRLSIATFQNPAQEAIVYPLNGVINFDEGEKCLMEELITFAQMYRGKMIRDLELARQKKNRKSSIENT
Metasequoia glyptostroboides	Gymnospermae	Mgl0122910	375	MAPAATVGAPAVPSERPDVLPVGEAETAKSLQSIFVRDEDERPKVAYNVFSRDIPVISLEGIEGPQRERVREEVTNACKEWGIFQVVNHGVPLELVRTMTQLSRDFFALPAEEKLKYDMRGGKRGGFVVSSHLQGESVLDWREICTYFAQPLHQRDYTRWPEKPEGWREIVDKYSEALMGLASKMLAIVSEALGLEPEAVTKACVEMDQKVVINYYPKCPQPDMTLGLKRHTDPGTITLLLQDQVGGLQATKDNGVSWITVEPVQGAFVVNLGDHMHYLSNGKFKSADHQAVVNSNSSRLSIATFQNPSQEAIVYPLKLEEGEESFMEEPITFAQMYSRKMSRDIELARQKKLAKLAPAPEPAPETAPAPAVASQ
Metasequoia glyptostroboides	Gymnospermae	Mgl0122920	371	MAPTATVAAPVVPSERPDVLPVGEAETAKSLQSIFVRDEDERPKVAYNVFSRDIPVISLEGIEGPERPRVRDEVTNACKEWGIFQVVNHGVPAELVSTMTQFSRDFFALPAEEKLKYDMRGGKRGGFVVSSHLQGESVLDWREICTYFAQPLHQRDYTRWPEKPEGWREIVDKYSEALMGLASKMLAIVSEALGLEPEAVTKACVEMDQKVVINYYPKCPQPDMTLGLKRHTDPGTITLLLQDQVGGLQATKDNGVNWITVEPVQGAFVVNLGDHMHYLSNGKFKSADHQAVVNSNSSRLSIATFQNPAQEAIVYPLKLEEGEQSFMEEPITFAQMYSRKMSRDIELARQKKLAKLAPAPEPVPASAPASQ
Nymphaea colorata	Basal angiosperms	NC1G0089990	350	MAGNLEQAKALKRSLPTLSKEVTVPSAFIRNEEERPKVAHDAFSNNVPIVSFVDIDSTDSARRSAVFRNIVDALETWGTFQVIDHGVDPTLVSAMADLSTRFFQLPAEEKLRFEMTAGKRGGYAVSSHLFGEEIENWREFFTFFSYPVESRDFAMWPEQPKGWQEVVERYCEANMKLASRILEVLSESMGLEKGAFKEACLQMDQKVLVNFYPRCPQPELTLGLRRHTDPGTITILHQDHVGGLQITRDGGRTWLTVKPIDGAFVINLGDHAHFLSNGRFAAVEHQVVVNSNSSRLSIATLQYPAHDALVYPLKLAEGEKPLIEKPVSFKEMYTKKMQRDVEVAKEREKP
Nymphaea colorata	Basal angiosperms	NC2G0037860	399	MPIIVPNTDQDQTSTTAESEREMAPTVVVESSPAAAQPRPFLPTLNEEKTLRESFVRDEDERPKVAYNDFSNDVPVISLAGLDSDDSRRAEVRDAIVRACEEWGVFQVVDHGVDASLVSSMTEMATAFFKLPPEEKLRFDMSGGKRGGFIVSSHLQGETVKDWREIVTFFSYPLAGRDYSRWPDVPEGWRAVAERYSEELMALACKLLGVLSEAMGLPSEALRDACRDMDQKMVVNYYPPCPQPDLTLGLKRHTDPGTITLLLQDLVGGLQATRDGGKTWITVQPIAGAFVVNLGDHGHYLSNGRFMNADHQAVVNANCSRLSIATFQNPSPDAIVYPLKIREGEASIMEEPITFAEMYKRKMARDLELARLKKLAKEDKSEQQVEEIAKAKSINEILA
Persea americana	Eudicots	gene-MRB53_000994	397	MAPPTAVPFLPTATEEKTLRVSFIRDEDERPKVPYNHFSNEIPVISLAGIDSADGRADVCRKIVEACEDWGIFQVVDHGVDEGLVSEMTRLAREFFALPPEEKLRYDMSGGKKGGFIVSSHLKGEAVQDWREIVTFFSYPIRSRDYSRWPDKPEGWRAVAEAYSERLMGLACKLLEVLSEAMGLDKEALTKACVDMDQKMVVNFYPKCPQPDLTLGLKRHTDPGTITLLLQDLVGGLQATRDGGKTWITVQPLEGAFVVNLGDHGHYLSNGRFKNADHQAVVNSNCSRLSIATFQNPDPEAIVYPLKVREGEKPILDEPITFAEMYRRKMSRDIELANLKKLAKEKEQEELEKLPLTVVMSEEILANYAELSAEGLPMLKQRLEISNKAVTEMAIEA
Persea americana	Eudicots	gene-MRB53_024881	369	MAPTVVPFLPTTTEEKTLRQNFVRDEDERPKVAYNQFSNDIPIISLAGIDSEDGRAEVCKKIVEACEDWGVFQVVDHGVEAGLISEMTRLAREFFTLPAEEKLRYDMSGGKKGGFVVSSHLKGEAVQDWREIVTFFSYPIRSRDYSRWPDKPEGWKEVAQVYSDKLMGLACKLLEVLSEAMGLEKEALTKACVDMDQKMVVNFYPKCPQPDLTLGLKRHTDPGTITLLLQDQVGGLQATKDGGKTWITVQPVEGAFVVNLGDHGHFLSNGRFKNADHQAVVNSNFSRMSIATFQNPAPEAIVYPLAIREGEKPILDEPMTFAEMYRKKMSRDLELANLKKQAKEQQHQQEAEKASLVTIQAKALDDILA
Taxus chinensis	Gymnospermae	gene-KI387_027643	360	MAPAVEVVASGRPDILPVGEAEAAKTLQSIFIRDEDERPKVAYNNFSKDIPIISLEGIEGKDRERVKEEVSNACKEWGLFQVVNHGVPKELVQTMNQLAREFFALPAEEKLKYDMRGGKRGGFVVSSHLQGEAVLDWREICTYFSYPLHQRDYTRWPEKPEGWRDVVDKYSGALMNLACKLLEVISEALGLDAEAVTKACVEMDQKVVINYYPKCPQPDMTLGLKRHTDPGTITILLQDHVGGLQATKDDGLNWITVEPVEGAFVVNLGDHMHYLSNGKFKSADHQAVVNSNSTRLSIATFQNPAQDGIVYPLKLEEGEQCMMEEPITFAQMYSRKMGRDIELARQKKLAKVGVEEAPKS
Welwitschia mirabilis	Gymnospermae	W.mirabilis.07931	356	MAPFPPPPLVSDQRPDFLVDAGEQVNSLPEIFIRDEDERPKVSHRHFAYDKIPIVSLADRTTRSPTVIEQVRRACEEWGMFHVVDHGVDHQTLADMLRLSREFFALPVREKLVYDMRAGGVRGGFVVGSHLTGEAVIDFREIFTFFSQPVANRDYSRWPVKPAGWRAAVERYSDAMTRLASTLLGLVSEALGLPCEDVREACVNMDQKIVINFYPACPQPEKTLGLKRHTDPGTITLLLQDHVGGLQVTADGGTTWVTVPPIPNSFVVNLGDHLHYLSNGRFKSADHRVVVNSQESRLSIVTFQNPAAEAMVYPLPGVLEDGEKCVVLEEAVSFSEMYRRKMTGDLARARLKKDRH
Acanthochlamys bracteata	Monocots	EVM0008873	373	MAPAAKPFLPTECEEDKLRENFVRDEDERPKVAYDQFSDEIPVISLSGIDEEGEGGRRTEICRRIVEACEDWGIFQVVNHGVDSDLVKEMVKFSKEFFAMPAQEKLRFDMSGGKKGGFIVSSHLQGEVVKDWREIVTYFSYPIRTRDYSRWPDKPEGWRPVVEAYSESLMNLACKLLGVLSEAMGLDREALTKACVDMDQKVVINFYPKCPQPDLTLGLKRHTDPGTITLLLQDLVGGLQATKDGGKTWITVQPVDGAFVVNLGDHGHYLSNGRFKNADHQAVVNSNSSRLSIATFQNPAPEAIVYPLAIREGEKPVLDEPITFAEMYKRKMSRDLELAKLKKLAKTEQKVVPEAQKAVEAVAKAKSLEEILA
Achnatherum splendens	Monocots	OkoG025979	372	MAPVISDTTFLPTAASGEATLRASFVRDEDERPKVAHDRFSDEVPVISLEGIDGARRAEIRARVAAACEGWGVFQVVDHGVDGGLVADMARLAREFFALPPEEKLRFDMSGGKKGGFIVSSHLQGEAVQDWREIVTYFSYPVKARDYSRWPDKPAGWRAVVEQYSERLMGLSCKLLGVLSEAMGLETDALAKACVDMDQKVVVNFYPRCPQPELTLGLKRHTDPGTITLLLQDHVGGLQATRDGGKTWITVQPFHGAFVVNLGDHGHYLSNGRFKNADHQAVVNGGCSRLSIATFQNPAPDAAVWPLAVREGKEPILEEPITFTEMYRRKMARDLELAKLKKQAKEEKQQQLEQAAAAPMPTNTKSLDEILA
Acorus americanus	Monocots	Acora.08G086100.v1.1	379	MSPAVTPQPFMPTLSGSEKTLRESFIRDEDERPKVAYNEFSDDVPVISLKAIDEEEGKEELRNRIVEACEEWGIFQVVDHGVDAGLIDVMTRLAREFFQLPAEEKLRFDMSGGKKGGFIVSSHLQGEAVQDWREIVTYFSYPMASRDYSRWPDNPAGWRAVVERYSEELMGLACKLLGVLSEAMGLDREALTKACLDMDQKVVVNYYPKCPQPDLTLGLKRHTDPGTITLLLQDQVGGLQATRDDGETWITVKPVKGAFVVNLGDHGHYLSNGRFKNADHQAVVNSNCSRLSIATFQNPAPNAIVYPLAVREGEKPILDEPMTFMEMYRKKMARDLELAKLKKLAKIEQQQQLQQEEVVVDKAKDEMVSPTTPLEKILA
Acorus calamus	Monocots	FHT	379	MSPAVTPQPFMTTLSGSEKTLRESFIRDEDERPKVAYNEFSDDVPVISLKAIDKEEGKEELRSRVVEACEGWGIFQVVDHGVDVGLIDDMTRLAGEFFQLPAEEKLRFDMSGGKKGGFIVSSHLQGEAVQDWREIVTYFSYPMASRDYSRWPDKPAGWRAVVERYSEELMGLACNLLGVLSEAMGLDREALTKACLDMDQKVVVNYYPKCPQPDLTLGLKRHTDPGTITLLLQDQVGGLQATRDGGETWITVKPVKGAFVVNLGDHGHYLSNGRFKNADHQAVVNSNCSRLSIATFQNPAPNAVVYPLAVRDGEKPILDEPMTFMEMYRKKMARDLELAKLKKLAKIEQQQQLQQEEVVVDKARDEMVSPTTPLEKILA
Acorus calamus	Monocots	gene-QJS10_CPB11g00781	379	MSPAVTPQPFMPTLSGNEKTLRESFIRDEDERPKVAYNEFSDDVPVISLKAIDEEEGKEELRNRIVEACEEWGIFQVVDHGVDAGLIDVMTRLAREFFQLPAEEKLRFDMSGGKKGGFIVSSHLQGEAVQDWREIVTYFSYPMASRDYSRWPDNPAGWRAVVERYSEELMGLACKLLGVLSEAMGLDREALTKACLDMDQKVVVNYYPKCPQPDLTLGLKRHTDPGTITLLLQDQVGGLQATRDDGETWITVKPVKGAFVVNLGDHGHYLSNGRFKNADHQAVVNSNCSRLSIATFQNPAPNAIVYPLAVRDGEKPILDEPMTFMEMYRKKMARDLELAKLKKLAKIEQQQLLQQEEVVVDKAKDEMVSPTTPLEKILA
Acorus calamus	Monocots	gene-QJS10_CPB11g00800	379	MSPAVTPQPFMPTLSGSEKTLRESFIRDEDERPKVAYNEFSDDVPVISLKAIDEEQGKEELRNRIVEACEEWGIFQVVDHGVDAGLIDVMTRLAREFFQLPAEEKLRFDMSGGKKGGFIVSSHLQGEAVQDWREIVTYFSYPMASRDYSRWPDNPAGWRAVVERYSEELMGLACKLLGVLSEAMGLDREALTKACLDMDQKVVVNYYPKCPQPDLTLGLKRHTDPGTITLLLQDQVGGLQATRDDGETWITVKPVKGAFVVNLGDHGHYLSNGRFKNADHQAVVNSNCSRLSIATFQNPAPNAIVYPLAVRDGERPILDQPMTFMEMYRKKMARDLELAKLKKLAKIEQQQQLQQEEVVVDKAKDEMVSPTTPLEKILA
Acorus gramineus	Monocots	gene-QJS04_geneDACA017335	379	MSPAVTPPTFLPTLSGGEKTLRESFIRDEDERPKVAYNEFSEDVPVISLKAIDEEEGKEELRSRIVEACEGWGIFQVVDHGVDTGLIDDMTRLAGEFFQLPAEEKLRFDMSGGKKGGFIVSSHLQGEAVQDWREIVTYFSYPMGSRDYSRWPDKPAGWRAVVERYSEELMGLACKLLGILSEAMGLDREALTKACLDMDQKVVVNYYPKCPQPDLTLGLKRHTDPGTITLLLQDQVGGLQATRDGGETWITVKPVKGAFVVNLGDHGHYLSNGRFKNADHQAVVNSNCSRLSIATFQNPAPNAVVYPLAVRDGEKRILDEPMTFMEMYRKKMARDLELAQLKKLAKIEQQQQLQQEEVVVDKAKDEMVSPTTPLEKILA
Apostasia shenzhenica	Monocots	FHT_2	383	MAPGAVPFLPTEEKALRESFVRDEDERPKVAHNVFSDEIPVISLAGIDEEGEGCRRKEICRRIVDACEDWGIFQVVDHGVDAGLIADMSRLAGEFFALPSEEKLRYDMSGGKKGGFIVSSHLQGEPVQDWREIVTFFSYPVRARDYARWPDRPAGWRSVVERYSESLMAVACELLGVLSEAMGLERGALSRACVDMDQKVVVNFYPKCPQPELTLGLKRHTDPGTITLLLQDQVGGLQATRDGGATWITVLPVAGAFVVNLGDHGHYLSNGRFKNADHQAVVNSSCSRLSIATFQNPSPEAVVYPLAVREGEAPVMEEPITFAEMYRRKMSRDVEMSRLKKMAKMEAKQKEAAPAKDGEVAGPAAGPAAGPAAKPKTMEEILA
Asparagus officinalis	Monocots	gene-LOC109848156	367	MTTLFLPTSTDEKTLRPSFVRDEDERPKVPYNEFSDEIRIISLKGIDDAVEGKREKIRNKIVEACEEWGIFQVVDHGIDAGLIADMMRLAREFFALPPEEKLRFDMSGGKKGGFTVSSHLQGEAVQDWREIVTFFSYPTKSRDYSRWPNKPEGWISVSEKYSENLMGLACKLLGVLSEAMGLHTEALTNACIDMDQKIVVNFYPKCPQPDLTLGLKRHTDPGTITLLLQDRVGGLQATKDGGKTWITVQPVEGAIVVNLGDHGHYLSNGRFKNADHQAVVNSNCSRMSIATFQNPAPNAIVYPLAIREGEKAILDEPMTFMEMYRKKMNRDLELANIKKLGKENQQAVKEKSAKHVVAQPKLDEIFA
Brachypodium distachyon	Monocots	gene-BRADI_5g25050v3	373	MAPPVISSETPTETTTKFLPTGEPTVRAAFVRDEDERPKVAHDAFSDEVPLISLEGIDDGDDGERRAEIRAQVAAACEGWGVFQVVDHGVGLGLVAEMARMSREFFALPAEEKLRFDMSGGKKGGFIVSSHLQGEAVQDWREMVTYFTYPLRDRDYARWPDNPSRWRAVVEEYAEQLMGLACKLLGVLSESMGLDTDALAQACVDMDQKVVVNFYPRCPQPDLTLGLKRHTDPGTITLLLQDHVGGLQVTRDDGRTWITVPPVPGAFVVNLGDHGHYLSNGRFRNADHQAVVNGECSRLSIATFQNPAPEAEVWPLAVREGEELVLEEPMTFAEMYRRKMARDLELAKLKREAKAAAEKPQQEPVKSIDEILA
Brachypodium hybridum	Monocots	Brahy.D05G0333500.v1.1	373	MAPPVISSETPTETTTKFLPTGEPTVRAAFVRDEDERPKVAHDAFSDEVPLISLEGIDDGDDGERRAEIRAQVAAACEGWGVFQVVDHGVGLGLVAEMARMSREFFALPAEEKLRFDMSGGKKGGFIVSSHLQGEAVQDWREMVTYFTYPLRDRDYARWPDNPSRWRAVVEEYAEQLMGLAFKLLGVLSESMGLDTDALAQACVDMDQKVVVNFYPRCPQPDLTLGLKRHTDPGTITLLLQDHVGGLQVTRDDGRTWITVPPVPGAFVVNLGDHGHYLSNGRFRNADHQAVVNGECSRLSIATFQNPAPEAEVWPLAVREGEELVLEEPMTFAEMYRRKMARDLELAKLKREAKAAAEKPQQEPVKSIDEILA
Brachypodium hybridum	Monocots	Brahy.S09G0256000.v1.1	383	MAPPVFSNSSSSSETPTETNKFLPTAWEPTVRAAFVRDEDERPRTAHDAFSDEVPVISLDGIDGERRAGIRARVAAACEGWGVFQVVDHGVDPGLAAEMARMSREFFALPPQEKLRFDMSGGKKGGFIVSSHLQGEAVQDWREMVTYFTYPLRGRDYARWPDKPPRWRAVVEEYGERLMGLACKLLGVLSESMGLDTDALAQACVEMDQKVVVNFYPRCPQPDLTLGLKRHTDPGTITLLLQDTVGGLQVTRDNGRSWITVPPVPGAFVVNLGDHGHYLSNGRFRNADHQAVVNGECSRLSIATFQNPAPEAVVWPLAAREGEGLVLEEPMTFAEMYRRKMARDLELAKLKREAKAAAAAAAEKQQQLLQEEEPAKSIDEILA
Brachypodium stacei	Monocots	Brast09G245500.v0.1.stacei	379	MAPPVFSNSSSSSETPTETNKFLPTAWEPTVRAAFVRDEDERPRTAHDAFSDEVPVISLDGIDGERRAGIRARVAAACEGWGVFQVVDHGVDPGLAAEMARMSREFFALPPQEKLRFDMSGGKKGGFIVSSHLQGEAVQDWREMVTYFTYPLRGRDYARWPDKPPRWRAVVEEYGERLMGLACKLLGVLSESMGLDTDALAQACVEMDQKVVVNFYPRCPQPDLTLGLKRHTDPGTITLLLQDAVGGLQVTRDNGRSWITVPPVPGAFVVNLGDHGHYLSNGRFRNADHQAVVNGECSRLSIATFQNPAPEAVVWPLAVREGEGLVLEEPMTFAEMYRRKMARDLELAKLKREAKAAAEKQQQLLQEEEPAKSIDEILA
Chloranthus spicatus	Chloranthales	Cspi07569	366	MTHATPFLGTNTGEKTLDPSFVRDEDERPKVSYNQFSTDIPVISLAGIDEFDGRRSELCRKIVDACEDWGIFQVVDHGIDADLISEMTRLSNEFFALPAEEKLLYDMSGGKKGGFIVSSHLQGEAVQDWRQIVTYFSYPIRNRDYSRWPDKPDAWRGVVEAYSEKLMGLACKLLEVLSEAMGLEKEALTKACVDMDQKVVVNFYPICPQPDLTLGLKRHTDPGTITLLLQDQVGGLQATRDGGHTWISVQPIQGAFVVNLGDHGHYLSNGRFKNADHQAVVNSNCSRLSIATFQNPSPEAIVYPLKVQEGERSVLDEPITFVEMYRRKMSRDLELARAKKLAKLEKEKEAGKTNVAPPKALEEILA
Cocos nucifera	Monocots	gene-COCNU_08G006920	371	MAPGTPFLPTATDEKTLRPSFIRDEDERPKVAYNQFSNDIPVISLAGIDDEEGAGGEKRKEICQKIVAACEDWGVFQVVDHGVDPELISKMKRLSKEFFALPPEEKLRFDMSGGKKGGFIVSSHLQGEAVQDWREIVTFFSYPVRARDYSRWPDQPEGWIPVAKSYSEKLMDLACKLLGVLSEAMGLDKEALTKACVDMDQKVVVNFYPKCPQPDLTLGLKRHTDPGTITLLFQDQVGGLQATRDGGKTWITVPPVEGAFVVNLGDHGHYLSNGRFKNADHQAVVNSNYERLSIATFQNPAPEAIVYPLAIREGEKPVLDEPITFAEMYRRKMSKDLELARLKKMAKMEQEVLENAKEVPAKPKALNEILA
Cocos nucifera	Monocots	gene-COCNU_scaffold017721G000020	371	MAPGTPFLPTTTDGKILRSSFIRDEDERPKVAYNQFSNDIPVISLAGLDDEEGVGGEKRKEICRKIVAACEDWGVFQVVDHGVDVTLVSEMTRLAKEFFKLPPEEKLRFDMSGGKKGGFIVSSHLQGEAVQDWREIVTFFSYPIGARDYSRWPDVPEGWRSVAESYSEKLMGLACKLLGVLSEAMGLDKEALTEACVDMDQKVVVNFYPKCPQPDLTLGLKRHTDPGTITLLYQDQVGGLQATKDGGKTWITVQPVEGAFVVNLGDHGHYLSNGRFKNADHQAVVNSNYERLSIATFQNPAPEAIVYPLAIREGEKPVLDEPITFAEMYRRKMSKDLELAKLKKMAKMEQEVLKKAEGVTAQPKSLNEILA
Dendrobium catenatum	Monocots	AN3	377	MAPVPFLPTAVTEEKTLKESFVRDEDERPKVPYNVFSDEIPVISLQGMDEEGGDGGQRSEICRQIVAACEDWGIFQVVDHGVDAELIASMTRFAREFFALPAEEKLRFDMSGGKKGGFIVSSHLQGEVVQDWREIVTYFSYPIPARDYTRWPDKPEGWRTVVEEYSAKLMELACNLLSVLSEAMGLDREALTQACIEMDQKLVVNFYPKCPQPDLTLGLKRHTDPGTITLLLQDQVGGLQATKDGGATWITVQPVQNAFVVNLGDHGHYLSNGRFKNADHQAVVNSNCSRLSIATFQNPAPEAVVYPLAVREGERPVMEEAITFAEMYRRKMSRDLELARLKKMAKSENKQEEAAGENAEAIGSAATKPKVLNEILA
Dendrobium nobile	Monocots	gene-KFK09_007661	377	MAPVTFLPTAATEEKTLIESFVRDEDERPKVPYNKFSHEIPVISLPGIDAEGGDGGRRSEIRRQIVAACEDWGIFQVVDHDVDAGLMADMTRLAHEFFALPPEEKLRFDMSGGKKGGFIVSSHLQGEVVQDWREIVTYFSYPIHARDYTRWPDKPEGWRAVVEEYSAKLMELACNLLSVLSEAMGLDREALTQACIEMDQKLVVNFYPKCPQPDLTLGLKRHTDPGTITLLLQDQVGGLQDTKDGGATWITVQPVQNAFVVNLGDNGHYLSNGRFKNADHQTVVNSNCSGLSIASFQNPAPDAVVYPLAVREGERPVMEEAITFAEMYRRKMSRSLELDRLKKLAKMENKQEGAAGQNAETIGAAATKPKALNDILA
Dichanthelium oligosanthes	Monocots	gene-BAE44_0022906	379	MAPVSSAVPFLPTASSEATLRPSFVREEDERPKVPHDSFSDAVPVISLEGIDGGGARRAEIRARVTAACEDWGIFQVVDHGVDAALVAEMTRLAREFFALPPQEKLRFDMSGGKKGGFIVSSHLQGEAVQDWREIVTYFSYPVKARDYSRWPDKPAAWRAVVEQYSEQLMGLSCKLLGVLSEAMGLETDALAKACVDMDQKVVVNFYPKCPQPDLTLGLKRHTDAGTITLLLQDLVGGLQATRDGGRTWITVQPVEGAFVVNLGDHGHFLSNGRFKNADHQAVVNSKCSRLSIAAFQNPAPDATVYPLAVREGEAPIMDEPITFAEMYRRKMVRDIELAKLKKQAKAEKQQQQLLMQQQSASKQEFAVPKAKSLDEILA
Digitaria exilis	Monocots	Dexi7B01G0022570	376	MAPVSSSAPSLFLPTAASSEKTLRPSFVREEDERPKVPHDSFSDEVPVISLDGIDDGARRGEIRDRVAAACEGWGIFQVVDHGVDAALVAEMTRLAREFFALPPQEKLRFDMSGGKKGGFIVSSHLQGEAVQDWREIVTYFSYPVKARDYSRWPDKPAAWRAVVEQYSEQLMALSCKLLGVLSEAMGLEADALAKACVDMDQKVVVNFYPRCPQPDLTLGLKRHTDPGTITLLLQDLVGGLQATRDGGRTWITVQPVEGAFVVNLGDHGHLLSNGRFKNADHQAVVNSECSRLSIATFQNPAPNATVYPLAVRDGEAPILDEPITFAEMYRRKMARDIELAKLKKQAKAEKQHLQMQVQQSAPKEFKPKSLDEILA
Digitaria exilis	Monocots	DexiUA01G0018280	373	MAPVSSSAPSLLLPTSELTLRPSFVREEDERPKVPHDSFSDEVPVISLDGIDDDDAARRGEIRDRVAAACEGWGIFQVVDHGVDAALVADMTRLAREFFALPPQEKLRFDMSGGKKGGFIVSSHLQGEAVQDWREIVTYFSYPVKARDYSRWPDKPAAWRAVVEQYSEQLMALSCKLLGVLSEAMGLEADALAKACVDMDQKVVVNFYPRCPQPDLTLGLKRHTDPGTITLLLQDLVGGLQATRDGGRTWITVQPVEGAFVVNLGDHGHLLSNGRFKNADHQAVVNSECSRLSIATFQNPAPDATVYPLAVREGEAPILDEPITFAEMYRRKMARDIELAKLKKQAKAEKQHLQVQQSAPKEFKPKSLDEILV
Dioscorea alata	Monocots	gene-IHE45_11G053100	362	MAPTTFLPTEETLREDFVRDEDERPKVAYDQFSNEIPVISLAGVDGEERDEIRKKIVAACEDWGIFQVVDHAVDMELVETMTKLAKQFFALPPEEKLRFDMSGGKKGGFIVSSHLQGETVRDWREIVTYFSYPIKARDYTRWPDKPAGWIPVVEAYSEKLMGLACTLLGLLSEAMGLEKEALAKACLDMDQKVVVNYYPKCPQPDLTLGLKRHTDPGTITLLLQDQIGGLQATKDDGKSWITVQPVAGAFVVNLGDHGHFLSNGRFKNADHQAVVNSNYSRLSIATFQNPAPDATVYPLAIRDGEKPVLDEPITFMEMYRRKMGRDLELARLKKLAKLEKDKQDNKAVDAAIPTKGLNEILA
Dioscorea zingiberensis	Monocots	gene-J5N97_023860	357	MFLPTEDTLRDDFVRAEDERPKIAHDQFSNEIPVISLAGIDGDERAQIRQKIVAACEDWGIFQVVDHGVDPDLVDNMTRLARDFFALPPEEKLRFDMSGGKKGGFIVSSHLQGEAVRDWREIVTYFSYPISARDYTRWPDKPEGWRSVVEDYSEKLMGLACKMLGLLSEAMGLEKEALAKACLDMDQKVVVNYYPKCPQPDLTLGLKRHTDPGTITLLLQDQVGGLQATKDGGKTWITVQPVPAAFVVNLGDHGHFLSNGRFKNADHQAVVNSSCSRLSIATFQNPAPEAVVYPLAIRDGENPVMEEPITFTEMYRRKMSRDLELARLKKMATKVDKEKQDVDAAAPKAKGLNEIFA
Echinochloa crusgalli	Monocots	scaffold120.230	383	MAPVMSSGAVPFLPTAASDEATLRPSFVREEDERPRVPHDLFSDAVPVISLEGIDGGGARRAEIRARVAAACEDWGIFQVVDHGVDAALVAEMTRLARDFFALPPQDKLRYDMSGGKKGGFIVSSHLQGEAVQDWREIVTYFSYPVKARDYSRWPDKPAAWRAVVEQYSEQLMGLSCKLLGVLSEAMGLETEALAKACVDMDQKVVVNFYPKCPQPDLTLGLKRHTDPGTITLLLQDLVGGLQATRDGGRTWITVQPVHGAFVVNLGDHGHFLSNGRFKNADHQAVVNSECARLSIATFQNPALDATVYPLAVREGEAPILDEPITYAEMYRRKMARDLELAKLKKQARAEKQQQAQMQQQQQQSASEEFTVPKPKTLDEILA
Echinochloa crusgalli	Monocots	scaffold163.135	381	MAPVMSSAVPFLPTAASDEATLRPSFVREEDERPKVPHDLFSDAVPVISLEGIDGGARRAEIRARVAAACEDWGIFQVVDHGVDAALVAEMTRLARDFFALPPQDKLRYDMSGGKKGGFIVSSHLQGEAVQDWREIVTYFSYPVKARDYSRWPDKPAAWRAVVEQYSEQLMGLACKLLGVLSEAMGLETEALARACVDMDQKVVVNFYPRCPQPDLTLGLKRHTDPGTITLLLQDLVGGLQATRDGGRTWITVQPVDGAFVVNLGDHGHFLSNGRFKNADHQAVVNSECARLSIATFQNPALDATVYPLAVREGEAPILDEPITYAEMYRRKMARDLELAKLKKQAKAAEKQQAQIMQQQQSASGEFAVPKPTKSLDEILA
Echinochloa crusgalli	Monocots	scaffold19.166	374	MAPVMSSAVPFLPTASDEATLRPSFVREEDERPKVPHDLFSDAVPVISLEGIDGAARRAEIRARVAAACEDWGIFQVVDHGVDAALVAEMTRLARDFFALPPQEKLRYDMSGGKKGGFIVSSHLQGEAVQDWREIVTYFSYPVKARDYSRWPDKPAAWRAVVEQYSEQLMGLSCKLLGVLSEAMGLETEALAKACVDMDQKVVVNFYPKCPQPDLTLGLKRHTDPGTITLLLQDLVGGLQATRDGGRTWITVQPVDGAFVVNLGDHGHFLSNGRFKNADHQAVVNSECGRLSIATFQNPALDATVYPLAVREGEAPILDEPITYAEMYRRKMARDLELAKLKKQAKAEKQQAQMQQQSTSEEFTMPKSLDEILA
Elaeis guineensis	Monocots	gene-LOC105054663	371	MAPGTPFLPTITDEKILRPNFVRDEDERPKVAYNQFSNDIPVISLAGIDDEEGVGGEKRSEICHKIVAACEDWGIFQVVDHGVDTELVSEMTRLAKEFFVLPPEEKLRFDMSGGKKGGFIVSSHLQGEAVQDWREIVTFFSYPIGARDYSRWPDKPEGWRSVAESYSEKLMGLACKLLGVLSEAMGLEKEALTKACVDMDQKMVVNFYPKCPQPDLTLGLKRHTDPGTITLLYQDQVGGLQATKDGGKTWITVQPVEGAFVVNLGDHGHYLSNGRFKNADHQAVVNSNYERLSIATFQNPAPEAIVYPLAIREGEKPVLDEPITFAKMYRRKMSKDLELAQLKKMAKTEQEVLKKAREVAAQHKALNEILA
Elaeis guineensis	Monocots	gene-LOC105059410	372	MAPGTPFLPTATDEKTLRPSFIRDEDERPKVAYNQFSNDIPVISLAGIDDEEGAGGEKRKEICRKIVAACEDWGIFQVVDHGVDPELISEMKRLSKEFFVLPPEEKLRFDMSGGKKGGFIVSSHLQGEAVQDWREIVTFFSYPVRNRDYSRWPDKPEGWISVAKSYSEKLMDLACKLLGVLSEAMGLDKEALTKACVDMDQKMVVNFYPKCPQPDLTLGLKRHTDPGTITLLFQDQVGGLQATRDGGKTWITVPPVEGAFVVNLGDHGHYLSNGRFKNADHQAVVNSNYERLSIATFQNPAPEAIVYPLAIREGEKPVLDEPITFTEMYRRKMSKDLELARLKKMSKMQQKEVLEDHKEVIAKPKALNEILA
Eleusine coracana	Monocots	gene-PR202_gb14050	376	MAPVMSSASSAVPFLPTMSSEATLRASFVREEDERPKVAHDAFSDVVPVVSLEGIDGARRAEIRARVAAACEDWGIFQVVDHGVDPALVADMTRLAREFFALPPADKLRFDMSGGKKGGFIVSSHLQGEAVQDWREMVTYFSYPLKARDYSRWPDKPAAWRAVVEQYSEQLMGLACRLLGVLSEAMGLEMGALAEACVDMDQKVVVNFYPKCPQPDLTLGLKRHTDPGTITLLLQDLVGGLQATRDGGNTWITVQPVEGAFVVNLGDHGHYLSNGRFKNADHQAVVNSECSRLSIATFQNPAPEATVYPLAVRDGEAPVLDEPITFAEMYRRKMARDIELAKLKKIARADKQQQQSAANKQEFAVPKSKPLDEILA
Eragrostis tef	Monocots	Et_6A_046240	365	MAPASSAAVFFPSAAVGEATLRPSFVREADERPRVAYNHFSDEVPVVSLEGISGTRRDEIRARVATACEDWGIFQVVDNGVDEALVANMVRLAREFFALPPEEKLRFDMSGGRKGGFIVSSHLQGEAVQDWRELVTYFSYPVKSRDYSRWPDKPAEWRMVVEQYSEQLMGLACKLLAVLSEALGLETDALAKACVDMDQKVVVNFYPKCPQPDLTLGLKRHTDPGTITLLLQDLVGGLQATRDGGRTWITVQPIQGAFVVNLGDHGHFLSNGRFKNADHQAVVNSDWSRLSIATFQNPAPDASVYPLAVPEGETPILEEPITFAEMYRRKMARDLELGKLKKQAKADKQKQLLLRQESAMDVVCA
Eragrostis tef	Monocots	Et_7A_051324	372	MAPVSSAVPFLPTVSKEATLRPSFVREEDERPKVAHDSFSDAVPVVSLRGIDGARREEIRARVAAACEDWGIFQVVDHGVDAALVADMTRLAREFFALPPEDKLRFDMSGGKKGGFIVSSHLQGEAVQDWREIVTYFSYPVKARDYSRWPDKPAAWRAVVEQYSEQLMGLSCTLLGVLSEAMGLETAALTDACVDMDQKVVVNFYPKCPQPDLTLGLKRHTDPGTITLLLQDLVGGLQATRDGGRTWITVQPVEGAFVVNLGDHGHYLSNGRFKNADHQAVVNSECSRLSIATFQNPAPDATVYPLAVREGEAPVLDEPITFAEMYRRKMARDLEIAKLKKKAKAEKMLQMQQQSAKDFAVPKAKSLDEILA
Eragrostis tef	Monocots	Et_7B_054070	373	MAPVSSAVPFLPTVSKEATLRPSFVREEDERPKVAHDSFSDAVPVVSLRGIDGARRDEIRARVAAACEDWGIFQVVDHGVDAALVADMTRLAREFFALPPEDKLRFDMSGGKKGGFIVSSHLQGEAVQDWREIVTYFSYPVKARDYSRWPDKPAAWRAVVEQYSEQLMGLSCKLLGVLSEAMGLDTGALAEACVDMDQKVVVNFYPRCPQPDLTLGLKRHTDPGTITLLLQDLVGGLQATRDGGRTWITVQPVEGAFVVNLGDHGHYLSNGRFKNADHQAVVNSECSRLSIATFQNPAPDATVYPLAVREGEAPVLDEPITFAEMYRRKMARDLEIAKLKKKAKAEKMLQMQQQQSAKEFAVPKAKSLDEILA
Gastrodia elata	Monocots	Gel02G03065	358	MGSFLPTEEKTLSEDFVRGEDERPKVSYNDFSDAIPLISLQGIEESENGGRRTEVRRRIAAACEEWGIFQVIDHGIDARLIADMTRLAREFFQLSKQEKLRYDMTGGKNGGFLVSTHLQGAAVRNWREFFTYFSYPIGARDYSRWPEKPEGWRPVVEEYSTKLMGLACRLLEVLSEAMGLDTHALSHASVSMNQKILINFYPKCPQPDLTLGLNNHTDPGTITLLLQDQVGGLQVTKDGGRTWITVKPLPNAFVVNIGDHSHYLSNGRFKNANHQAVVNSDSSRLSIAAFQYPAPEAVVYPLAVREGEKPAMEEPITFAEMYRRKMSRDLEIARLKKMGDAKTEAIASPAKTLDQILA
Gastrodia elata	Monocots	Gel02G03072	358	MAPSLPMEEKTLREDFVREEDERPKVSYNDFSDAIPVISLQGIEEHENGGRRTEIRRRITAACEEWGIFQVVDHGIDAVLVANMTSLARDFFGLSQQEKLRFDMTGGKKGGFSVSSHLKGEAVRDWREIFTYFSYPIGGRDYSRWPEKPEGWRAAVEEYSAQLMELACKLLGVISEAMGLDEHALSRACMDMDQKIVVNYYPKCPQPDLTLGLKRHTDPGTITLLLQDQVGGLQATRDGGRTWITVQPLPNAFVVNLGDHSYFLSNGRFKNADHQAVVNSDSSRLSIAAFQNPALEAVVFPLVVREGEKPVMEEPIAFAEMYRRKMSRDLEIARLKKMGGAKTEAIASPAKTLDQILA
Gastrodia menghaiensis	Monocots	EVM20prediction20scaffold_244.47	358	MTAYLPTEENTLREDFVREEDERPKVSYNDFSDAIPVISLLGIEEHENGGRRTEIRRRITAACEEWGIFQVVDHGIDAVLVANMTHLARDFFGFSQQEKLRFDVTGGKKGGYAVSSHLQGEAVRDWREIFTYFSYPIGCRDYSRWPENPEGWREAVEKYSAQLMELACKLLEVISEAMGLDKHALSRACVDMDQKIVVNYYPKCPQPDLTLGLKRHTDPGTITLLLQDQIGGLQATRDGGRTWITVQPLPNAFVVNLGDHSHFLSNGRFKNADHQAVVNSDSSRISIAAFQNPASEAVVFPLAVGVGEEPAMEEPITFAEMYKRKMSRDLEISRLKKMGGAKTEAIASPAKTLDQILA
Joinvillea ascendens	Monocots	Joasc.04G100700.v1.1	367	MAPGTTFLPTASDETALRPSFVRDEDERPKVAYNQFSDEIPVISLTGIDGEQRAEICARIVAACEDWGIFQVVDHGVDAGLIADMTRLAREFFALPPEEKLRFDMSGGKKGGFIVSSHLQGEAVQDWREIVTYFSYPLKARDYSRWPDKPEGWRAVVEQYSEMLMDLACKLLGVLSEAMGLDTEALTKACVDMDQKLVVNFYPKCPQPDLTLGLKRHTDPGTITLLLQDQVGGLQATKDDGKTWITVQPVEGAFVVNLGDHGHVSLSNGRFKNADHQAVVNSDCSRLSIATFQNPAPDATVYPMAVREGEKPILDEPMTFLEMYRRKMARDIELAKLKKLAKEQQQQSESAKEFAASKPKSLNEILA
Leersia perrieri	Monocots	LPERR04G24010	377	MAPVATTFLPTASNESTLRPSFVRDEDERPRVAYNKFSDAVPVVSLRGIDGEARAEIRARVAAACEAWGIFQVVDHGVDAALVADMARLARGFFALPPEEKLLFDMSGGKKGGFIVSSHLQGEAVKDWREIVTYFSYPVKARDYSRWPDKPEGWRAVVEQYSERLMGLACKLLGVLSEAMGLDTNALAEACVDMDQKVVVNFYPKCPQPDLTLGLKRHTDPGTITLLLQDLVGGLQATRDGGKTWITVQPIPGSFVVNLGDHAHYLSNGRFKNADHQAVVNSDCCRLSIATFQNPAPDARVYPLAVRDGEEPILEEPITFAEMYKRKMARDLELAKLKKKAKEQRQLQQHQAPPPPTHVAAELTVQKKPVSLDEILA
Musa acuminata	Monocots	gene-LOC103970367	372	MAPGTAVLPTNEQTLRASFVRDEDERPKVAYNQFSLDIPVISLSGIDDDAAGGKRAEIRRKVVEACEDWGIFQVVDHGVDAGLISDMTRLAKEFFALSPEEKLLFDMSGGKKGGFIVSSHLQGEAVQDWREIVTYFSYPIRARDYSRWPDKPEGWRSVVESYSEKLMGLACKLLEVLSEAMGLDKEALTEACIDMDQKVVVNYYPKCPQPDLTLGLKRHTDPGTITLLLQDQVGGLQATKDGGKTWITVQPVEGAFVVNLGDHGHFLSNGRFKNADHQAVVNSNYSRLSIATFQNPAPEAIVYPLAVREGEKPILEEPITFAEMYRRKMSRDLELAKLKKLAKTEQKQQPELLEKTKDINLAKATGLDEILA
Musa acuminata	Monocots	gene-LOC103992006	373	MAPGTALLPTNEATLRASFVRDEDERPKVAYNQFSSDIPVISLAGVDDEDGATGGRRAEIRRKIVEACEDWGLFQVLDHGVDAGMISEMTRLARDFFALPPEEKLRFDMSGGKKGGFIVSSHLQGEAVQDWREIVTYFSYPIGARDYSRWPDKPEGWRSVVESYSEKLMGLACKLLEVLSEAMGLDKEALTDACVDMDQKVVVNYYPKCPQPDLTLGLKRHTDPGTITLLLQDQVGGLQATKDGGKTWITVQPVEGAFVVNLGDHGHYLSNGRFKNADHQAVVNSSCSRLSIATFQNPAPEAIVYPLAIREGDKPILDEPITFSEMYRRKMSRDLELANLKNLARAEHQRLELPENANDINVAKAKCLNEILA
Oryza rufipogon	Monocots	ORUFI04G30100	388	MAPVATTFLPTASNEATLRPSFVRDEDERPRVAYNQFSDAVPVISLQGIDEAARAEIRARVAGACEEWGIFQVVDHGVDAGLVADMARLARDFFALPPEDKLRFDMSGGKKGGFIVSSHLQGEAVKDWREIVTYFSYPVKSRDYSRWPDKPAGWRAVVEQYSERLMGLACKLLGVLSEAMGLDTNALADACVDMDQKVVVNFYPKCPQPDLTLGLKRHTDPGTITLLLQDLVGGLQATRDGGKTWITVQPIPGSFVVNLGDHAHIMHLLGNVNLQYLSNGRFKNADHQAVVNSDCCRLSIATFQNPAPDARVYPLAVRDGEEPILEEPITFAEMYRRKMARDLELAKLKKKAKEQRQLQQAALPPPPPTQVAAELAAQKPKSLDEILA
Oryza sativa	Monocots	LOC_Os04g56700.MSUv7.0	377	MAPVATTFLPTASNEATLRPSFVRDEDERPRVAYNQFSDAVPVISLQGIDEAARAEIRARVAGACEEWGIFQVVDHGVDAGLVADMARLARDFFALPPEDKLRFDMSGGKKGGFIVSSHLQGEAVKDWREIVTYFSYPVKSRDYSRWPDKPAGWRAVVEQYSERLMGLACKLLGVLSEAMGLDTNALADACVDMDQKVVVNFYPKCPQPDLTLGLKRHTDPGTITLLLQDLVGGLQATRDAGKTWITVQPIPGSFVVNLGDHAHYLSNGRFKNADHQAVVNSDCCRLSIATFQNPAPDAMVYPLAVRDGEEPILEEPITFAEMYRRKMARDLELAKLKKKAKEQRQLQQAALPPPPPTQVAAELAAQKPKSLDEILA
Panicum hallii	Monocots	gene-PAHAL_7G326100	423	MLLYNAAAQSSSVQYHHHHQPPPPSTFQSSKREAARRTTSATPQMAPVSSAVPFLPTASSEATLRPSFVREEDERPRVPHDSFSDEVPVISLEGIDDDGGARRGEIRARVAAACEGWGIFQVVDHGVDAALVAEMTRLARDFFALPPQEKLRFDMSGGKKGGFIVSSHLQGEAVQDWREIVTYFSYPVKARDYSRWPDKPPAWRSVVEQYSEQLMGLSCKLLGVLSEAMGLEADALGKACVDMDQKVVVNFYPKCPQPDLTLGLKRHTDPGTITLLLQDLVGGLQATRDGGRTWITVKPVEGAFVVNLGDHGHFLSNGRFKNADHQAVVNSECSRLSIATFQNPAPDATVYPLAVREGEAPILDEPITFAEMYRRKMARDIELAKLKKQAKAEKQQQQV…
Paspalum vaginatum	Monocots	gene-BS78_06G236700	370	MATTVSSALPFLPTASAEATLRPSFVREEDERPKVPHDSFSDEVPVISLEGIADGARRAEIRARVAEACEDWGIFQVVDHGVDAALVAEMARLSRAFFALPPEEKLRFDMSGGKKGGFIVSSHLQGEAVQDWREIVTYFSYPVKARDYARWPDTPAAWRAVVERYSEALMGLACRLLGLLSEAMGLETDALAKACVDMDQKVVVNYYPRCPQPDLTLGLKRHTDPGTITLLLQDLVGGLQATRDGGRTWITVQPVEGAFVVNLGDHGHFLSNGRFKNADHQAVVNSECSRLSIATFQNPAPDATVYPLAVREGEAPIMEEPITFAEMYRRKMARDIELARLKKQAKAKAEQQPVQQSSTAKVASLDEILA
Paspalum vaginatum	Monocots	gene-BS78_06G270500	378	MAPPATSTSEAAPFLPTASAEAALRPSFVRDEDERPKVPHDSFSDEVPVVSLQGIDGARRAEIRARVAAACEGWGIFQVVDHGVDAALVADMARLAREFFALPPDEKLRFDMAGGKKGGFIVSSHLQGEAVQDWREIVTYFSYPVEARDYSRWPDKPAAWRAVVEQYSEQLMGLSCRLLGVLSEAMGLETEALAKACVDMDQKVVVNFYPRCPQPDLTLGLKRHTDPGTITLLLQDLVGGLQATRDGGRTWITVQPVEGAFVVNLGDHGHFLSNGRFKNADHQAAVNSECSRLSIATFQNPAPDATVYPLAVRDGEAPILEEPITFAEMYRRKMTRDLELARLKKQAKADKEQMQQQQQQRAKEFAVPKAKSIDEILA
Pharus latifolius	Monocots	Phala.06G262900.v1.1	379	MAPVNGTFLPTASDEATLRPSFIRAEDERPKVAYNHFSHEIPVISLAGIDDGGSERRAEVRGLVAAACEDWGIFQVVDHGVDAGLVAVMTRLAREFFAMPAEEKLRFDMSGGKKGGFIVSSHLQGEAVKDWREIVTYFSYPVRARDYSRWPDKPEGWRAVVEQYSEQLMGVACKLLGVLSEAMGLETEALAKACVDMDQKVVLNFYPKCPQPDLTLGLKRHTDPGTITLLLQDQVGGLQATKDGGETWITVQPVEGAFVVNLGDHGHFLSNGRFKNADHQAVVNSDCSRLSIATFQNPAPDATVYPLAVRGGEKPILDEPITFMEMYRRKMARDLELARLKKLAKEEKEQQQPPPPPPPPQSAKEFAVPKSKSLDEILA
Phoenix dactylifera	Monocots	gene-LOC103697163	373	MAPATPFLPTATDEKTLRPSFIRDEDERPKVAYNQFSDDIPVISLAGIDEEEEGEGGEKRKEICRKIVAACEDWGIFQVVDHGVDAELISEMTRLSKEFFALPPEEKLRFDMSGGKKGGFIVSSHLQGEAVQDWREIVTFFSYPIRARDYSRWPDKPEGWKSTVEWYSEKLMNLACKLLGVLSEAMGLDKEALTQACVDMDQKVVVNFYPKCPQPDLTLGLKRHTDPGTITLLFQDQVGGLQATRDGGKTWITVQPVAGALVVNLGDHGHYLSNGRFKNADHQAVVNSNYERLSIATFQNPAPEAIVYPLAIREGEKPVLDEPITFAEMYRGKMSKDLELAKLKKMAKMEQQEVLKKAGEVTAQPKALNEILA
Phoenix dactylifera	Monocots	gene-LOC103708217	391	MANDLQVTYNLEQFRCTEEEEEEEEKGREEMAPGAAPFLPTATDEKTLRPSFVRDEDERPKVAYNQFSNDIPVISLAGIDDEEGAGGEKREEIRRKIVAACEDWGIFQVVDHGVDAELVSEMTRLAKEFFALPPEEKLRFDMSGGKKGGFIVSSHLQGEAVQDWREIVTFFSHPVGARDYSRWPDKPEGWRSAVDSYSEKLMVLACKLLGVLSEAMGLEKEALTKACVDMDQKLVVNFYPRCPQPDLTLGLKRHTDPGTITLLYQDQVGGLQATKDGGKTWIAVQPVEAAFVVNLGDHGHYLSNGRFKNADHQAVVNSNYERLSIAAFQNPAPEAIVYPLAIREGEKLVLDEPITFAEMYRRKMSKDLELAKLKKAKEVASQHKALNEILA
Phoenix dactylifera	Monocots	gene-LOC120108474	373	MAPATPFLPTATDEKTLRPSFIRDEDERPKVAYNQFSDDIPVISLAGIDEEEEGEGGEKRKEICRKIVAACEDWGIFQVVDHGVDAELISEMTRLSKEFFALPPEEKLRFDMSGGKKGGFIVSSHLQGEAVQDWREIVTFFSYPIRARDYSRWPDKPEGWKSTVESYSEKLMNLACKLLGVLSEAMGLDKEALTQACVDMDQKVVVNFYPKCPQPDLTLGLKRHTDPGTITLLFQDQVGGLQATRDGGKTWITVQPVAGALVVNLGDHGHYLSNGRFKNADHQAVVNSNYERLSIATFQNPAPEAIVYPLAIREGEKPVLDEPITFAEMYRGKMSKDLELAKLKKMAKMEQQEVLKKAGEVTAQPKALNEILA
Pinellia pedatisecta	Monocots	PIPE20508	371	MAPVATVLPFLPTAVEEKTLRPSFIRDEDERPKVPYNKFSNDIPVISLAGIDDEEGELRAELCRKIVAACEDWGIFQVVDHGVDAGLIADMTRLAKEFFALPPEEKLRFDMSGGKKGGFIVSSHLQGEAVQDWREIVTYFSYPLAARDYSRWPDKPEAWRPAVELYSEKLMGLACKLLGVLSEAMGLDREALTRACVDMDQKVVVNFYPKCPQPDLTLGLKRHTDPGTITLLLQDQVGGLQATKDGGKTWITVQPVDGAFVVNLGDHGHFLSNGRFKNADHQAVVNSNCSRLSIATFQNPAPDAIVYPLAIREGEKPVLDEPITFTEMYRRKMSRDLELAKLKKQAKLEEQAALAKAQEAIKDKAIDQILA
Pistia stratiotes	Monocots	Pis19664	383	MSPANAAVGASYQRQLLKATTEKVVSPIFVRSEAERPKVPYNQFCDCIPLVSLSGIDDDKDGGGEGRAKVRGQIVEACEEWGAFQVVDHGVDPELVADMTRLSRDFFSLPPEEKLRFDMSGGKKGGFIVSSHLQGEAVMDWREMVTYFSYPTAARDYSRWPDKPEGWKEVVEAYSERLMELACKLLGLLSEAMGLQREALAMACLDMDQKVLVNYYPRCPQPDLTLGVKRHTDPGTITILLQDQVGGLQVTKDDGQTWITVPPVDGAFVVNLGDHTHFLSNGRFKNVDHRAVVNADSSRLSIATFQNPAPLATVYPLVIGEGEEPVLEEPITYAEMYRGKMNRDLHLSRLKKANELPAAAPLLEKAMSGAGERSATTIDDILA
Rhynchospora pubera	Monocots	gene-LUZ62_016303	366	MAPGTPFLPTISDEKTLRASFVRDEDERPKVAYNQFSNDIPVISLEGIDDQEGGRRAEICKKIVEACEDWGIFQVVDHGVDTTLVSEMTCHAREFFALPPEEKLRFDMTGGKKGGFIVSSHLQGEAVQDWREIVTYFSYPLASRDYSRWPDKPEGWRPVVESYSEKLMGLANKLLGVLSEAMGLDSEALTKACVDMDQKVVINFYPKCPQPDLTLGLKRHTDPGTITLLLQDQVGGLQATKDGGKTWITVQPIEGAFVVNLGDHGHFLSNGRFRNADHQAVVNSNTSRLSIATFQNPAPNAIVYPLAIREGEKPIMEESITFAEMYKRKMARDLELARQKKLAKIEKQVAEVAAVDKPKSLTEILA
Rhynchospora pubera	Monocots	gene-LUZ62_016707	333	MTQEITFLPTEASGDKTLRLSFVRDEDERPKVAYNQFSCEVPVISLDGIDDKVSGRRQEICQQILAACEDWGLFQVVDHGIDAALVAEMSQMAREFFTLPPEEKLRFDMTGGKNGGFAVSSRFQEAVQNWREVVTYFPYPLRARDYSRWPDKPEGWRTVVESYSEKIMGLSCKLLGILSEAMGLDHDALSDACVDMEQKITVNYYPKCPQPDLTLGLKRHTDSGTITLLLQDQVGGLQATKDGGKTWITVLPIEGAFVVILGDHGHYLSNGRFKNADHQAVVNSNCSRLSIATFQIPAPDAIVYPLEIREGATPILDEPITFLDMYRNKKVKE
Rhynchospora pubera	Monocots	gene-LUZ62_016709	370	MAPAIKFLPTEASGEKTLRPSFIRDEDERPKVAYNQFSSEVPVISLDGIDDKVSGRRQEICQQIVAACEDWGLFQVVDHGIDTALVAEMSQMAREFFTLPKEEKLRFDMTGGKKGGFIVSSHLQGEAVQDWREIVTYFSYPLRARDYSRWPDKPEGWRTVVESYSEKLMGLSCKLLGILSEAMGLNHDALSDACVDMDQKIVVNYYPKCPQPDLTLGLKRHTDPGTITLLLQDQVGGLQATKDGGKTWITVQPTEGAFVVNLGDHGHYLSNGRFKNADHQAVVNSNCSRLSIATFQNPAPDAIVYPLAIRKGEKPILDEPITFSEMYRRKMARDLEIAEQKKLAKMKGQQVAEMPKEVILKPKTISEILA
Rhynchospora pubera	Monocots	gene-LUZ62_034786	370	MAPAIKFLPTEASGEKTLRPSFVRDEDERPKVAYNQFSSEVPVISLDGIDDKVSGRRQEICQQIVAACEDWGLFQVVDHGIDTALVAEMSQMAREFFTLPKEEKLRFDMTGGKKGGFIVSSHLQGEAVQDWREIVTYFSYPLRARDYSRWPDKPEGWRTVVESYSEKLMGLSCKLLGILSEAMGLNHDALSDACVDMDQKIVVNYYPKCPQPDLTLGLKRHTDPGTITLLLQDQVGGLQATKDGGKTWITVQPTEGAFVVNLGDHGHYLSNGRFKNADHQAVVNSNCSRLSIATFQNPAPDAIVYPLAIRKGEKPILDEPITFSEMYRRKMARDLEIAEQKKLAKMKGQQVAEVPKEVILKPKTISEILA
Rhynchospora pubera	Monocots	gene-LUZ62_035175	366	MALGTPFLPTISDEKTLRASFVRDEDERPKVAYNQFSNDIPVISLEGIDDQEGGRRAEICKKIVEACEDWGIFQVVDHGVDTTLVSEMTCHAREFFALPPEEKLRFDMTGGKKGGFIVSSHLQGEAVQDWREIVTYFSYPLASRDYSRWPDKPEGWRPVVESYSEKLMGLANKLLGVLSEAMGLDSEALTKACVDMDQKVVINFYPKCPQPDLTLGLKRHTDPGTITLLLQDQVGGLQATKDGGKTWITVQPIEGAFVVNLGDHGHFLSNGRFRNADHQAVVNSNTSRLSIATFQNPAPNAIVYPLAIREGEKPIMEESITFAEMYKRKMARDLELARQKKLAKIEKQVAEVAAVDKPKSLTEILA
Rhynchospora pubera	Monocots	gene-LUZ62_058964	366	MALGTPFLPTISDEKTLRASFVRDEDERPKVAYNQFSNDIPVISLEGIDDQEGGRRAEICKKIVEACEDWGIFQVVDHGVDTTLVSEMTCHAREFFALPPEEKLRFDMTGGKKGGFIVSSHLQGEAVQDWREIVTYFSYPLASRDYSRWPDKPEGWRPVVEIYSEKLMGLANKLLGVLSEAMGLDSEALTKACVDMDQKVVINFYPKCPQPDLTLGLKRHTDPGTITLLLQDQVGGLQATKDGGKTWITVQPIEGAFVVNLGDHGHFLSNGRFRNADHQAVVNSNTSRLSIATFQNPAPNAIVYPLAIREGEKPIMEESITFAEMYKRKMARDLELARQKKLAKIEKQVAEVAAVDKPKSLTEILA
Rhynchospora pubera	Monocots	gene-LUZ62_059376	333	MTQEITFLPTEASGDKTLRLSFVRDEDERPKVAYNQFSCEVPVISLDGIDDKVSGRRQEICQQILAACEDWGLFQVVDHGIDATLVAEMSQMAREFFTLPPEEKLRFDMTGGKNGGFAVSSRFQEAVQNWREVVTYFPYPLRARDYSRWPDKPEGWRTVVESYSEKIMGLSCKLLGILSEAMGLDHDALSDACVDMEQKITVNYYPKCPQPDLTLGLKRHTDSGTITLLLQDQVGGLQATKDGGKTWITVLPIEGAFVVILGDHGHYLSNGRFKNADHQAVVNSNCSRLSIATFQIPAPDAIVYPLEIREGATPILDEPITFLDMYRNKKVKE
Rhynchospora pubera	Monocots	gene-LUZ62_059378	364	MAPAIKFLPTEASGEKTLRPSFVRDEDERPKVAYNQFSSEVPVISLDGIDDKVSGRRQEICQQIVAACEDWGLFQVVDHGIDTALVAEMSQMAREFFTLPKEEKLRFDMTGGKKGGFIVSSHLQGEAVQDWREIVTYFSYPLRARDYSRWPDKPEGWRTVVESYSEQLMGLSCKLLGILSEAMGLNHDALSDACVDMDQKIVVNYYPKCPQPDLTLGLKRHTDPGTITLLLQDQVGGLQATKDGGKTWITVQPTEGAFVVNLGDHGHYLSNGRFKNADHQAVVNSNCSRLSIATFQNPAPDAIVYPLAIRKGEKPILDEPITFSEMYRRKMARDLEIAEQKKLAKMKGQQEVILKPKTISEILA
Rhynchospora pubera	Monocots	gene-LUZ62_061001	333	MTQEITFLPTEASGDKTLRMSFVRDEDERPKVAYNQFSCEVPVISLDGIDDKVSGRRQEICQQILAACEDWGLFQVVDHGIDAALVAEMSQMAREFFTLPPEEKLRFDMTGGKNGGFAVSSRFQEAVQNWREVVTYFSYPLRARDYSRWPDKPEGWRTVVESYSEKIMGLSCKLLGILSEAMGLDHDALSDACVDMEQKITVNYYPKCPQPDLTLGLKRHTDSGTITLLLQDQVGGLQATKDGGKTWITVLPIEGAFVVILGDHGHYLSNGRFKNADHQAVVNSNCSRLSIATFQTPAPDAIVYPLEIREGATPILDEPITFLDMYRNKKVKE
Rhynchospora pubera	Monocots	gene-LUZ62_061405	366	MAPGTPFLPTISDEKTLRASFVRDEDERPKVAYNQFSNDIPVISLEGIDDQEGGRRAEICKKIVEACEDWGIFQVVDHGVDTTLVSEMTCHAREFFALPPEEKLRFDMTGGKKGGFIVSSHLQGEAVQDWREIVTYFSYPLASRDYSRWPDKPEGWRPVVESYSEKLMGLANKLLGVLSEAMGLDSEALTKACVDMDQKVVINFYPKCPQPDLTLGLKRHTDPGTITLLLQDQVGGLQATKDGGKTWITVQPIEGAFVVNLGDHGHFLSNGRFRNADHQAVVNSNTSRLSIATFQNPAPNAIVYPLAIREGEKPIMEESITFAEMYKRKMARDLELARQKKLAKIEKQVAEVAAVDKPKSLTEILA
Rhynchospora pubera	Monocots	gene-LUZ62_061406	366	MALGTPFLPTISDEKTLRASFVRDEDERPKVAYNQFSNDIPVISLEGIDDQEGGRRAEICKKIVEACEDWGIFQVVDHGVDTTLVSEMTCHAREFFALPPEEKLRFDMTGGKKGGFIVSSHLQGEAVQDWREIVTYFSYPLASRDYSRWPDKPEGWRPVVESYSEKLMGLANKLLGVLSEAMGLDSEALTKACVDMDQKVVINFYPKCPQPDLTLGLKRHTDPGTITLLLQDQVGGLQATKDGGKTWITVQPIEGAFVVNLGDHGHFLSNGRFRNADHQAVVNSNTSRLSIATFQNPAPNATVYPLAIREGEKPIMEESITFAEMYKRKMARDLELARQKKLAKIEKQVADVAAVDKPKSLTEILA
Saccharum spontaneum	Monocots	Sspon.05G0001730-2B	763	MAPVSISAVPFLPTAASRESTLRASFVREEDERPKVPHDRFSDEVPVVSLQGIDGARRAEIRDRVAAACEDWGIFQVVDHGVDAALVADMARLARDFFALPAEDKLRFDMSGGKKGGFIVSSHLQGEVVQDWREIVTYFSYPVKARDYSRWPDKPAAWRAVVERYSEQLMGLACKLLGVLSEAMGLDTDALANACVDMDQKVVVNFYPRCPQPNLTLGLKRHTDPGTITLLLQDLVGGLQATRDGGRTWITVQPVEGAFVVNLGDHGHVSSLRSSVHPEQRQVQERGPPGGGELRVQPPVHCDVPNPAPDATVYPLAVREGEAPILDQPITFAEMYRRKMARDIELARLKKQAKAEKQLQKSAKEFAAPNVKEFTVPTAKEFAVTWPRAVPFLPTAASG…
Saccharum spontaneum	Monocots	Sspon.05G0001730-3D	387	MAPVSISAVPFLPTAASRESTLRASFVREEDERPKVPHDRFSDEVPVVSLQGIDGARRAEIRDRVAAACEDWGIFQVVDHGVDAALVADMARLARDFFALPAEDKLRFDMSGGKKGGFIVSSHLQGEVVQDWREIVTYFSYPVKARDYSRWPDKPAAWRAVVERYSEQLMGLACKLLGVLSEAMGLDTDALANACVDMDQKVVVNFYPRCPQPNLTLGLKRHTDPGTITLLLQDLVGGLQATRDGGRTWITVQPVEGAFVVNLGDHGHFLSNGRFKNADHQAVVNSERSRLSIATFQNPAPDATVYPLAVREGEAPILDEPITFAEMYRRKMARDIELAKLKKQAKAEKQLQKSAKEFAAPNVKEFTVLTAKEFAVPNAKPLDNILA
Setaria italica	Monocots	SETIT_022356mg	380	MAPASSAAPFLPTTASSESTLPPSFVREEDERPKVPHDSFSDEVPVISLDGIGGGERRAEIRARVAAACEDWGIFQVVDHGVDAALIAEMARLARDFFALPPQEKLRFDMSGGKKGGFIVSSHLQGEAVQDWREIVTYFSYPVKARDYSRWPDKPAAWRAVVEQYSEQLMGLSCKLLGVLSEAMGLEAGALAEACVEMDQKVVVNFYPRCQQPDLTLGLKRHTDPGTITLLLQDLVGGLQATRDGGRTWITVQPVEGAFVVNLGDHGHFLSNGRFKNADHQAVVNSECSRLSIATFQNPAPDATVYPLAVREGEAPILDEPITFAEMYRRKMARDIELAKLKKQARAAAEKQQVQVQMPQQSASEEFAVPKPESLDEILA
Setaria viridis	Monocots	SEVIR_3G027600v2	380	MAPASSAAPFLPTTASSEATLPPSFVREEDERPKVPHDSFSDEVPVISLDGIGGGERRAEIRARVAAACEDWGIFQVVDHGVDAALVAEMARLARDFFALPPQEKLRFDMSGGKKGGFIVSSHLQGEAVQDWREIVTYFSYPVKARDYSRWPDKPAAWRAVVEQYSEQLVGLSCKLLGVLSEAMGLEAGALAEACVEMDQKVVVNFYPRCQQPDLTLGLKRHTDPGTITLLLQDLVGGLQATRDGGRTWITVQPVEGAFVVNLGDHGHFLSNGRFKNADHQAVVNSECSRLSIATFQNPAPDATVYPLAVREGEAPILDEPITFAEMYRRKMARDIEVAKLKKQARAAAEKQQVQVQMPQQSASEEFAVPKPESLDEILA
Sorghum bicolor	Monocots	SORBI_3006G253900	374	MLAPVSIGAVPFLPTAAAGESTLRASFVRDEDERPKVPHDRFSDEVPVVSLEGIDGGGARRAEIRARVAAACEDWGIFQVVDHGVDAALVAEMARLARDFFALPAEDKLRFDMSGGKKGGFIVSSHLQGEAVQDWREIVTYFSYPVKSRDYSRWPDKPAAWRAVVERYSEQLMGLACKLLGVLSEAMGLETDALAKACVDMDQKVVVNFYPKCPQPDLTLGLKRHTDPGTITLLLQDLVGGLQATRDGGRTWITVQPLEGAFVVNLGDHGHLLSNGRFKNADHQAVVNSECSRLSVATFQNPAPDATVYPLAVRDGEAPILDQPITFAEMYRRKMARDIELAKLKKQAKAEKQLQQSGKEFAVANTKPLDVILA
Spirodela intermedia	Monocots	gene-SI8410_02002650	374	MAAAVVPFLPTLAEEKTLRASFIRDEDERPKVPYNQFSSDIPVISLASIDEKEDKGTGSPKRRDLCRKIVEACEEWGIFQVVDHGVDSGLIADMTRLSKEFFALPPQEKLRFDMSGGKKGGFIVSSHLQGEAVQDWREIVTYFSYPVRVRDYSRWPDKPEGWPGVVEAYSEQLMGLACKLLGVLSEAMGLETEALTKACVDMDQKVVVNYYPKCPQPDLTLGLKRHTDPGTITLLLQDQVGGLQATKDGGKTWITVQPVEGAFVVNLGDHGHFLSNGRFKNADHQAVVNSNCSRLSIATFQNPAPEAIVYPLAIREGEKAVLDKPITFAEMYRMKMSRDLELAKLKKEVKEGKQDALIVAKDTIEKKDIVEILA
Spirodela polyrhiza	Monocots	Spipo1G0061600.v2	373	MAPAVVPFLPTLAEEKTLNASFIRDEDERPKVPYNQFSNDIPVISLAGIDEEDKGVGSTRRAELCRKIVEACEEWGIFQVVDHGVDSGLIADMTRLSKEFFALSPEEKLQFDMSGGKKGGFIVSSHLQGEVVQDWREIVTYFSYPIRVRDYSRWPDKPQGWRAVVEAYSEQLMGLACKLLGVLSEAMGLETEALTKACVDMDQKVVVNYYPKCPQPDLTLGLKRHTDPGTITLLLQDQVGGLQATKDDGKTWITVQPVEGAFVVNLGDHGHFLSNGRFKNADHQAVVNSDCSRLSIATFQNPSPEAIVYPLAIREGEKAVLDKPITFAEMYRMKMSRDLELAKLKKEVKEGKKEALVVAKETIEKKDIGEILA
Urochloa fusca	Monocots	Urofu.7G317000.v1.1	429	MLLYNTNAAAQAAVYSSVQYQQRGTPSNSSIIIDREGAAAARTTTTMAPVSSAVPFLPTASSEATLRPSFVREEDERPKVPHDSFSDEVPVISLQGIDGARRAEIRARVAAACEDWGIFQVVDHGVDAELVAEMTRLAREFFALPPQEKLRFDMSGGKKGGFIVSSHLQVRVQGEAVQDWREIVTYFSYPVKARDYSRWPDKPAAWRAVVEQYSEHLMSLSCKLLGVLSEAMGLEADALAKACVDMDQKVVVNFYPRCPQPDLTLGLKRHTDPGTITLLLQDLVGGLQATRDGGRTWITVQPVEGAFVVNLGDHGHFLSNGRFKNADHQAVVNSERSRLSIATFQNPAPDATVYPLAVREGEAPILDEPITFAEMYRRKMARDIEIAKLKKQAKADKQQ…
Vanilla planifolia	Monocots	gene-HPP92_025403	361	MKKREMITSGAPLCLPTTEEKLRDCFIRDEDERPMVAHNDFSNEIPVVSLAGIDDEGEGGQRGEICRRVAAACEEWGMFQVVNHGIDAGLIDDMMRLARDFFALPPEEKRRFYMSDGKRGGFIVSSHLEGEAFQDWRELVSFFSHPLRVRDYSRWPDRPEGWHDVVDNYSAQLMQLARKLLGVLSEAMGLDRDALRRACVEMDQIVVVNFYPKCPQPELTLGFKRHTDTGTVTLLLQDEVGGLQVTKDGGKTWITVQPVPRAFVVSVGDHGHCLSNGRFKNADHRAVVNPEYSRLSIATIQNPAPEAVVYPIAVREGERMVSSESISFAEMFRRKMSRDLEMGRVKKMAMMDKQQQGAIDA
Vanilla planifolia	Monocots	gene-HPP92_025409	356	MAPGAVPFLPSAATEEKLRECFIRDEDERPKVAYNEFSNAIPVISLAGIDEEGEGGTRVEILRRVVAACEEWGIFQVVDHGIHAELITEMARLAREFFALPPEEKLRYDMSGGKKDGFLISSHLKGEVVENWREFVTYCLYPIEARDYSRWPEKPAGWRTVVEEYSTRLMDLACKLLGVLSEAMDLDREALARACVDMDQKLLINFYPKCPQPDLTLGLRRHTDPGTITILLQDEVGGLQATKDGGQTWITVQPIHGAFVVNLGDHGHYLSNGRFKSAEHQAVVNSSSSRISIATFQYPAQDAVVYPLAVREGETPVLEEPITFAEMYRRKMNRDVELPKLKQMAKLKVTADLEGY
Vanilla planifolia	Monocots	gene-HPP92_025411	375	MAQGEFPFLSTATMEERLRECFVRDEDERPKVAYNEFSDDIPVISLAGIDEEGEGGRRAEILRRIAAACEEWGIFQVVEHGVDAGLIREMTHLAREFFALSPEEKLRYDMSGGNKGGYVVSSHLQGEVVQDWRELVTYFSYPITARDYSRWPEKPIGWRAVAEEYSTRLMDLACKLLGVISEAMDLDREALARACVDMDQKLVVNFYPKCPEPDLTLGLKRHTDPGTITLLLQDQVGGLQATKDGGRTWITVQPIHGAFVVNLGDHGHFLSNGRFKSADHQAVVNSCCSRLSIAAFQNPAPEAVVYPLAVREKETPVLEEPITFAEMYRRKMSRDLHLAKLKKIAKLEVAAAQQGKAVELDSVPAKPNAIEDILK
Zea mays	Monocots	Zm00001eb067380	414	MRCYYNDANAAQAFRGIQQQKQHHDPGPAARTSTRRRRTYVRRAAAGTMAPVSISAVPFLPTAAEGETKLRASFVREEDERPKVPHDRFSDEVPVVSLEGIDGARRAEIRARVAAACEDWGIFQVVDHGVDAALVADMARLARDFFALPPEDKLRFDMSGGKKGGFIVSSHLQGEAVQDWREIVTYFSYPVKARDYSRWPDKPAAWRAVVERYSEQLMALACRLLGVLSEAMGLDTEALARACVDMDQKVVVNFYPRCPQPDLTLGLKRHTDPGTITLLLQDLVGGLQATRDGGRTWITVQPVEGAFVVNLGDHGHLLSNGRFKNADHQAVVNSECSRLSIATFQNPAPDATVYPLAVRDGEAPILDHPITFAEMYRRKMARDIELARLKKQVKADKSA…
Zingiber officinale	Monocots	gene-ZIOFF_071519	376	MAPGATVLPTNEETLRASFVRDEDERPKVAYNHFSHDIPVISLAGIDDETASGDGGKREEIRRRIVEACEDWGVFQVVDHGVDAGLISEMTRLAREFFALPPEEKLRFDMSGGKKGGFIVSSHLQGEAVQDWREIVTYFSYPLPARDYSRWPDKPEGWRSVVEAYSEKLMGLACKLLEVLSEAMGLDKEALTKACIDMDQKVVVNYYPKCPQPDLTLGLKRHTDPGTITLLLQDQVGGLQATKDGGTTWITVEPVEGAFVVNLGDHGHYLSNGRFKNADHQAVVNSNCSRLSIATFQNPAPEAIVYPLAIREGEKPILEEPITFIEMYRRKMSNDLELAKLKKLAKMEKQAELVAQEKTNGGIGVATAKGLNEILA
Zingiber officinale	Monocots	gene-ZIOFF_073398	376	MAPGATVLPTNEETLRASFVRDEDERPKVAYNHFSHDIPVISLAGIDDETASGDGGKREEIRRRIVEACEDWGVFQVVDHGVDAGLISEMTRLAREFFALPPEEKLRFDMSGGKKGGFIVSSHLQGEAVQDWREIVTYFSYPLPARDYSRWPDKPEGWRSVVEAYSEKLMGLACKLLEVLSEAMGLDKEALTKACIDMDQKVVVNYYPKCPQPDLTLGLKRHTDPGTITLLLQDQVGGLQATKDGGTTWITVEPVEGAFVVNLGDHGHYLSNGRFKNADHQAVVNSNCSRLSIATFQNPAPEAIVYPLAIREGEKPILEEPITFIEMYRRKMSNDLELAKLKKLAKMEKQAELVAQEKTNGGIGVATAKGLNEILA
Zizania latifolia	Monocots	Zla06G015410	390	MAPVATTFLPTASDEATLRPSFVRDEDERPKVAYNHFSDAVPVISLQGIMDGDGGDAARAAEVRARVAAACEGWGIFQVVDHGVDAALVAEMTRLARDFFALPPEDKLRFDMSGGKKGGFIVSSHLQGEAVKDWREIVTYFSYPVKARDYSRWPDKPAGWRAVVEQYSEQLMALGCKLLGVLSEAMGLDTNALADACVDMDQKVVVNFYPRCPQPDLTLGLKRHTDPGTITLLLQDLVGGLQATRDGGKTWITVQPIAGAFVVNLGDHAHVSTSFSLHYLSNGRFKNADHQAVVNSDCCRLSIATFQNPAPDATVYPLAVGEGEEPILEEPITFAEMYRRKMARDLELAKLKKQAKAQQQQQQQQNAAPLPQIAGDSAVQNPKPLNEILA
Zizania latifolia	Monocots	Zla07G002010	417	MAPGATTFLPTAAVSMAPPGATTTFLPTASDEATLRPAFVRDEDERPKVAYNHFSDDVPVISLRGIDDGGAARAEIRARVAAACEEWGIFQVVDHGVDAALVAEMARLARDFFALPPEDKLRFDMSGGKKGGFIVSSHLQGEAVKDWREIVTYFSYPVKARDYSRWPDKPAGWRAVVEQYSEQLMALGCKLLGVLSEAMGLDAGALAEACVDMDQKVVVNFYPKCPQPDLTLGLKRHTDPGTITLLLQDLVGGLQATRNGGKTWITVQPIAGAFVVNLGDHAHVSAPPRNSSSDLCMQMPYASYLSNGRFKNADHQAVVNSDCSRLSVATFQNPATDATVYPLAVLDGEEPILDEPITFAEMYRRKMVRDLELSKLKKQAKLQKQQQQQQQQEAAALPQ…
Zostera marina	Monocots	gene-ZOSMA_109G00410	373	MSSVVPAVPFALLPTGAEEKDEELRRSFVRDEDERPKDPHNVFSNEIPVISLDGIDDVDRRAVMCQKIVDACEDWGVFQVIDHGVDVDLISQITSYAKEFFALPPEEKLRYDMTGGKKGGFLVSSHLQKEVVRDWREIFTFFSYPIDERDYSRWPDNPQGWTPVVDAYSQNMMALADKLLEVLSEAMGMDREALKRSCIDMQQKLVLNSYPKCPDPHLILGLKRHTDPGTITLLLQDQVGGLQVTNDGAKTWITVQPIPGAIVVNLGDHAHFLSNGRFKNADHQAVVNKDSSRISIATFQNPVPEAVVFPLAVREGEDPIIDKPMTYADMYKNKMARDIDLANQKKLATAAGRTAAPFDLGKILQKMLDEIIA
Zostera marina	Monocots	gene-ZOSMA_26G00940	364	MTTSPMSSVVPAVPFPLLPTGAEEKDEELRRSFVRDEDERPKDPHNVFSNEIPVISLDGIDDVDRRAVMCQKIVDACEDWGVFQVIDHGVDVDLISQMTSYAKEFFALPPEEKLRYDMTGGKKGGFLVSSHLQKEVVRDWREIFTFFSYPIDERDYSRWPDNPQGWTPVVDAYSQNMMALADKLLEVLSEAMGMDREALKRSCIDMQQKLVLNSYPKCPDPHLILGLKRHTDPGTITLLLQDQVGGLQVTNDGAKTWITVQPIPGAIVVNLGDHAHFLSNGRFKNADHQAVVNKDSSRISIATFQNPVPEAVVFPLAVREGEDPIIDKPMTYADMYKNKMARDIDLANQKKLATAAGRTAAPLI
Zostera marina	Monocots	gene-ZOSMA_30G00550	355	MAPTQTQSSLPFMPTSAMEEQTIRSNFIRDEDERPKVAHDVFCDDIPIISLEGLDDEDGGAKREAICKSIVEACQEWGLFQVVDHGIDAQLISDMFRLCKDFFNLSPEEKYKFYMSAGKKGGFQISSHLQGQLVQDWREFFIYFSYPTENRDYTRWPEKPEGWISVVEEYSKKAMELACKLLGVLSEAMGVEREALTKACVNMDQKVLINCYPKCPQPDLTLGLRPHTDPGTITLLSQDQVGGLQATRDGETWITVKPIPNAFVVNLGDHGMFMSNGRFKNALHQAVVNSETSRMSIATFQNPAQDAIVYPLAVREGEKPMLDAPITFAEMYKRKMARDTEIQKFEKTANPMEKK
Zostera marina	Monocots	gene-ZOSMA_314G00010	361	MTTSPMSSVVPAVPFPLLPTGDEEKDEELRRSFVRDEDERPKDPHNVFSNEIPVISLDGIDDVDRRAVMCQKIVDACEDWGVFQVIDHGVDVDLISQMTSYAKEFFALPPEEKLRYDMTGGKKGGFLVSSHLQKEVVRDWREIFTFFSYPIDERDYSRWPDNPQGWTPVVDAYSQNMMALADKLLEVLSEAMGMDREALKRSCIDMQQKLVLNSYPKCPDPHLILGLKRHTDPGTITLLLQDQVGGLQVTNDGAKTWITFLSNGRFKNADHQAVVNKDSSRISIATFQNPVPEAVVFPLAVREGEDPIIDKPMTYADMYKNKMARDIDLANQKKLATAAGRTAAPFDLGKIHQKMLDEIIA
Acer pseudosieboldianum	Eudicots	gene-Apse006G0059900	363	MAPSTLTALAQEKTLNKSFVRDEDERPKVAYNQFSSEIPVISLAGIDEVDGRRAEICKKIVEACEDWGVFQVIDHGVDTKLISDMTRLAREFFALPPEDKLKFDMTGGKKGGFIVSSHLQGEAVQDWREIVTYFSYPTKTRDYSRWPDKPEGWIEATKEYSDKLMGLACKLLEVLSEAMGLEKEALTNACVDMDQKVVVNYYPKCPQPDLTLGLKRHTDPGTITLLLQDQVGGLQATRDNGKTWITVQPVDGAFVVNLGDHGHYLSNGRFKNADHQAVVNSNYSRLSIATFQNPAPEAIVYPLKIREGEKSVLEEPITFAEMYRRKMSKDLELARLKKLAKEQELQELENPKLDAKPIEQIFA
Actinidia chinensis	Eudicots	gene-CEY00_Acc01070	362	MAPLMSTLTALAEEKTLNSTFVRDEDERPKVAYDQFSDVIPVISLRGIDDGDSHRRAEICKEIVEACEDWGVFQVVDHGVDAGLVSDMTRLAREFFALPPEEKLRFDMSGGKKGGFIVSSHLQGEAVQDWREIVTYFSYPTRSRDYSRWPDKPDGWRSVTEQYSERLMDLACKLLDILSEAMGLDKDALTKACVDMDQKVVVNYYPKCPQPDLTLGLKRHTDPGTITLLLQDQVGGLQATKDGGKNWITVQPVEGAFVVNLGDHGHFLSNGRFKNADHQAVVNSNCSRLSIATFQNPDPNAIVYPLKIREGEKPILDEPITFAEMYRRKMSKDLELARLKKLAKVQTEKAELEVKPIDDIFA
Actinidia chinensis	Eudicots	gene-CEY00_Acc11906	366	MAPTTTLTALAEEKTLQSKFVRDEDERPKVAYNVFSSEIPVISLAGIDEVDGRRSEICRKIVEACEDWGIFQVVDHGVDAKLVGEMTRLARDFFALPPEEKLRFDMSGGKKGGFIVSSHLQGEAVQDWREIVTYFSYPIRARDYSRWPDKPDGWRAVTQAYSENLMGLACKLLEVLSEAMGLEKEALTKACIDMDQKVVVNFYPKCPQPDLTLGLKRHTDPGTITLLLQDQVGGLQATRDGGKTWITVQPVDGAFVVNLGDHGHYLSNGRFKNADHQAVVNSNCSRLSIATFQNPAPEATVYPLAIQEGEKPVLEEPITFAEMYRRKMSKDLELARLKKLAKETQLQEQELEKAKLGAKGVEEIFA
Akebia trifoliata	Eudicots	EVM0002323	365	MAPSTLTELVEEKTLQASFVRDEDERPKVAYNQFSNEIPVISLAGIDELDGRRTEICKKIVEACEDWGIFQIVDHGVDTKLISEMTRLAREFFALPPEEKLRFDMSGGKKGGFIVSSHLQGEAVQDWREIVTYFSYPLRARDYSRWPDKPEEWRATTETYSEKLMSLACKLLDVLSEAMGLEKEALTKACVDMDQKVVINFYPKCPQPDLTLGLKRHTDPGTITLLLQDLVGGLQATKDGGKTWITVQPINGAFVVNLGDHGHYLSNGRFKNADHQAVVNSNYSRLSIATFQNPAPDAIVYPLKIRDGEKSILEQPITFAEMYRRKMSRDIEQAKLKKLVKEQKLQDSEKAKLVVKPKAQDEIFA
Amaranthus tricolor	Eudicots	g27062	367	MAEKPTTLTALEGETTLNPTFVRDEDERPKVAYNEFSSEIPIISIEGIDENGEKRSEICRKIVDACEQWGIFQVIDHGVDDNLIDDMTRLAREFFALSPEEKLRFDMSGGKKGGFIVSSHLQGEAVQDWREIVTYFSYPIKNRDYSRWPDKPEGWIKVAEQYSDKLMALACKLLGVLSEAMGLDTEALTKACVDMDQKMVVNYYPKCPQPDLTLGLKRHTDPGTITLLLQDQVGGLQATRDGGKTWITVQPIPGAFVVNLGDHGHFLSNGRFKNADHQAVVNSNYSRLSIATFQNPAPEAIVYPLAIREGENPILEEPIAFTEMYRRKMSKDLELARLKKLAKEQKQKQEELEKAKLESKPIEEIIA
Anacardium occidentale	Eudicots	Anaoc.0017s0683.v0.9	363	MAPTTLTALAQEKTLNPKFVRDEDERPKVAYNEFSNEIPVISLAGIDEVDGRRAEICKKIVEACEDWGIFQVVDHGVDTKLISDMTAHAREFFALPPEEKLRFDMTGGKKGGFIVSSHLQGETVQDWREIVTYFSYPIKNRDYSRWPDKPEGWRDVTKEYSEKLMGLACKLLEVLSEAMGLDKEALTEACVDMDQKVVVNFYPTCPEPDLTLGLKRHTDPGTITLLLQDQVGGLQATRDDGNTWITVQPVEGAFVVNLGDHGHYLSNGRFKNADHQAVVNSNRSRLSIATFQNPAPEATVYPLKIREGEKAILEEPITFAEMYRRKMSKDLELARLKKLAKEQQSQESDKSKLDAQPIEKILA
Antirrhinum majus	Eudicots	AnM01G19155	370	MAPMPTSLLSLAEQNSLLQTFIRDEDERPKVAYNEFSHDIPVISLAGIHGDDRVEICRKIVAACEEWGIFQVVDHSIDLKIVREMTDMAREFFAMPAGEKLRFDMSGGKKGGFIVSSHLQGEIVQNWREMVTYFSYPIKTRDYSRWPDKPAGWKAATETYSEELMKLNSKLLEVLSEAMELEKDALSNACLDFDQKVVVNFYPTCPQPDLTLGLKRHTDPGTITLLLQDQVGGLQVTRDGGKTWITVQPVEGAFVVNLGDHGHYLSNGRFKNADHQAVVNSNCSRLSIATFQNPAPDAIVYPLKIREGEESIMEEPITFTEMYKRKMGKDLELAKLKKLAKEKKLQEEELEKSKIEVKIISRKGIEEILA
Aquilegia coerulea	Eudicots	gene-AQUCO_01000722v1	383	MAPSTLTALAAEKKTLQPMAPSTLTALAEEKTLQASFVRDEDERPKVAYNNFSNDVPVISVAGIDDEEKRSEICKKIVNACEDWGIFQIVDHGVDTSLITEMSRLAKEFFALPPEDKLRFDMSGGKKGGFIVSSHLQGEAVQDWREIVTYFSYPVQNRDYSRWPDKPEGWKTVTQTYSEKLMELACKLLQVLSEAMDLDKDALTKACVDMDQKVVVNFYPKCPQPDLTLGLKRHTDPGTITLLLQDQVGGLQATRDDGKTWITVQPIEGAFVVNLGDHGHYLSNGRFKNADHQAVVNSSYSRLSIATFQNPAPDATVYPLKVREGEKPILAESITFAEMYKRKMSRDIELAKLKKLAKEKKLEDLEKATKLDVQPKALEEILA
Arabidopsis thaliana	Eudicots	AT3G51240.TAIR10	358	MAPGTLTELAGESKLNSKFVRDEDERPKVAYNVFSDEIPVISLAGIDDVDGKRGEICRQIVEACENWGIFQVVDHGVDTNLVADMTRLARDFFALPPEDKLRFDMSGGKKGGFIVSSHLQGEAVQDWREIVTYFSYPVRNRDYSRWPDKPEGWVKVTEEYSERLMSLACKLLEVLSEAMGLEKESLTNACVDMDQKIVVNYYPKCPQPDLTLGLKRHTDPGTITLLLQDQVGGLQATRDNGKTWITVQPVEGAFVVNLGDHGHFLSNGRFKNADHQAVVNSNSSRLSIATFQNPAPDATVYPLKVREGEKAILEEPITFAEMYKRKMGRDLELARLKKLAKEERDHKEVDKPVDQIFA
Arabis alpina	Eudicots	AALP_AA5G136000	358	MAPGTLTELAGESKLNSKFVRDEDERPKVAYNEFSTEIPVISLAGIDDVDGKREEICRQIVEACENWGIFQVVDHGVDTDLVAYMTRLARDFFALPPEDKLRFDMSGGKKGGFIVSSHLQGEAVQDWREIVTYFSYPVRNRDYSRWPDKPEGWVKVTEEYSDKLMGLACKLLEVLSEAMGLEKEALTNACVDMDQKIVVNYYPKCPQPDLTLGLKRHTDPGTITLLLQDQVGGLQATRDNGKTWITVQPVEGAFVVNLGDHGHYLSNGRFKNADHQAVVNSNSSRLSIATFQNPAPEATVYPLKVREGEKPILAEPITFAEMYKRKMGRDIELARLKKLAKEEQNHKEAAKSLDQILA
Averrhoa carambola	Eudicots	geneYangtao2016737	366	MAPTPTTLTALADEKTLQASFVRDEDERPKVAYNQFSAEIPVISLAGIDDEVGGKREEICKKIVEACEDWGIFQVVDHGVDAQLISDMTRLAREFFALPADEKLKFDMSGGKKGGFIVSSHLQGEAVQDWREIVTYFSYPTRNRDYSRWPDKPEGWIEVTKHYSEKLMGLACKLLEVLSEAMGLDKEALTKACVDMDQKVVVNFYPKCPQPDLTLGLKRHTDPGTITLLLQDQVGGLQATRDNGKTWITVQPVEGAFVVNLGDHGHFLSNGRFKNADHQAVVNSNCSRLSIATFQNPAPEAVVYPLKVREGEKPILEEPIPFTEMYRRKMSKDLELARLKKLAKEQQLQDLEKAKLEGKPIEEILA
Averrhoa carambola	Eudicots	geneYangtao2016741	366	MAFIPATLTSIAGEKTLPENFVRDEDERPKVAYNQFSSEVPVISLAGIDDEVGGKRKEICKKIVEACEDWGIFQVIGHGIDAELTSHMIRLAKQFFALPDEEKLRFDMSGGKKGGFIVSSHLKGEAVQDWREAVTYFSYPIRSRDYSRWPDKPEGWIEVTKQYSEKLMELACKLLEVLSEAMGLDKEALTKACVDMDQKVVVNFYPKCPQPDLTLGLKRHTDPGTITLLLQDQVGGLQATRDNGKTWITVQPVEGAFVVNLGDHGHYLSNGRFKNADHRAVVNSNCSRLSIASFQNPAPEAVVYPLEVREGEKPILEEPISFTEMYRRKMSKDLELAKLKKLAKGQQLQDLEKAKLEGKSMEEILA
Bauhinia championii	Eudicots	LXT23398	374	MAPAKTLTSLADEKIFESRFVRDEDERPKVAYNQFSNEIPVISLAGIDEVDGRRSEICKKIVDACEDWGVFQVVEHGVDTKLVSEMTSLAREFFAMPPEEKLRFDMTGGKKGGFIVSSHLQGEAVQDWREIVTYFSYPIRNRDYSRWPDKPEGWIKVTEQYSEQLMGLACKLLEVLSEAMGLEKEALTKACVDMDQKVVVNFYPKCPQPDMTLGLKRHTDPGTITLLLQDQVGGLQATRDNGKTWITVQPVDGAFVVNLGDHGHYLTNGRFKNADHQAVVNSNESRLSIATFQNPAPEAIVYPLKIREGEKSVLEEPITFAEMYRRKMSKDLELARLKKLAKEKEKEQQQLELELEKEKERTKLESKPMEEIFA
Bauhinia championii	Eudicots	LXT23399	365	MADGTTLTAIAEEKSIRSRFIIHDEDERPKVAYNQFSDEIPVISLAGIEEVDGRRAEICKKIVEACEDWGIFQVVDHGIDTKLISDMTRLSRDFFALPPEEKLHYSMSGGKRGGFLVSSHLQGETVLDWRELYVYFTYPVKSRDYTKWPEKPEGWREVTEQYSEKLWDLGRKLLEVLSEAMGLEKEALTKACVELDQRVLINFYPKCPQPDLALGLKRHTDPGTITLLLQDQVGGLQATRDNGKTWITVQPVEGAFVVNLGDHGHYLTNGRFKSADHQAVVNSDCSRLSIATFQNPAPEAIVSPLKVREGDEPVLKEPITFTEMYRRKMGKHIELARLKKLAKEQGQELDMDKVNVDKPIEEIMA
Bauhinia championii	Eudicots	LXT23401	364	MADGTTLTAIAEEKSIRSRFIRDEDERPKVAYNQFSDEIPVISVAGIEEVDGGRAEICKKIVEACENWGIFQVVDHGIDTKLISDMTRLSRDFFALPPEEKLHYSMSGGKRGGFLVSSHLQGETVQDWRELYVYFTYPVKSRDYTKWPEKPESWREVTEQYSEKLWDLARKLLEVLSEAMGLKKEALTKACVEMDQRVVVNFYPKCPQPDLTLGLKRHTDPGTITLLLQDQVGGLQATRDNGKTWITVQPLEGAFVVNLGDHGHFLSNGRFKNADHQAVVNSDCSRLSIAAFQNPAPEAIVYPLKVGEGDEPVLKEPTTFTEMYRRKMGKDLELAKLKKLATEQVQELDKDKVSVDKPMEEIMA
Bauhinia championii	Eudicots	LXT23403	367	MADEIGTTLTAIAEEKSIRSRFIIHDEDERPKVAYNQFSDEIPVISVAGIEEVDGRRAEICKKIVEACEDWGIFQVVDHGIDTKLISDMTRLSRDFFALPPEEKLHYSMAGGKRGGFLVSSHLQGETVLDWREFYVYFTYPVKNRDYTKWPEKPEGWREVTEQYSEKLWDLARKLLEVLSEAMGLEKEALIKACVEMDQKVLINFYPKCPQPDLAFGLKRHTDPGTITLLLQDQVGGLQATRDNGKTWITVQPVEGAFVVNLGDHGHYLSNGRFKSADHQAVVNSDCSRLSIATFQNPAPEAIVSPLKVREGDEPVLKEPITFTEMYRRKMGKHVELARLKKLAKEQGQELDMDKVNVDKPIEEIMA
Bauhinia championii	Eudicots	LXT23404	367	MAGEIGTTLTAIAEEKSIRSRFIIHDEDERPKVAYNQFSDEIPVISVAGIEEVDGRRAEICKKIVEACEDWGIFQVVDHGIDTKLISDMTRLSRDFFALPPEEKLHYSMAGGKRGGFLVSSHLQGETVQDWRELYVYFTYPVKSRDYTKWPEKPEGWREVTEQYSEKLWDLGRKLLEVLSEAMGLEKEALTKACVELDQRVLINFYPKCPQPDLALGLKRHTDPGTITLLLQDQIGGLQATRDNGKTWITVQPVEGAFVVNLGDHGHYLSNGRFKSADHQAVVNSDCSRLSIATFQNPAPEAIVSPLKVREGDEPVLKEPITFTEMYRRKMGKHVELARLKKLAKEQGQELDMDKVNVDKPIEEIMA
Bauhinia championii	Eudicots	LXT23405	362	MAATTLTGLAGEKTLQARFIRDEDERPKVAYNQFSNEIPVISLAGLDEVDGRRAEICKLIVDAFEEWGLFQIVDHGVDTMLVSEMTHLAKEFFALPPEDKLRYDVSGGKRGGFIVSSHLKGEAVMDWREIFMYHSYPVKSRDYSRWPEKPEGWREVTEKYSEELMNLACKLLEVLSEAMELEKEALTKACVDMDQKLVVNFYPKCPEPDLTLGLKRHTDPGTITLLLQDKVGGLQATKDNGKTWITVQPLEGAFVVNLGDHGHYLSNGRFKNADHQAVVNSDSSRLSIATFQNPAPEAIVYPLKIGEGEEPVLKDPITFAEMYRRKMARDLELANLKRLAKEQQLQEDKVHFQSKPIDQILA
Bauhinia championii	Eudicots	LXT25060	362	MAATTLTGLAGEKTLQARFIRDEDERPKVAYNQFSNEIPVISLAGLDEVDGRRAEICKLIVDAFEEWGLFQIVDHGVDSMLVSEMTHLAKEFFALPPEDKLRYDVSGGKRGGFIVSSHLKGEAVMDWREIFMYHSYPVKSRDYSRWPEKPEGWREVTEKYSEELMNLACKLLEVLSEAMELEKEALTKACVDMDQKLVVNFYPKCPEPDLTLGLKRHTDPGTITLLLQDKVGGLQATKDNGKTWITVQPLEGAFVVNLGDHGHYLSNGRFKNADHQAVVNSDSSRLSIATFQNPAPEAIVYPLKIGEGEEPVLKDPITFAEMYRRKMARDLELANLKRLAKEQQLQEDKVHFQSKPIDQILA
Bauhinia championii	Eudicots	LXT25061	367	MAGEIGTTLTAIAEEKSIRSRFIIHDEDERPKVAYNQFSDEIPVISVAGIEEVDGRRAEICKKIVEACEDWGIFQVVDHGIDTKLISDMTRLSRDFFALPPEEKLQYSMAGGKRGGFLVSSHLQGETVQDWRELYVYFTYPVKSRDYTKWPEKPEGWREVTEQYSEKLWDLGRKLLEVLSEAMGLEKEALIKACVELDQRVLINFYPKCPQPDLALGLKRHTDPGTITLLLQDQVGGLQATRDNGKTWITVQPVEGAFVVNLGDHGHYLTNGRFKSADHQAVVNSDCSRLSIATFQNPAPEAIVSPLKVREGDEPVLKEPITFTEMYRRKMGRHVELARLKKLAKEQGQELDMDKVNVDKPIEEIMA
Bauhinia championii	Eudicots	LXT25062	367	MADEIGTTLTAIAEEKSIRSRFIIHDEDERPKVAYNQFSDEIPVISVAGIEEVDGRRAEICKKIVEACEDWGIFQVVDHGIDTKLISDMTRLSRDFFALPPEEKLHYSMAGGKRGGFLVSSHLQGETVLDWREFYVYFTYPVKNRDYTKWPEKPEGWREVTEQYSEKLWDLARKLLEVLSEAMGLEKEALIKACVEMDQKVLINFYPKCPQPDLAFGLKRHTDPGTITLLLQDQVGGLQATRDNGKTWITVQPVEGAFVVNLGDHGHYLSNGRFKSADHQAVVNSDCSRLSIATFQNPAPEAIVSPLKVREGDEPVLKEPITFTEMYRRKMGKHVELARLKKLAKEQGQELDMDKVNVDKPIEEIMA
Bauhinia championii	Eudicots	LXT25064	364	MADGTTLTAIAEEKSIRSRFIRDEDERPKVAYNQFSDEIPVISVAGIEEVDGGRAEICKKIVEACEDWGIFQVVDHGIDTKLISDMTRLSRDFFALPPEEKLHYSMSGGKRGGFLVSSHLQGETVQDWRELYVYFTYPVKSRDYTKWPEKPESWREVTEQYSEKLWDLARKLLEVLSEAMGLKKEALTKACVEMDQRVVVNFYPKCPQPDLTLGLKRHTDPGTITLLLQDQVGGLQATRDNGKTWITVQPLEGAFVVNLGDHGHFLSNGRFKNADHQAVVNSDCSRLSIAAFQNPAPEAIVYPLKVGEGDEPVLKEPTTFTEMYRRKMGKDLELAKLKKLATEQVQELDKDKVSVDKPMEEIMA
Bauhinia championii	Eudicots	LXT25065	365	MADGTTLTAIAEEKSIRSRFIIHDEDERPKVAYNQFSDEIPVISLAGIEEVDGRRAEICEKILEACEDWGIFQVVDHGIDTKLISDMTRLSRDFFALPPEEKLHYSMAGGKRGGFLVSSHLQGETVLDWRELYVYFTYPVKSRDYTKWPEKPEGWREVTEQYSEKLWDLGRKLLEVLSEAMGLEKEALTKACVELDQRVLINFYPKCPQPDLALGLKRHTDPGTITLLLQDQVGGLQATRDNGKTWITVQLVEGAFVVNLGDHGHYLTNGRFKSADHQAVVNSDCSRLSIATFQNPAPEAIVSPLKVREGDEPVLKEPITFTEMYRRKMGKHIELARLKKLAKEQGQELDMDKVNVDKPIEEIMA
Bauhinia championii	Eudicots	LXT25066	374	MAPAKTLTSLADEKIFESRFVRDEDERPKVAYNQFSNEIPVISLAGIDEVDGRRSEICKKIVDACEDWGVFQVVEHGVDTKLVSEMTSLAREFFAMPPEEKLRFDMTGGKKGGFIVSSHLQGEAVQDWREIVTYFSYPIRNRDYSRWPDKPEGWIKVTEQYSEQLMGLACKLLEVLSEAMGLEKEALTKACVDMDQKVVVNFYPKCPQPDMTLGLKRHTDPGTITLLLQDQVGGLQATRDNGKTWITVQPVDGAFVVNLGDHGHYLTNGRFKNADHQAVVNSNESRLSIATFQNPAPEAIVYPLKIREGEKSVLEEPITFAEMYRRKMSKDLELARLKKLAKEEEKEQQQLELELEKEKERTKLESKPMEEIFA
Bauhinia championii	Eudicots	LXT54550	371	MAPAQTLTSLAQDNIFESRFVRDEDERPKVAYNQFSNEIPIISLAGIEEVDGRREEICKEIVQACEDWGIFQVVDHGVDTKLVSGMTRLAKEFFALPPEEKLRFDMSGGKKGGFIVSSHLQGEAVQDWREIVTYFSYPVRNRDYSRWPDKPEGWNQVTKQYSEQLMGLACKLLEVLSEAMGLEKEALTKACVDMDQKVVINFYPKCPHPDLTLGLKRHTDPGTITLLLQDQVGGLQATRDNGKTWITVQPVDGAFVVNLGDHGHYLSNGRFKNADHQAVVNSNQSRLSIATFQNPAPEAIVYPLKIRDGEKSVLEEPITFAEMYKRKMSKDLELARLKKLAKEKEQQQLELEKEIKEKAKLENKPHEDIFA
Bauhinia championii	Eudicots	LXT54551	367	MAPAAATTLTALAGEKTLQSRFIRDEDERPKVAYNQFSNEIPVISLAGLDEADGRRVDICKQIVDAFEEWGILQIVDHGVDTKLVSEMTRLAKEFFALPPQDKLRYDLSGGKSGGFIVSSHLKGEAVMDWREMFMYCSYPMESRDYTRWPGEPIGWREVTEKYSEELMGLACKLLGVLSEAMGLEKEALTKACVEMDQKLVINYYPKCPEPDLTLGLKRHTDPGTITLLLQDQVGGLQATKDNGKTWITVQPLEGAFVVNLGDHGHYLSNGRFKNADHQAVVNSNSSRLSIATFQNPAPDAIVYPLKIREGEESVLEEPITFTEMYRRKMARDLELAKEKKLAKEEKQQQKDEVVNFQSKSIDQILA
Bauhinia championii	Eudicots	LXT55988	367	MAPAAATTLTALAGEKTLQSRFIRDEDERPKVAYNQFSNEIPVISLAGLDEADGRRVDICKQIVDAFEEWGILQIVDHGVDTKLVSEMTRLAKEFFALPPQDKLRYDLSGGKSGGFIVSSHLKGEAVMDWREMFIYCSYPMESRDYTRWPGEPIGWREVTEKYSEELMGLACKLLGVLSEAMGLEKEALTKACVEMDQKLVINYYPKCPEPDLTLGLKRHTDPGTITLLLQDQVGGLQATKDNGKTWITVQPLEGAFVVNLGDHGHYLSNGRFKNADHQAVVNSNSSRLSIATFQNPAPDAIVYPLKIREGEESVLEEPITFTEMYRRKMARDLELAKEKKLAKEEKQQQKDEVVNFQSKSIDQILA
Bauhinia championii	Eudicots	LXT55989	345	MAPAQTLTSLAQDNIFESRFVRDEDERPKVAYNQFSNEIPIISLAGIEEVDGRREEICKEIVQACEDWGIFQVVDHGVDTKLVSGMTRLAKEFFALPPEEKLRFDMSGGKKGGFIVSSHLQGEAVQDWREIVTYFSYPVRNRDYSRWPDKPEGWNQVTKQYSEQLMGLACKLLEVLSEAMGLEKEALTKACVDMDQKVVINFYPKCPHPDLTLGLKRHTDPGTITLLLQDQVGGLQATRDNGKTWITVQPVDGAFVVNLGDHGHYLSNGRFKNADHQAVVNSNQSRLSIATFQNPAPEAIVYPLKIRDGEKSVLEEPITFAEMYKRKMSKDLELARLKKLAKEKE
Benincasa hispida	Eudicots	gene-LOC120068304	316	MASFTDDHQIPVISLAGIDDDGRMPAVKKKIVEACEAWGIFLMVDHGIDPKLIADMIRLTTEFYYLPREEKLRFDMSSGKRGGFMISTRRKGEVEDWREVVTFFTYPSRDRNYSEWPDKPEDWIGTTKEFSEKLMDLASKILEVLSEAMDLEKGALKKACGELNQKILTNFYPKCSNSDLELGLPRHTDPGTITILLQDQVGGLQATKDGAKSWINIPPMEGAFVVNIGDHGHYLSNGRFKSADHRALANSKSNRLSIATFQYPAPEAIVYPLKVEEGEKPVIENPISFQEMYKKKMSKEPVLAMFNHKGLNKSKP
Benincasa hispida	Eudicots	gene-LOC120069023	349	MASSTTLTALADQPILPPDFVRHHDDRPRVPYNHFSDEIPIISLAGIDGDRRAEICRTIVEACEDWGIFQVVDHGVDSEIVSDMTRLARDFFARPPEEKLRFDMSGGKKGGFIVSSHLKGEVFKDWREIVTYFTYPIKNRDYSLWPDKPEGWAAKTAEYSDKLMGLACKLLEVLSEAMGLEKEALKKACVDMDQKIVVNFYPKCPEPDLTLGLKRHTDPGTITLLLQDKVGGLQATKDGGRTWITVQPVEGAFVVNLGDHGHYLSNGRFKNADHQAVVNSNTSRLSIATFQNPSQEAIVYPLKIKDGEKPILEKPITFTEMYQMKMSKDIELAGLKKKAQEQQAQEFLR
Beta vulgaris	Eudicots	BVRB_6g130650	370	MGEKPTTLTALEGEKTLNLSFVRDEDERPKVAYNEFSREIPVISLAGIDSVSGEGGERIEICRKIVEACEEWGIFQVIDHGIDVNLISDMTRLAREFFALPPNEKLRFDMSGGKKGGFIVSSHLQGEAVQDWREIVTYFSYPIKNRDYSRWPDKPEGWRKVTQEYSDKLMGLACKLLGVLSEAMGLETEALTKACVDMDQKVVVNYYPKCPQPDLTLGLKRHTDPGTITLLLQDHVGGLQATRDGGKTWITVEPIPGAFVVNLGDHGHYLSNGRFKNADHQAVVNSDYSRLSIATFQNPAPEATVYPLAIREGEKPILEEPITFAEMYRKKMSKDLELARLKKLAKEQQQKQEELEKAKLESKPLEEILA
Betula platyphylla	Eudicots	BPChr05G04642.v1.1	363	MAPTTLTALAEEKTLQSSFVRDEDERPKVAYNQFSNEIPIISLAGIDEVDGRRAEICKKIVDACEDWGVFQVVDHGVGADLISDMTRLARDFFALPPEEKLRFDMSGGKKGGFIVSSHLQGEAVQDWREIVTYFSYPTRTRDYSRWPDKPEGWRAVTEKYSDTLMGLACKLLEVLSEAMGLEKEALTKACVDMDQKVVVNYYPKCPQPDLTLGLKRHTDPGTITLLLQDQVGGLQATRDGGKTWITVQPVEGAFVVNLGDHGHYLSNGRFKNADHQAVVNSNYSRLSIATFQNPAPEATVYPLKIREGEKAVLEGPITFAEMYKRKMSKDLELARLKKLAKEQQSQDSEKAKLVAKPIEEIFA
Boea hygrometrica	Eudicots	gene-F511_18158	374	MARTLTEQAQEESLNPKFIRDEDERPKVAYNDFSVDIPVISLAGINESGDRREEVCRKIVEACEDWGIFQVIDHGVDVKLVTEMTRLAREFFELPPEEKLRYDMSGGKRGGFIVSSHLQGETVQDWREIVTYFSYPIKARDYSRWPDKPEGWRAVTEAYSDQLMNLACKLLEVLSEAMGIDKDALTNACVDMDQKVVVNFYPKCPQPDLTLGLKRHTDPGTITLLLQDQVGGLQATRDDGRTWITVQPVEGAFVVNLGDHGHYLSNGRFKNADHQAVVNSNSSRLSIATFQNPAPEATVYPLKIRDGEKAILEEPMTFLEMYKRKMGNDLERARLKKLAKGFQKKQELAEAEMKNNTKIPVNVKTSKGIEEILA
Boehmeria nivea	Eudicots	Bnt14G020049	362	MSRPTTLTALAEEKTLGSSFVRDEDERPKVAYDEFSDAIPVISLAGIEGPARADVCRKIVEACEDWGVFQVVDHGVDTKLVAEMTRLAREFFALSPEDKLRFDMSGGKKGGFIVSSHLQGEAVQDWREIVTYFSYPVRNRDYSRWPDKPEGWVKVTEQYSESLMGLACKLLEVLSEAMGLEKEALTKACVDMDQKVVVNYYPKCPQPDLTLGLKRHTDPGTITLLLQDQVGGLQATRDNGKTWITVQPVEGAFVVNLGDHGHFLSNGRFKNADHQAVVNSNHSRLSIATFQNPAPDATVYPLKVREGDKCIMEEPITFAEMYRRKMSKDLELARLKKLAKEKQLEDLEKAKLEAKPIEQILA
Brassica juncea	Eudicots	BjuA09g21710S	358	MAPGTLTELAGETKLNSKFVRDEDERPKVAYNEFSTEIPVISLAGIDDVGGKRGEICRQIVEACENWGVFQVVDHGVDTSLVADMTRLARDFFALPPEEKLKFDMSGGKKGGFIVSSHLQGESVQDWREIVTYFSYPVRNRDYSRWPTKPEGWVKVTEEYSERLMGLACKLLEVLSEAMGLEKEALTNACVDMDQKIVVNYYPKCPQPDLTLGLKRHTDPGTITLLLQDQVGGLQATRDDGKTWITVQPVEGAVVVNLGDHGHYLSNGRFKNADHQAVVNSNSSRLSIATFQNPAPEATVYPLKVREGEKPILEEPITFAEMYRRKMSRDIELARLKKLAKEEHDHKEAAKPLDQIIA
Brassica juncea	Eudicots	BjuB02g63390S	368	MAPATLTELAGESKLNSKFVRDVDERPKVAYNEFSNEIPVISLAGFDDAGGKRGEICRQIVEACENWGVFQVVDHGVDTSLVTDMTRLARDFFALPPNEKLKFDMSGGKKGGFIVSSHLQGEVVQDWREIVTYFSCPVRNRDYSRWPNKPEGWVKVTEEYSERLMELACKLLEILSEAMGLEKEALTNACVDMDQKIVVNYYPKCPQPDLTLGLKRHTDPGTITLLLQDQVGGLQATRDDGKTWITVQPVEGAFVVNLGDHGHYLSNGRFKNADHQAVVNSNSSRLSIATFQNPAPEATVYPLKVREGEKPILEEPITFEEMYKRKMGRDLELARLKKLAKEEHDDHKEASKLLDPKEAPKPLDQIIA
Brassica juncea	Eudicots	BjuB08g08960S	358	MAPGTLTELAGETKLNSKFVRDEDERPKVAYNEFSNEIPVISLAGIDDVGGKRGEICRQIVEACENWGVFQVVDHGVDTSLVADMTRLARDFFALTPEEKLKFDMSGGKKGGFIVSSHLQGEAVQDWREIVTYFSYPVRNRDYSRWPTKPEGWVKVTQEYSERLMGLACKLLEVLSEAMGLEKEALTNACVDMDQKIVVNYYPKCPQPDLTLGLKRHTDPGTITLLLQDQVGGLQATRDDGKTWITVQPVEGAFVVNLGDHGHYLSNGRFKNADHQAVVNSNSSRLSIATFQNPAPDATVYPLKVREGEKPILEEPITFAEMYKRKMSRDLELARLKKLAKEEHDHKEAAKPIDQIIA
Brassica napus	Eudicots	BnaA03g41250D	350	MAPATLTELAGESELNSKFVRDVDERPKVAYNEFSNEIPVISLAGIDHVGGKRGDICRQIVEACEDWGVFQVVDHGVDTKLVADMTRLASDFFSLPPEDKLKFDMSGGKKGGFIVSSHLQGEVVQDWREIVTYFSYPVRNRNYSRWPNKPEGWVKVTEEYSEKLMELACKLLEILSEAMGLEKEALTNACVDMDQKIVVNYYPKCPQPDLTLGLKRHTDPGTITLLLQDQVGGLQATRDDGKTWITVQPVEGAFVVNLGDHGHYLSNGRFKNADHQAVVNSNSSRLSIATFQNPAPEATVYPLKVREGEKPILEEPITFAEMYKRKMGRDLELARLKKLAKEKQGDCEAS
Brassica napus	Eudicots	BnaA09g31780D	358	MAPGTLTELAGETKLNSKFVRDEDERPKVAYNEFSTEIPVISLAGIDDVGGKRGEICRQIVEACENWGVFQVVDHGVDTSLVADMTRLARDFFALPPEEKLKFDMSGGKKGGFIVSSHLQGESVQDWREIVTYFSYPVRNRDYSRWPTKPEGWVKVTEEYSERLMGLACKLLEVLSEAMGLEKEALTNACVDMDQKIVVNYYPKCPQPDLTLGLKRHTDPGTITLLLQDQVGGLQATRDDGKTWITVQPVEGAFVVNLGDHGHYLSNGRFKNADHQAVVNSNSSRLSIATFQNPAPEATVYPLKVREGEKPILEEPITFAEMYRRKMSRDIELARLKKLAKEEHDHKEAAKPLDQIIA
Brassica napus	Eudicots	BnaC08g22640D	358	MAPGTLNELAGETKLNSKFVRDEDERPKVAYNEFSTEIPVISLAGIDDVGEKRGEICRQIVEACENWGVFQVVDHGVDTSLVADMTRLARDFFALPPEEKLKFDMSGGKKGGFIVSSHLQGESVQDWREIVTYFSYPVRNRDYSRWPTKPEGWVKVTEEYSERLMGLACKLLEVLSEAMGLEKEALTNACVDMDQKIVVNYYPKCPQPDLTLGLKRHTDPGTITLLLQDQVGGLQATRDDGKTWITVQPVEGAFVVNLGDHGHYLSNGRFKNADHQAVVNSNSSRLSIATFQNPAPEATVYPLKVREGEKPILEEPITFAEMYKRKMSRDLELARLKKLAKEEHDHKEAAKPLDQIIA
Brassica oleracea	Eudicots	Bo8g081770	358	MAPGTLTELAGETKLNSKFVRDEDERPKVAYNEFSTEIPVISLAGIDDVGEKRGEICRQIVEACENWGVFQVVDHGMDTSLVADMTRLARDFFALPPEEKLKFDMSGGKKGGFIVSSHLQGESVQDWREIVTYFSYPVRNRDYSRWPTKPEGWVKVTEEYSERLMGLACKLLEVLSEAMGLEKEALTNACVDMDQKIVVNYYPKCPQPDLTLGLKRHTDPGTITLLLQDQVGGLQATRDGGKTWITVQPVEGAFVVNLGDHGHYLSNGRFKNADHQAVVNSNSSRLSIATFQNPAPEATVYPLKVREGEKPILEEPITFAEMYKRKMSRDLELARLKKLAKEEHDHKEAAKPLDQIIA
Cajanus cajan	Eudicots	C.cajan_43594	385	MAPTAKTLTYLAKEKTLESSFVRDEDERPKVAYNHFSNEVPVISLAGIDEVDGRRGEICKKIVEACESWGIFQVVDHGVDVKLVSEMTRLAREFFALPPEEKLRFDMSGGKKGGFIVSSHLQGEAVQDWREIVTYFSYPIRERDYSRWPNTPEGWKAVTEEYSEKLMGLACKLLEVLSEAMGLEKEALTKACVDMDQKVVVNYYPKCPQPDLTLGLKRHTDPGTITLLLQDQVGGLQATRDNGKTWITVQPVEGAFVVNLGDHGHYLSNGRFKNADHQAVVNSNHSRLSIATFQNPAPNATVYPLKIREGEKPVLEEPITFAEMYKRKMSRDLEIARMKKLAKEKQLQQDIEKEKQLQQDIEKEKQLKELEKPKLDAKPLNEILA
Camelina sativa	Eudicots	Csa04g037020	352	MAPGTLTELAGESKLNSKFVRDEDERPKVAYNEFSDEIPVISLAGIDDVDGKRGEICRQIVEACENWGIFQVVDHGVDTNLVSDMTRLARDFFALPPEEKLRFDMSGGKKGGFIVSSHLQGEAVQDWREIVTYFSYPVRNRDYSRWPDTPEGWVKVTEEYSERLMGLACKLLEVLSEAMGLEKESLTNACVDMDQKIVVNYYPKCPQPDLTLGLKRHTDPGTITLLLQDQVGGLQATRDDGKTWITVQPVEGAFVFLSNGRFKNADHQAVVNSNSSRLSIATFQNPAPDATVYPLKIREGEKAILEEPITFAEMYKRKMGRDLELARLKKLAKEKKHDHEEAAKPVDQQIFA
Camelina sativa	Eudicots	Csa06g025400	355	MAPGTLTELAGESKLNSKFVRDEDERPKVAYNEFSDEIPVISLAGIDDVDGKRGEICRQIVEACEDWGIFQVVDHGVDTNLVSDMTRLARDFFALPPEEKLRFDMSGGKKGGFIVSSHLQGEAVQDWREIVTYFSYPVRNRDYSRWPDTPEGWVKVTEEYSERLMGLACKLLEVLSEAMGLEKESLTNACVDMDQKIVVNYYPKCPQPDLTLGLKRHTDPGTITLLLQDQVGGLQATRDDGKTWITVQPVEGAFVVNLGDHGHFLSNGRFKNADHQAVVNSNSSRLSIATFQNPAPDATVYPLKIKEGEKAILEEPITFAEMYKRKMGRDLELARLKKLAKEKHDHEEAVDQIFA
Camelina sativa	Eudicots	Csa09g058220	361	MAPGTLTELAGESNLNSKFVRDEDERPKVAYNEFSDAIPVISLAGIDDVDGKRGEICRQIVEACENWGIFQVVDHGVDTNLVSDMTRLARDFFALPPEEKLRFDMSGGKKGGFIVSSHLQGEAVQDWREIVTYFSYPVRNRDYSRWPDTPEGWVKVTEEYSERLMGLACKLLEVLSEAMGLEKESLTNACIDMDQKIVVNYYPKCPQPDLTLGLKRHTDPGTITLLLQDQVGGLQATRDDGKTWITVQPVEGAFVVNLGDHGHFLSNGRFKNADHQAVVNSNSSRLSIATFQNPAPDATVKPLKIREGEKAILEEPITFAEMYKRKMGRDLELSRLKKLAKEKKRDHEEAAKPVLDQPIFA
Camellia chekiangoleosa	Eudicots	maker-Chr9-pred_gff_AUGUSTUS-gene-53.2	368	MAPTTTLTALAEEKSLQQKFVRDEDERPKVAYNVFSNEIPVISLAGIDEIEGRRSEICRKIVEACEDWGIFQVVDHGVDANLVAEMTRLAREFFALPPEEKLRFDMSGGKKGGFIVSSHLQGEAVQDWREIVTYFSYPIRARDYSRWPDKPEGWRAVTETYSEKLMDLACKLLEVLSEAMGLEKEALTKACVDMDQKVVVNFYPKCPQPDLTLGLKRHTDPGTITLLLQDQVGGLQATRDGGKTWITVQPVEGAFVVNLGDHGHYLSNGRFKNADHQAVVNSNCSRLSIATFQNPAPEATVYPLKIREGEKPVLEEPITFADMYKRKMSKDIELAKLKKLAKEKKLLQDQQDIEKAKLEIKSTDEIFA
Cannabis sativa	Eudicots	gene_16778	384	MAPPTATEATAKTLTALAEEKTLQAKFVRDEDERPKVAYNQFSNEIPVISLAGIDDNEGNRRSEIRKKIVEACEDWGLFQVVDHGVDATLISQMTRLATEFFALPAQEKLRFDMSGGKKGGFIVSSHLQGEAVQDWREIVTYFSQPKRLRDYTRWPDKPEGWIAVTEKYSDSLMELACKLLEVLSEAMGLEKEALTKACVEMDQKVVVNYYPKCPQPDLTLGLKRHTDPGTITLLLQDQVGGLQATRDGGNTWITVEPVEGAFVVNLGDHGHYLSNGRFKNADHQAVVNSNTSRLSIATFQNPAPEAVVYPLKIREGEKAVMEEPITFMEMYKRKMSKDIELAKLKKLAKEADDDEKKKKMKQSLFDNNIKESFESKPIDKLFA
Cannabis sativa	Eudicots	gene_17191	384	MAPPTATAAPAQTLTALAEEKTLQAKFVRDEDERPKVAYNQFSNEIPVISLAGIDDNEGNRRSEIRKKIVEACEDWGLFQVVDHGVDATLISQMTRLATEFFALPAQEKLRFDMSGGKKGGFIVSSHLQGEAVQDWREIVTYFSQPKRLRDYTRWPDKPEGWIAVTEKYSDSLMELACKLLEVLSEAMGLEKEALTKACVEMDQKVVVNYYPKCPQPDLTLGLKRHTDPGTITLLLQDQVGGLQATRDGGNTWITVEPVEGAFVVNLGDHGHYLSNGRFKNADHQAVVNSNTSRLSIATFQNPAPEAVVYPLKIREGEKAVMEEPITFMEMYKRKMSKDIELAKLKKLAKEADDDEKKKKMKQSLFDNNIKESFESKPIDKLFA
Cannabis sativa	Eudicots	gene_27917	384	MAPPTATAAPAQTLTALAEEKTLQAKFVRDEDERPKVAYNQFSNEIPVISLAGIDDNEGNRRSEIRKKIVEACEDWGLFQVVDHGVDATLISQMTRLATEFFALPAQEKLRFDMSGGKKGGFIVSSHLQGEAVQDWREIVTYFSQPKRLRDYTRWPDKPEGWIAVTEKYSDSLMELACKLLEVLSEAMGLEKEALTKACVEMDQKVVVNYYPKCPQPDLTLGLKRHTDPGTITLLLQDQVGGLQATRDGGNTWITVEPVEGAFVVNLGDHGHYLSNGRFKNADHQAVVNSNTSRLSIATFQNPAPEAVVYPLKIREGEKAVMEEPITFMEMYKRKMSKDIELAKLKKLAKEADDDEKKKKMKQSLFDNNIKESFESKPIDKLFA
Cannabis sativa	Eudicots	gene_42745	373	MAPTTISTTTLTDLSAEKTLQTKFVRDEDERPKVPYNKFSTEIPIISLAGISSPENRSHIRNRIVQACEEWGIFQVVDHGVDASLIGDMTDLSRRFFALPPQDKLRFDMSGGKKGGFIVSSHLQGEAVQDWREIVTYFSQPRRLRDYTRWPDKPEGWIGVTEQYSDKLMELSCKLLELLSEGMGLEKESLSKACVEMDQKVVVNYYPKCPQPDLTLGLKRHTDPGTITLLLQDQVGGLQATRDGGKTWITVQPVQGAFVVNLGDHGHYLSNGRFKNADHQAVVNSNCSRLSIATFQNPAPEAVVYPLKVREGEKSVLEEPMTFMEMYRKKMSKDVELAKLKKLVKEKQCQHLANLNNKNISQLESNPIDKLLA
Cannabis sativa	Eudicots	gene_8323	373	MAPTTISTTTLTDLSAEKTLQTKFVRDEDERPKVPYNKFSTEIPIISLAGISSPENRSHIRNRIVQACEEWGIFQVVDHGVDASLIGDMTDLSRRFFALPPQDKLRFDMSGGKKGGFIVSSHLQGEAVQDWREIVTYFSQPRRLRDYTRWPDKPEGWIGVTEQYSDKLMELSCKLLELLSEGMGLEKESLSKACVEMDQKVVVNYYPKCPQPDLTLGLKRHTDPGTITLLLQDQVGGLQATRDGGKTWITVQPVQGAFVVNLGDHGHYLSNGRFKNADHQAVVNSNCSRLSIATFQNPAPEAVVYPLKVREGEKSVLEEPMTFMEMYRKKMSKDVELAKLKKLVKEKQCQHLANLNNKNISQLESNPIDKLLA
Capsella rubella	Eudicots	gene-LOC17885266	360	MAPGTLTELAGESKLNSKFVRDEDERPKVAYNKFSDEIPVISLAGIDDVDGKRGEICRKIVEACENWGIFQVVDHGVDTNLVSDMTRLAREFFALPPEEKLRFDMSGGKKGGFIVSSHLQGEAVQDWREIVTYFSYPVRNRDYSRWPDKPEGWVKVTQEYSERLMGLACKLLEVLSEAMGLEKDSLTNACVDMDQKIVVNYYPKCPQPDLTLGLKRHTDPGTITLLLQDQVGGLQATRDDGKTWITVQPVEGAFVVNLGDHGHFLSNGRFKNADHQAVVNSNSSRLSIATFQNPAPDATVYPLKVREGEKPILEEPITFAEMYKRKMGKDLELARLKKLAKEKHDHEEAAKPVDPDQILA
Capsicum annuum	Eudicots	gene-LOC107859880	365	MPPSSLTSLANETTVPTSFIRDEEERSKVAYNNFSDDIPVISLKDIDEIGTRGEICEKIVEACEDWGIFQVVDHGVDPQLISQMTKFAKEFFALPSEEKLRFDMSGGKKGGFIVSSHLQGEVVQDWREIVTYFSYPIRARDYSRWPDKPHGWIAVTEKYSEKLMELACKLLEVLSEAMGLEKEALTKACVDMDQKVVVNFYPKCPQPDLTLGLKRHTDPGTITLLLQDQVGGLQATKDNGKTWITVKPIEGAFVVNLGDHGHYLSNGRFKNADHQAVVNSNSSRLSIATFQNPAPEAIVYPLKIREGEKAVMDEPITFAEMYRRKMSKDLEAARFKKLAKEQQIQAEEVAEKAKLESMPIEEILA
Carica papaya	Eudicots	gene-LOC110822393	363	MAPATLTDLAGESTLQASFVRDEDERPKVAYDEFSDEIPVISLAGIDDDGTRRAEICEKIVAACEDWGIFQVVDHGVDAKLISEMTRLASEFFALPAEEKLRFDMSGGKKGGFIVSSKLQGEAVQDWREIVTYFSYPIKNRDYSRWPDKPEGWIKVTKEYSEKLMGLACKLLEVLSEAMGLDKEALTKACIDMDQKVVVNFYPKCPQPDLTLGLKRHTDPGTITLLLQDQVGGLQATRDKGETWITVKPVEGAFVVNLGDHGHFLSNGRFKNADHQAVVNSNKSRLSIATFQNPAPEATVYPLKIRKGEKAVMEEAITFAEMYRRKMSKDLELARLKKQAKEKQLQETEKTKLEAKPLEEILA
Carpinus fangiana	Eudicots	gene-FH972_006973	360	MAPTTLTALSEEKTLRSSFVRDEDERPKVAYNQFSSDIPIISLAGIDEVDGRRAEICKKIVDACEDWGVFQVVDHGVDATLISDMTRLARDFFALPPDEKLRFDMSGGKKGGFIVSSHLQGEAVQDWREIVTYFSYPVRTRDYSRWPDKPEGWRAVTEQYSDRLMGLACKLLEVLSEAMGLEKEALTKACVDMDQKVVVNYYPKCPQPDLTLGLKRHTDPGTITLLLQDQVGGLQATRDGGKTWITVQPVEGAFVVNLGDHGHFLSNGRFKNADHQAVVNSNYSRLSIATFQNPAPEATVYPLKIREGEKAVLEEPITFAEMYRRKMSKDLELARLKKLAKEKDLEMAKLETKPIEEIFA
Carthamus tinctorius	Eudicots	Ct_T15763	361	MAPISSLKWDQGSAVENKYVRDEDERPKVPYDQFSNDIPVISLEGIDDADGAGSRRGEICAKIVKACEDWGIFQVVDHGVDTKLMSEMTRLAREFFQLPREEKLRFDMTGGKKGGYIVSSHLEGEPVEDWRELAIFFSYPINSRDYSRWPDKPKEWRAVTAEYSETLMGLACKLLEVLSEAMGLEKEALTKACVNMDQKMVVNYYPKCPHPDLTLGLKRHTDAGTITLLLQDQVGGLQATRDGGESWITVQPIEGAFVVNLGDHGHYLSNGRFKNADHQARVNSNTNRLSIATFQNPAPDAIVYPLKVNEGDRSIMEKPITFTEMYERKMSKDLELARLKKLAKEKQQNLEKEKPIEKISA
Carya illinoinensis	Eudicots	gene-CIPAW_07G058600	365	MAPTTLTALAGEKTLQASFVRDEDERPKVAYNEFSTEIPIISLAGIDEVHGRRAEICQQIVEACEDWGIFQVVDHGVDASLISDMTRLARDFFALPPEEKLRFDMSGGKKGGFIVSSHLQGEAVQDWREIVTYFSYPIRTRDYSRWPDKPEGWRKVTEEYSDRLMGLACKLLEVLSEAMGLEKEALTKACVDMDQKVVVNYYPKCPQPDLTLGLKRHTDPGTITLLLQDQVGGLQATRDGGKTWITVQPVEGAFVVNLGDHGHYLSNGRFKNADHQAVVNSNYSRLSIATFQNPAPDATVYPLKIREGEKPVLEAMTFAEMYRRKMSKDLELARLKKLAKEEQQQQLQDSEKAKLEAKPIEEIFA
Cephalotus follicularis	Eudicots	gene-CFOL_v3_15321	363	MAPTTLTALSEEKFLQQSFVRDEDERPKVAYNQFSNEIPVISLAGIDEVDGRRAQICKQIVEACEDWGIFQVIDHGVDATLISDMTRLAREFFALPPEEKLKFDMSGGKKGGFIVSSHLQGEAVQDWREIVTYFSYPVRTRDYSRWPNKPEAWKDVTKEYSEKLMGLACKLLEVLSEAMGLEKEALTKACVDMDQKVVVNFYPKCPQPDLTLGLKRHTDPGTITLLLQDQVGGLQATRDNGKTWITVQPVDGAFVVNLGDHGHYLSNGRFKNADHQAVVNSNYSRLSIATFQNPAPEAVVYPLKVRDGEKSILEEPMAFSEMYRKKMSKDLELARLKKLAKEKQLQDLEKAKLEAKPIEEILA
Cercis canadensis	Eudicots	Cecan.6G266600.V3.1	366	MAHCIGTTLTAIAEEKSVQSRFIRDEDERPKVAYNQFSDEIPVISVAGIEEVDGRRAEICKKIVEACEDWGIFQVVDHGIDSKLISEMTRLSRHFFALPSEEKLHYTMSGGKKGGFLVSSHLQGEAVQDWRELYVYFTYPIKSREYSKWPEKPEGWREMTEQYSEKLWDLARKLLEVLSEAMGLEKEALSKACVDMDQRVVINFYPKCPQPDLTLGLKRHTDPGTITLLLQDQVGGLQATRDNGNTWITVQPVDGAFVVNLGDHGHYLSNGRFKNADHQAVVNSDCSRLSIATFQNPAPEAIVYPLKVREGEEPVLKEAITFSEMYRRKMGKDLELARLKKLAKEQIQELDMDKVNVDKPMEEILA
Cercis canadensis	Eudicots	Cecan.6G266700.V3.1	372	MAHGTGTGTTLTAIAEEKCVRSRFIRDEDERPKVAYNQFSNEIPVISMAGIAEVDGRRAEICKNIVKAFEDWGIFQVVDHGIDTKLISDMTRLSRDFFALPPQEKLHYSMSGGKRGGFLVSSHLQGETVQDWRELYVYFTYPIKSRDYSKWPEKPQGWREVTEQYSEKLCDLARKLLEVLSEAMGLEKEALSKECVDKDQRVLINFYPKCPQPDLTLGLRRHTDPGTMTILLQDQVGGLQATRDNGNTWITVQPVDGAFVVNLGDHGHYLSNGRFKNADHQAVVNSDCSRLSIATFQNPAPEAIVYPLKVREGEKSVLKEPITFTEMYRRKMGMTVELARLKKLAKEQQQQQVQELDMDKIKVDKPMEQIMA
Cercis canadensis	Eudicots	Cecan.6G266800.V3.1	368	MDPNPTTTLTALAGEKTLQSRFIRDEDERPKVAYNQFSNDIPVISLAGLDEVDGRRAQICKNIVDAFEEWGIFQIVDHGVDTKLASEMTRLAKHFFALPPEDKLRYDMSGGKSGGFIVSSHLKGEAVMDWREMFIYSSYPVKSRDYSRWPEKPKGWREVTEKYSEELMGLACRMLEVLSEAMGLEKEALTKACVDMDQKLVINFYPKCPEPDLTLGLKRHTDPGTITLLLQDQVGGLQATKDNGKTWITVEPLEGAFVVNLGDHGHYLSNGRFKNADHQAVVNSNSSRLSIATFQNPAPDAIVYPLKIREGEESVLKEPITFTEMYRRKMGRDLELARLKKLAKEEAQQQLQKDKIDFQNKPMDQILV
Chenopodium quinoa	Eudicots	AUR62003368	370	MGERPKTLTALEGEKTLNPSFVRDEDERPKVAYNVFSHDIPVISLAGIDSDSGDEEKRASICRKIVEAFEEWGIFQIVDHGIEGDLIADMTRLAREFFALPPEEKLRFDMSGGKKGGFIVSSHLQGEAVQDWREMVAYFSYPIKSRDYSRWPDKPEGWRNVTEQYSEKLMGLACKLLGVLSEAMGLEAEALTKACVDMDQKIVVNYYPKCPQPDLTLGLKRHTDPGTITLLLQDDVGGLQATRDGGKTWITVEPIPGAFVVNLGDHGHYLSNGRFKNADHQAVVNSYRSRLSIATFQNPAPEAIVYPLAIREGEKPILEEPITFAEMYRKKMGKDLELARLKKLAKEQQSKVEELEKTKFESKPIEEILA
Chenopodium quinoa	Eudicots	AUR62029466	370	MAERPKTLTALEGEKTLNPSFVRDEDERPKVAYNVFSHDIPVISLAGIDSDGEDQVKRASICRKIVEAFEEWGIFQIVDHGIEGDLIADMTRLAREFFALPPEEKLRFDMSGGKKGGFIVSSHLQGEAVQDWREMVAYFSYPIKSRDYSRWPDKPEGWRNVTEQYSEKLMGLACKLLGVLSEAMGLEAEALTKACVDMDQKIVVNYYPKCPQPDLTLGLKRHTDPGTITLLLQDDVGGLQATRDGGKTWITVEPIPGAFVVNLGDHGHYLSNGRFKNADHQAVVNSDRSRLSIATFQNPAPEAIVYPLAIREGEKPILEEPITFAEMYRKKMGKDLELARLKKLAKEQQSKVEELEKTKFESKPIEEILA
Chenopodium quinoa	Eudicots	AUR62033906	365	MAPTSAFVTPSTLAKETTLKDGYIIDERDKAMVAHNEFSDDIPVISLAGFDEDHPGGRREAILKKVVEACEEWGIFQLVDHGIDVELINDLTKYTKEFFALPDEEKLKYEMSPGKHKGGFLISSHLKGEAVANWRELVLFFTYPVQGRDYSRWPSKPEQWKAMVEAYGENMMSLSCKMFELLSEGLGLDKDAYAKSMGDISQHLVVNHYPKCPQPELAVGLKRHTDPSSITLLLQDHVGGLQATKDGGKTWITVRPIKNALVLNLGDHAYFMSNGRFKSADHQAIVNSNETRTSIAVFMNPAQDAKVYPLNIKDGEKSLLEEPITYAEMNNRHKNRYLEIVRLKKLAKEENWSQEELDLKLSQLN
Chenopodium quinoa	Eudicots	AUR62033907	372	MSSIPTLASLVKDGKVQNDFIMFEDERPKVAYNQFSNVIPVISLDGIEDDTPGGQREVIRNQIAKACEEWGLFQVVDHGVDPKLVHDMATLSREFFALPDEEKLRFDMSGGKKGGFIVSSHIQNEVVANWRELVTFILYPIKERDYSRWPDKPKEWRAVTELYTENMMGLGTQLLGVLSEAMGLERQAMTKACKELTQRMVVNFYPKCPEPSLAIGLKRHTDPGTITLLLQDQVGGLQTTKDGGENWITVQPIEGAFVVNLGDHAEYLSNGRFKKAEHQALVNYDHNRLSIATFINPDQEAIVYPLKIEEGDEAILEEPIAFGEMYKRHFVKHLERGKAKKLAKENKLSKEEVEKMLQNPVKNVKSLQELLA
Chenopodium quinoa	Eudicots	AUR62041908	365	MAPTSAFVTPSTLAKETTLKDGYIIDERDKAKVAHNEFSDDIPVISLAGIDEEHPGGRREAILKKVVEACEEWGIFQLVDHGIDVELINEMTKYTKEFFALPDEEKLKYEMSPGKHKGGFLISSHLTGEAVANWRELVLFFTYPVQGRDYSRWPSKPEQWKAMVEAYGENMMNLSCKMFELLSEGLGLDKDAYAKSMGDISQHLVVNHYPKCPQPELAVGLKRHTDPSSITLLLQDHVGGLQATKDGGKTWVTVRPIKNALVLNLGDHAYFMSNGRFKSADHQAIVNSIETRTSIAVFMNPAQDAKVYPLNVKEGEKAVLEEPITYAEMNNRHKNRYLEIVRLKKLAKEENWSQEELDLKLSQLN
Chenopodium quinoa	Eudicots	AUR62041909	365	MAPTSAFVTPSTLAKETTLKDGYIIDERDKAKVAHNEFSDDIPVISLAGIDEEHPGGRREAILKKVVEACEEWGIFQLVDHGIDVELINEMTKYTKEFFALPDEEKLKYEMSPGKHKGGFLISSHLTGEAVANWRELVLFFTYPVQGRDYSRWPSKPEQWKAMVEAYGENMMNLSCKMFELLSEGLGLDKDAYAKSMGDISQHLVVNHYPKCPQPELAVGLKRHTDPSSITLLLQDHVGGLQATKDGGKTWVTVRPIKNALVLNLGDHAYFMSNGRFKSADHQAIVNSIETRTSIAVFMNPAQDAKVYPLNVKEGEKAVLEEPITYAEMNNRHKNRYLEIVQLKKLAKEENWSQEELDLKLSQLN
Chenopodium quinoa	Eudicots	AUR62041911	372	MSLIPTLTSLVKDGKFQNDFIMDEDERPKVAYNQFSNIIPVISLDGIEDDTPGGQREVIRNQIAKACEEWGLFQVVNHGVDLKLVHDMASLSRAFFALPDEEKLRFDMSGGKKGGFIVSSHIQNEIVANWREMVAFVPYPIKERDYSRWPDKPKEWRAVTELYTEKMMGLAIQLLEVLSEAMGLERQAMTKACKEMAQRMAVNFYPKCHEPSLAIGLKRHTDPGTITLLLQDHVGGLQATNDGGQNWITVQPIEGAFVVNLGDHAHYLSNGRFKKADHQAVVNYDHNRLSIATFINPDQEAIVYPLKIEEGDKPILEEAITFAEMYKRHFVKHLERGKAKKLAKEKILRKEELEKMLQNSGENVKSMQELLA
Cicer arietinum	Eudicots	gene-LOC101492596	364	MEPPKTLNYLSQEKILQSSFIRDEDQRPKVAYNNFSNDIPVISLAGIDDEGGRRTEICNNIVEACENWGIFQIVDHGVDRELISEMTRFAKGFFDLPPEEKLRFDMSGGKKGGFIVSSHLQGEAVKDWRELVTYFSYPIRNRDYSRWPDKPEGWKEVTEQYSEKLMGLACKLLEVLSEAMGLEKEALTKACVDMDQKVVINFYPKCPQPDLTLGLKRHTDPGTITLLLQDQVGGLQATKDNGKTWITVQPIEGAFVVNLGDHGHYLSNGRFKNADHQAVVNSNYSRLSIATFQNPAPDATVYPLKIKEGEKSIMEAPITFTEMYRRKMSKDLEIARMKKLAKEKELRDLEKAKLEGKPLNEILA
Cicer arietinum	Eudicots	gene-LOC101492925	367	MAPAQTLNYLSQENTLESSFVRDEDERPKVAYNNFSNDIPVISLAGIEDVVGGRRIEICNNIVEACENWGIFQIVDHGVDRDLISEMTRFAKGFFDLPPEEKLRFDMSGGKKGGFNVSSHLQGEAVKDWREIMIYSSYPISERDYSMWPNKPEGWRKVTEQYSEKLMGLSCKLLEVLSEAMGLEKEAVTKACVDMDQKLVVNFYPKCPQPDLTLGLKRHTDPGTITLLLQDQVGGLQATRDDGNTWITVQPIEGAFVVNLGDHGHYLSNGRFKNADHQAVVNSNYSRLSIATFQNPAPDATVYPLKIKEGEKSIMEEPITFAEMYRRKMSKDLEIARMKKLAKDSYKEITHLEKANLETKPLNEILA
Cicer arietinum	Eudicots	gene-LOC101501974	365	MASPKTLTTLADENTFESRFIRDEDERPKIAHNNFSNEIPIISIAGIDEANEQREEICKRIVEACEEWGIFQVVDHGVDTKLISEMTRLAREFFALSPEEKLRFDMSGGKKGGFIVSSHLQGEAVQDWREIVTYFSYPIKSRDYSRWPEKPEEWKKVTEEYSEKLMSLSCKLLQVLSEAMGLEKDALTKACVDMDQKVVVNFYPKCPKPDLTLGLKRHTDPGTITLLFQDQVGGLQATKDNGKTWITVQPVEGAFVVNLGDHGHILSNGRFKNADHQAVVNSNHSRLSIATFQNPSPDAIVYPLKIRDGEKSLLEEPITFAEMYRRKMSKDLEIARLKKLAKEKQLQDLEISVKFEAKPMDKILA
Cissus rotundifolia	Eudicots	CRGY0213461	366	MAPAIVEPFSTDARTTLPPSFVLCEEERPKVEYNHFSDAIPVVSLAGIDEAGARRSEICQKIVKACEEWGIFQVVDHGVDSQLISDMFRLTREFFALSPDEKLQYDMSGGRKGGFLVSSHLREEAVHNWREFVTYYSYPLEERDYSLWPDKPEGLTAATKEYSDKLMELACKLLGVLSEAMGLEEEALFKACRNMDQKVMLNYYPKCPQPDLTLGLRRHTDPGTITLLLQDQVGGLQATRDGGKTWITVQPVEGAFVVNLGDHGYYLSNGRFKSAEHQVTVNSSCARFSIATFQNPATEATVYPLKIEEGEKAILEEPITFKEMYVRKMQWDVNRPWLSKPDKEQQSHHDLEGSKLAPMPAENIFV
Citrullus lanatus	Eudicots	Cla97C06G112270	317	MASFTDDEIPVISLAGIDDDGRMAAVKKKIVEACEVWGIFQVVDHGVDPKLIADMIRLTTEFYYLPGEEKLRFDMSAGKRGGFMISTRRKGDVEDWREVVTFFTYPRRDRNYSEWPDKPEGWIGTTEEFSEKLMDLASKILEVLSEAMDLEKGALKKACGELNQKILTNFYPKCSNSDLQLGLPRHTDPGTITILLQDQVGGLQATKDGAKLWINIPPMEGAFVVNIGDHGHYLSNGRFKSADHRALANSKSDRLSIATFQYPAPEAIVYPLKVDEGEKAVIENPITFQEMYQKKMSNEPVLAMFNHKGPNKLKPST
Citrullus lanatus	Eudicots	Cla97C10G185310	344	MASSTTLTALADHPILPPDFVRHHDERPKVPYNHFSNEIPIISLAGIDGERRAEICRSIVEACEDWGIFQVVDHGVDSTIVSDMTRLARDFFALPPEEKLRFDMSGGKKGGFIVSSHLKGEAIKDWREIVTYFSYPVKDRDYSLWPDKPEGWATKTAEYSEKLMGLACKLLEVLSEAMGLEKEALTKACVDMDQKIVVNFYPKCPEPDLTLGLKRHTDPGTITLLLQDQVGGLQATKDGGRTWITVQPVEGAFVVNLGDHGHIISNGRFKNADHQAVVNSNTSRLSIATFQNPSQEAIVYPLKIRDGEKPILEKPITFAEMYKMKMSKDIELARLKKQAQEFVG
Citrus clementina	Eudicots	CICLE_v10025931mg	362	MAPSTLTALAGEKTLNPSFVRFQDERPKVAYNEFSNEIPVISLAGIDDVGGKRAEICKKIVEACEDWGIFQVVDHGVDAKLISDMTRLATEFFALPPEEKLKFDMSGGKKGGFIVSSHLQGEVVKDWREIVTYFSYPKQSRDYSRWPDKPEGWMEVTKEYSDQLMGVACKLLEVLSEAMGLEKEALTKACVDMDQKIVVNYYPKCPQPDLTLGLKRHTDPGTITLLLQDQVGGLQATKDNGKTWITVQPIEGAFVVNLGDHGHYLSNGRFKNADHQAVVNSNSSRLSIATFQNPAPEATVYPLKIREGEKPVLEEPIPFSEMYRRKMSKDLELARLKKLANEKHQDSEKAKLGTKPIEEILA
Citrus sinensis	Eudicots	gene-KPL70_019464	390	MAPSTLTALAGEKTLNPSFVRFQDERPKVAYNEFSNEIPVISLAGIDDVGGKRAEICKKIVEACEDWGIFQVVDHGVDAKLISDMTRLATEFFALPPEEKLKFDMSGGKKGGFIVSSHLQGEVVKDWREIVTYFSFPKQSRDYSRWPDKPEGWMEVTKEYSDKLMGVACKLLEVLSEAMGLEKEALTKACVDMDQKIVVNYYPKCPQPDLTLGLKRHTDPGTITLLLQDQVGGLQATKDNGKTWITVQPIEGAFVVNLGDHGHMVHFLAKSLMRDVQYNLQFALVLKMKGKYLSNGRFKNADHQAVVNSNSSRLSIATFQNPAPEATVYPLKIREGEKPVLEEPIPFSEMYRRKMSKDLELARLKKLANEKKQYSEKAKLDAKPIEEILA
Coffea canephora	Eudicots	gene-GSCOC_T00037080001	363	MAPSTLTALAEEKTLQSSFIRDEDERPKVAYNQFSNEIPIISLKGLDDTDGARPEICKKIVEACEDWGIFQVIDHGVDDKLISDMTRLAREFFALPPEEKLRFDMSGGKKGGFIVSSHLQGETVQDWREIVTYFSYPIRARDYSRWPDRPEAWRAVTEKYSEKLMELACKLLEVLSEAMGLEKEALTNACVDMDQKVVVNFYPKCPQPDLTLGLKRHTDPGTITLLLQDQVGGLQATRDGGKTWITVQPVEGAFVVNLGDHGHYLSNGRFKNADHQAVVNSNCSRLSIATFQNPAPEATVYPLKIREGEKAVLDAPMTFSEMYRKKMSKDLELARLKKLAKEQELQAVEKAKLEAKPIDEIFA
Corchorus capsularis	Eudicots	gene-CCACVL1_26031	368	MAPPPSTLTALAQEKTLEASFVRDEDERPKVAYNQFSNEIPVISLAGIDDVGGKRAEICQKIVEACEDWGIFQVVDHGVDTKLVSDMTRLAREFFALPAEDKLRFDMSGGKKGGFIVSSHLQGEAVQDWREIVTYFSYPTKNRDYSRWPDKPEGWIETTKDYSEKLMGLACKLLEVLSEAMGLEKEALTKACVDMDQKVVVNYYPKCPQPDLTLGLKRHTDPGTITLLLQDQVGGLQATRDNGKTWITVQPVEGAFVVNLGDHGHYLSNGRFRNADHQAVVNSDCSRLSIATFQNPAPDATVYPLKIREGEKSIMEEPITFAEMYRRKMSKDLELARLKKLAKEQQQLQEMDKSKLELESKPLEKILA
Corylus avellana	Eudicots	Cav02g01970	360	MAPTTLTALSEEKTLQSSFVRDEDERPKVAYNEFSSDIPIISLAGIDEAEGRRAEICKKIVDACEDWGVFQVVDHGVDATLISDMTRLARDFFALPPDEKLRFDMSGGKKGGFIVSSHLQGEAVQDWREIVTYFSYPIRTRDYSRWPDKPEGWRAVTEQYSDRLMGLACKLLEVLSEAMGLEKEALTKACVDMDQKVVVNYYPKCPQPDLTLGLKRHTDPGTITLLLQDQVGGLQATRDGGKTWITVQPVEGAFVVNLGDHGHFLSNGRFKNADHQAVVNSNYSRLSIATFQNPAPDATVYPLKIREGEKAVLEEPITFAEMYRRKMSKDLELARLKKLAKEKDLEKAKLETKPIEEIFA
Corymbia citriodora	Eudicots	gene-BT93_J1702	363	MAKTLTALAEEKTLQSKFVRDEDERPTVAYNQFSDAIPVISLAGIDEAGSQRGEICRKIVQACEEWGIFQVVDHGVNAGLISDMTRLAREFFAMPAEEKLRFDMSGGKKGGFIVSSHLQGEAVQDWREIVTYFSYPIRNRDYSRWPDKPEGWRSTTEQYSEKLMDLACKLLEVLSEAMGLEKEALTKACVDMDQKVVINYYPKCPQPDLTLGLKRHTDPGTITLLLQDQVGGLQATRDGGKSWITVQPVEGAFVVNLGDHGHFLSNGRFKNADHQAVVNSNYSRLSIATFQNPAPEAVVYPLKVREGEESIMPEPITFADMYRRKMSKDLELARLKKLAKEQEQLKDKEKAKLDSKPLEQIFA
Cucumis melo	Eudicots	MELO3C031936.2	346	MPSSLPHHPTILAPEFLRHPDDRPKVPYDQFSDEIPIISLAGIDVDGERRAVIRRSIVEACEEWGIFQVVDHGVDSEIVSDMTRLAGHFFALPTEEKLRFDMSGGKKGGFNISSHLQGEVVKDWRELVTFFSYPIEKRDYSLWPNKPEGWAAKTAEYSEKLMGLACKLLEVLSEAMGLEKGALRKTCVDLDQKIVVNFYPKCPEPDFTLGLKRHTDPGTITLLLQDQVGGLQATKDGGRTWITVQPVQGAFVVNLGDHGHYVSNGRFKSGDHQAVVNSKSSRMSIATFQYPSQESIVYPLKIRDGEKPILEKPITFSEMYHMKMKNDIESARLKKQAQQQAQDFVA
Cucumis melo	Eudicots	MELO3C035229.2	330	MATFTEDEIPVISLAGIDDDAHMAAVKKKIVEACEVWGIFQVVDHGVDPKLIDDMIRLTTEFYYLPPEEKLRFDMSGGKKGGFMISTRRKGDVEDWREVVTFFTYPSRDRRYSEWPDKPEGWIKTTEEFSERLMDLASKILEVLSEAMDLEKGALKKACGELNQKILTNFYPKCSNSDLELGLPRHTDPGTITILLQATSHSLYIYLISDQVGGLQATKDGANSWINIPPMKGAFVINIGDHGHYLSNGRFKSADHRALANAKSDRLSIATFQYPTPEAIVYPLKVGEGEKAVIENPISFAEMYKKKMSNEPTLAQTTMYDTSASVFNNS
Cucumis sativus	Eudicots	Csa_3G002800	346	MTFSLPHHPTILAPEFVRHHDDRPKVPYNQFSDEIPIISLSGIDDNGERRAMIRHSIVEACEEWGIFQVVDHGVDSEIVSDMTRLAGEFFGLPTEEKLRFDMSGGKRGGFNVSSHLKGEIVKDWRELVTFFTYPIEKRDYSFWPDKPEGWAAKTAEYSEKLMGLACKLLEVLSEAMGLEEEALKKACVDFDQKIVVNFYPKCPEPDLTLGLKRHTDPGTITLLLQDQVGGLQVTKDGGRTWITVQPVQGAFVVNLGDHGHYVSNGRFKSGDHQAVVNSKSSRISIATFQYPSQESIVYPLKIRDGEKPILEKPITFSEMYHMKMKNDIEFARLKKQTQKQAQDFVA
Cucumis sativus	Eudicots	Csa_6G108510	317	MATFTDDEIPVISLDGIEDDAHMAAVKKKIVEACEVWGIFQVVDHGVDPKLIADMVRLTTEFYYFPPEEKLRFDMSGGKRGGFMISTRRQGDVEDWREVVTFFTYPSRDRKYSEWPDKPEGWIKKTEEFSEKLMDLASKILEVLSEAMDMEKGALKKACGELNQKILTNFYPKCSNTDLELGLPRHTDPGTITILLQDQVGGLQATKDGAKTWINIPPMEGAFVINIGDHGHYLSNGRFRSADHRALANPKSDRLSIATFQYPTPEAIVYPLKVGEGEKAVIEDPISFAEMYKKKMSNEPVLAMFNHKGQNKLNPST
Cuscuta australis	Eudicots	gene-DM860_004800	369	MAAAVSTLTALAEETALRESFIRDEDERPKVGYNQFSDEIPIISLKGIDDGGANGGGRRAEICGEIVKACEDWGIFQVVDHGVDAALVSEMTRLARDFFSLPAEEKLRFDMSGGKKGGFIVSSHLQGEVVKDWREIVTYFSYPERERDYSRWPDKPEGWRAVTAKYSEKLMDLACKLLEVLSEAMGLEKEALTEACLEMDQKLVVNFYPKCPQPDLTLGLKRHTDPGTITLLLQDQVGGLQATKDGGKNWITVQPVDGAFVVNLGDHGHYLSNGRFKNADHQAVVNANSSRLSIATFQNPAPEAKVYPLKVREGEKPILEEPITFAEMYRRKMGKDIELARLKKLAKEQQQVLDDAKHLEAKPIGQILA
Davidia involucrata	Eudicots	Dinv39519	342	MAPTTLTALAEEKTLQPNFVRDEDERPKVAYNEFSNEIPVISLTGIDESDGRRSEICRKIVEACEDWGIFQVVDHGVDANLISDMTRLAREFFALPPEEKLRFDMTGGKKGGFIVSSHLQGEAVQDWREIVTYFSYPIRTRDYSRWPDKPEEVLSEAMGLEKEALTKACVDMDQKVVVNFYPKCPQPDLTLGLKRHTDPGTITLLLQDQVGGLQATRDGGKTWITVQPVEGAFVVNLGDHGHYLSNGRFKNADHQAVVNSNCSRLSIATFQNPAPEATVYPLKIREGEKPVLEEPITFAEMYKRKMGKDLELARLKKLAKEKQELKAAELEMKPKGIEEILA
Dimocarpus longan	Eudicots	D.long031204	365	MAPATLTALAQEKTLNASFVRDEDERPKVAYNEFSKEIPVISLAGIDEVDGRRAEICKKIVEACEDWGVFQVIDHGVDTKLISDMTRLAREFFALPPEEKLRFDMSGGKKGGFIVSSHLQGEAVQDWREIVTYFSYPMRTRDYSRWPDKPEGWIDVTKEYSDKLMGLACKLLEVLSEAMGLEKEALTKACVDMDQKVVVNYYPKCPQPDLTLGLKRHTDPGTITLLLQDQVGGLQATRDNGKTWITVQPVDGAFVVNLGDHGHYLSNGRFKNADHQAVVNSNCSRLSIATFQNPAPEATVYPLKIREGEKPILEEPITFAEMYRRKMSKDLELARLKKLAKEQKLQLQDNEKSKLEAKPIEQILA
Durio zibethinus	Eudicots	gene-LOC111292793	364	MAPSTLTALAEEKTLQASFVRDEDERPKVAYNQFSNEIPVISLAGIDDVDGKRAEICKKIVEACEDWGVFQVIDHSVDTKLISEMTRLAREFFALPAEEKLRFDMSGGKKGGFIVSSHLQGEAVQDWREIVTYFSYPLKTRDYSRWPDKPEGWIEVTKEYSENLMGLACKLLEVLSEAMGLEKEALTKACVDMDQKVVVNFYPKCPQPDLTLGLKRHTDPGTITLLLQDQVGGLQATRDNGKTWITVQPVEGAFVVNLGDHGHYLSNGRFKNADHQAVVNSDCSRLSIATFQNPAPDATVYPLKIREGEEPILEEPITFAEMYRRKMSKDLELARLKKLAKEQQQLQEVEKSKLEAKPLEQILA
Durio zibethinus	Eudicots	gene-LOC111316263	364	MVPSTLTALAEERTLQASFVRDEDERPKVAYNQFSSEIPVISLAGIDDVDGKRAEICKNIVEACENWGIFQVVDHGVDAKLISEMTHLAKEFFALPAEEKLRFDMSGGKKGGFIVSSHLQGEAVQDWREIVTYFSYPLKTRDYSRWPDKPEGWIAVTKEYSDKLMGLACKLLEVLSEAMGLEKEALTKACVDMDQKVVVNFYPKCPQPDLTLGLKRHTDPGTITLLLQDQVGGLQATRDNGRTWITVQPVEGAFVVNLGDHGHYLSNGRFKNADHQAVVNSDCSRLSIATFQNPAPDATVYPLKIREGEKPILEEPITFAEMYRRKMSKDLELARVKKLAKEQQQLQEMEKSKLEAKPLEQILA
Erythranthe guttata	Eudicots	gene-MIMGU_mgv1a008381mg	375	MAPLIICKKSLTSLAEEKYVNKKFIRDEDERPKVAYNEFSDDIPVISLAGIGECGGERAETCRKIVAACEEWGIFQVVDHGVDTELVKDMTRSAREFFDLPAEEKLRFDMSGGKKGGFIVSSHLQGEVVKDWREIVTYFSYPIKARDYSRWPDKPEDWRAVTEAYSEQLMELGCKLLEILSEGMGLEKDALSKACVEMDQKVVVNFYPKCPQPNLTLGLKRHTDPGLITLLLQDQVGGLQATRDGGKTWITVQPVEGAFVVNLGDCGHYLSNGRFKNADHQAVVNSNYSRLSIATFQNPAPDAILYPLKIEEGEKSVVNEPITFAEMYKKKMTNDLELSKLKKMAKENKLQEEILQKVKVEAQVKSCKSLEEILA
Erythranthe guttata	Eudicots	gene-MIMGU_mgv1a008982mg	356	MANGVTTITITALSEENSLDEKFIRDENERPKVAYNQFSDEIPVISLAGIEESGEERAEICRKIVAACEGWGIFQVVDHGVDSDVIDDMTRLAREFFAFPAEEKLRFDMSGGKKGGFIVSSHLQGEVVQDWREIVTYFSYPIQARDYSRWPDKPESWRAVTETYSEQLMKLGCKLLEVLSEAMGLEKDALSKACVDMDQKVVVNFYPKCPQPDLTLGLKRHTDPGTITLLLQDQVGGLQATRDGGETWITVQPVDGAFVVNLGDHGHYLSNGRFKNADHQAVVNSNSSRLSIATFQNPAPQAAVYPLKIREGEDPIMEEPITFSEMYKKKMAKDLELANLKKMANKDNIQLQDILA
Eucalyptus grandis	Eudicots	EUGRSUZ_J02430	363	MAKTLTALAGEKTLQSKFVRDEDERPTVAYNQFSSEIPVISLAGIDEAGSRRAEICKKIVEACEDWGVFQVVDHGVDTGLITDMTRLAREFFALPSEEKLRFDMTGGKKGGFIVSSHLQGEAVQDWREIVTYFSYPLRTRDYSRWPDKPEAWKSVTEQYSEKLMALACKLLEVLSEAMGLEKEALTKACVDMDQKVVVNYYPKCPQPDLTLGLKRHTDPGTITLLLQDQVGGLQATRDGGKSWITVQPVEGAFVVNLGDHGHFLSNGRFKNADHQAVVNSNYSRLSIATFQNPAPEATVYPLKVREGEECIMPEPITFAEMYRRKMSKDLELARQKKLAKEQEQLKDAEKTKLEAKPIEQIFA
Eucommia ulmoides	Eudicots	EVM20prediction20Chr1.875	363	MAPSTLTALAEEKTLQSSFVRDEDERPKVAYNHFSDEIPVISLSGIDDVGGKRVEICDNIVRACEDWGIFQVVDHGVDTGLISDMTRLAREFFALPPEEKLRFDMSGGKKGGFIVSSHLQGEAVQDWREIVTYFSYPIRTRDYSRWPDKPEGWRSVTENYSETLMGLACKLLAVLSEAMGLEEEALTKACVDMDQKVVVNFYPKCPQPDLTLGLKRHTDPGTITLLLQDQVGGLQATRDGGKTWITVQPVEGAFVVNLGDHGHYLSNGRFKNADHQAVVNSNHSRLSIATFQNPAPEATVYPLKVREGEKPILEEPMTFAEMYRKKMSNDLELARLKKLAKEKQLQDSEKAKLEGKPMEEILA
Eutrema salsugineum	Eudicots	EUTSA_v10010399mg	428	MAPGTLTELAGESKLNSKFVRDEDERPKVAYNKFSNEIPVISLAGMDDVGGKREEICRQIVEACENWGIFQVVDHGVDTNLVADMTRLARDFFALPPQEKLSFDMSGGKKGGFIVSSHLQGEAVQDWREIVTYFSYPVRNRDYSRWPDKPEGWVKVTEEYSDKLMGLACKLLEVLSEAMGLEKEALTNACVDMDQKIVVNYYPKCPQPDLTLGLKRHTDPGTITLLLQDQVGGLQATRDGGKTWITVQPIEGAFVVNLGDHGHYLSNGRFKNADHQAVVNSNSSRLSIATFQNPAQEATVYPLKVRDGEKPILEEPITFAEMYKRKMGRDLELARLKKLAKEEQDQKEAKLAKEEQDNKESKLAKEEQDHKEAKLAREEQDNKEAATCLKKLVKEEQDH…
Fagopyrum esculentum	Eudicots	EVM_prediction_Fe7.817	367	MADSAKPKTLTALSQETTLNTSFVRDEDERPKVAYNQFSNDIPVISLAGIDDIGGKRDEICKKIVDACEDWGVFQVVDHGVDTKLVSEMTRLAREFFALPAEDKLKFDMTGGKKGGFIVSSHLQGEAVQDWREIVTYFSYPLKARDYSRWPDKPEGWIKVTEHYSEQLMGLACKLLGVLSEAMGLETEALTKACVDMDQKVVVNYYPKCPQPDLTLGLKRHTDPGTITLLLQDQVGGLQATRDDGKTWITVQPVEGAFVVNLGDHGHYLSNGRFKNADHQAVVNSNFSRLSIATFQNPAPDATVYPLAVREGETPILEAPITFAEMYRRKMGKDLELARLKKLAKEQAQQNLDKAKVEPKPIEEILA
Fagopyrum esculentum	Eudicots	EVM_prediction_Fe8.6102	364	MAPVAKPSTLTALAEEKTLNLSFVRDEDERPKVAYNHFSNEIPVISLAGIDEVDGKRAEICKKIVEACEEWGIFQVVDHGVDTSLVSEMTRLAREFFALPPEEKLKFDMSGGKKGGFIVSSHLQGEAVQDWREIVTYFSYPLKSRDYSRWPNNPEGWMKVTEKYSENLMALACKLLGVLSEAMGLETEALTKACVDMDQKVVVNYYPKCPQPDLTLGLKRHTDPGTITLLLQDQVGGLQATRDDGKTWITVQPIEGAFVVNLGDHGHYLSNGRFRNADHQAVVNSNSSRLSIATFQNPAPEATVYPLAIREGEKPILEEPITFAEMYRRKMSKDLELARLKKLAKEQQSNDLQKASKPIQDIFA
Fragaria ananassa	Eudicots	maker-Fvb1-1-augustus-gene-217.34	364	MAPTPTTLTAIAGEKTLQQSFVRDEDERPKVAYNQFSNDIPIISLSGIEEVEGRRAEICKKIVEACEDWGVFQIVDHGIDPKLISEMTRLAREFFALPPEEKLRFDMSGGKKGGFIVSSHLQGEAVQDWREIVTYFSYPVRHRDYSRWPDKPEGWRDVTKQYSDELMSLACKLLEVLSEAMGLEKEALTKACVDMDQKVVVNFYPKCPQPDLTLGLKRHTDPGTITLLLQDQVGGLQATRDGGKTWITVQPVEGAFVVNLGDHGHFLSNGRFKNADHQAVVNSNHSRLSIATFQNPAQEAIVYPLKVREGEKPILEEPMTYTEMYKKKMSKDLELARLKKHAKEQLQDSEKAKPEAKPVDDIFA
Fragaria ananassa	Eudicots	maker-Fvb1-2-augustus-gene-78.37	364	MAPTPTTLTAIAGEKTLQQSFVRDEDERPKVAYNQFSNDIPIISLSGIEEVEGRRAEICKKIVEACEDWGVFQIVDHGIDPKLISEMTRLAREFFALPPEEKLRFDMSGGKKGGFIVSSHLQGEAVQDWREIVTYFSYPVRHRDYSRWPDKPEGWRDVTKQYSDELMGLACKLLEVLSEAMGLEKEALTKACVDMDQKVVVNFYPKCPEPDLTLGLKRHTDPGTITLLLQDQVGGLQATRDGGKTWITVQPVEGAFVVNLGDHGHFLSNGRFKNADHQAVVNSNQSRLSIATFQNPAQEAIVYPLKVREGEKPILEEPMTYTEMYKKKMSKDLELAKLKKLAKEQLQDSEKAKHEAKPVDDIFA
Fragaria ananassa	Eudicots	maker-Fvb1-3-augustus-gene-64.31	364	MAPTPTTLTAIAGEKTLQQSFVRDEDERPKVAYNQFSNDIPIISLSGIEEVEGRRAEICKKIVEACEDWGVFQIVDHGIHPKLISEMTRLAREFFALLPEEKLRFDMSGGKKGGFIVSSHLQGEAVQDWREIVTYFSYPVRHRDYSRWPDKPEGWRDVTKQYSDELMSLACKLLEVLSEAMGLEKEALTKACVDMDQKVVVNFYPKCPQPDLTLGLKRHTDPGTITLLLQDQVGGLQATRDGGKTWITVQPVEGAFVVNLGDHGHFLSNGRFKNADHQAVVNSNHSRLSIATFQNPAQEAIVYPLKVREGEKPILEEPMTYTEMYKKKMSKDLELARLKKHAKEQLQDSEKAKPEAKPVDDIFA
Fragaria ananassa	Eudicots	maker-Fvb1-4-augustus-gene-56.40	364	MAPTPTTLTAIAGEKTLQQSFVRDEDERPKVAYNQFSNDIPIISLSGIEEVEGRRAEICKKIVEACEDWGVFQIVDHGIDPKLISEMTRLAREFFALPPEEKLRFDMSGGKKGGFIVSSHLQGEAVQDWREIVTYFSYPVRHRDYSRWPDKPEGWRDVTTQYSDELMGLACKLLEVLSEAMGLEKEALTKACVDMDQKVVVNFYPKCPQPDLTLGLKRHTDPGTITLLLQDQVGGLQATRDGGKTWITVQPVEGAFVVNLGDHGHFLSNGRFKNADHQAVVNSNHSRLSIATFQNPAQEAIVYPLKVREGEKPILEEPMTYTEMYKKKMSKDLELARLKKHAKEQLQDSEKTKLEAKPVDDIFA
Gossypium australe	Eudicots	gene-EPI10_027708	368	MAPSTLTALAEEKTLQASFVRDEDERPKVAYNQFSNEIPVISLAGIDDVDGKRGEICKKIVEACEDWGVFQVVDHGVDTKLVSEMTRLAREFFALPAEEKLRFDMSGGKKGGFIVSSHLQGEAVQDWREIVTYFSYPLKSRDYSRWPDKPEGWIEVTKEYSEKLMGLACKLLEVLSEAMGLEKEALTKACVDMDQKVVVNFYPKCPQPDLTLGLKRHTDPGTITLLLQDQVGGLQATRDNGKTWITVQPVEGAFVVNLGDHGHYLSNGRFKNADHQAVVNSDCSRLSIATFQNPAPDATVYPLKIREGEKPILEEPITFAEMYRRKMSKDLELARLKKLAKEQQQLKEKEAENEKPKLEAKPLEEILA
Gynandropsis gynandra	Eudicots	GG08G111430	364	MAPGTLTELAGESHLNSRFVRDEDERPKVAYNEFSDEIPIISLAGIDDVGGKREEICRKIVEACENWGIFQVVDHGVDTELVEEMTRLARQFFALPPEEKLRFDMSGGKKGGFIVSSHLQGETVQDWREIVTYFSYPVRNRDYSRWPDKPEGWIKTTEEYSEKLMELACKLLEVLSEAMGLEKAALKKACVDMDQKVVVNYYPKCPQPDLTLGLKRHTDPGTITLLLQDQVGGLQATKDDGNTWITVQPVPGAFVVNLGDHGHYLSNGRFKNADHQAVVNSNSSRLSIATFQNPAPEATVYPLSIREGETPILPEPISFSEMYRRKMARDLELARLKKLAKEEKQAQDIAKVKLEGKPLEQILA
Handroanthus impetiginosus	Eudicots	gene-CDL12_18270	370	MAPNRTILTALAENNSVHQEFIRDEDERPTVAYNHFSNDIPVISLTGIDENGPKRIEICQKIVAACEDWGIFQVVDHGVDSELINEMTRLAREFFDLPAEEKLRFDMSGGKKGGFIVSSPFQGEVVRDWREIVTYFSYPINARDYSRWPDKPEGWRAVTEAYSEKLMQLGCKLLEVLSEAMGLEKDALAKACVEMDQKMVVNFYPKCPHPGRTLGLKRHTDPGMITLLLQDQVGGLQATRNGGKTWITVQPVDGAFVVNLGDHGHYLSNGRFKNADHQAVVNSNYSRLSIATFQNPAPDAIVYPLKIREGENPVMDEPITFSEMYKRKMKKDLELAKLKKLAKEKMLQEDELEKAKQELNSCKGLEEILA
Handroanthus impetiginosus	Eudicots	gene-CDL12_18477	354	MDKTAATITALAEGNSFDQKFIRDEDERPKVAYNQFSNEIPVISLAGIDESGGERAEICQKIVAACEDWGIFQVVDHGVDSKLIADMTRLAREFFALPAEEKLRFDMSGGKKGGFIVSSHLQGEVVQDWREIVTYFSYPIKARDYSRWPNKPPEWRAVTEMYSEQLMKLACKLLEVLSEAMELEKDALFKACVNMDQKVVVNFYPKCPQPDLTLGLKRHTDPGTITLLLQDEVGGLQATRDGGKTWITVQPVEGAFVVNLGDHGHYLSNGRFKNADHQAVVNSNCSRLSIATFQNPAPEAIVYPLKIREGERQIMEEKITFSEMYKRKMNKDLETARLKKVAKEKKLFAEKNGN
Helianthus annuus	Eudicots	gene-LOC110915473	364	MAPVSLKWDETSLHENRFVRDEDERPKVPYNKFSSEIPVISLKGIDDVDGSSVDGFGSRRAEICDKIVKACEDWGIFQVVDHGVDTKLLSEMTRLAREFFELPTEEKLRFDMTGGKKGGFIVSSHLQGEAVQDWREIVTYFSYPIKARDYSRWPDTPKEWRAVTEKYSEELMGLACKLLEVLSEAMGLEKEALTKACVDMDQKVVVNYYPKCPQPDLTLGLKRHTDPGTITLLLQDQVGGLQATRDGGNTWITVQPIEGAFVVNLGDHGHYLSNGRFKNADHQAVVNSNTSRLSIATFQNPAPEAVVYPLKVNEGEKSIMEKPITFMEMYKKKMSTDLELARLKKLAKEKQDLEKVKPIENIFA
Herrania umbratica	Eudicots	gene-LOC110429440	364	MAPSTLTALAEEKTLQASFVRDEDERPKVAYNQFSNEIPVISLAGIDDVDGKRAQICKKIVDACEDWGVFQVVDHGVDTKLISEMTRLAREFFALPAEEKLRFDMSGGKKGGFIVSSHLQGEAVQDWREIVTYFSYPLKARDYSRWPDTPEGWVEVTKEYSDKLMDLACKLLEVLSEAMDLDKEALTKACVDMDQKVVVNFYPKCPQPDLTLGLKRHTDPGTITLLLQDQVGGLQATRDNGKTWITVQPVEGAFVVNLGDHGHFLSNGRFKNADHQAVVNSDCSRLSIATFQNPAPDATVYPLRIREGEKPILEEPITFAEMYRRKMSKDLELARLKKLAKEQQQLPEIEKTKLEAKPLEKILA
Hevea brasiliensis	Eudicots	gene-P3X46_015889	364	MAPATLTALAEEKTLQESFVRDEDERPKVAYNQFSDEIPVISLAGIDEVVGGKRAEICKKIVEACEDWGIFQVVDHGVDAKLVSEMTRLAKEFFALPPEEKLRFDMSGGKKGGFIVSSHLQGEAVQDWREIVTYFSYPLRSRDYSRWPDKPEGWRPVTEEYSEKLMGLACKLLEVLSEAMGLEKEALTKACVDMDQKVVVNFYPKCPQPDLTLGLKRHTDPGTITLLLQDLVGGLQATRDNGNTWITVQPVEGAFVVNLGDHGHYLSNGRFKNADHQAVVNSNCSRLSIATFQNPATEATVYPLKIEEGVKPVLEAPITFAEMYRRKMSKDLELARLKKLAKEQAFQDVEKAKLEAKPIEDILA
Hevea brasiliensis	Eudicots	gene-P3X46_029180	363	MAPTTLTALAEEKTLQESFVRDEDERPKVAYNQFSDQIPVISLSGIDDVGGKRAEICKKIVEACEDWGIFQVVDHGVDAKLISEMTLLAKEFFALPSEEKLRFDMSGGKKGGFIVSSHLQGEAVQDWREIVTYFSYPLRTRDYSRWPDKPEGWRGVTEEYSEKLMGLACKLLEVLSEAMGLEKEALTKACVDMDQKVVVNFYPKCPQPDLTLGLKRHTDPGTITLLLQDQVGGLQATRDDGKTWITVQPVEGAFVVNLGDHGHYLSNGRFKNADHQAVVNSNCSRLSIATFQNPAPEATVYPLKIEDGVKPVLEEPITFAEMYRRKMSKDLELARLKKLAKEKALKDIEKSKLEGKHIEDILA
Hydrangea quercifolia	Eudicots	Hyque.05G103900.v1.1	363	MAPSTLTALAEEKTLQQSFVRDEDERPKVAYNQFSDEIPVISLQGIDEVDGRRSEICKKIVEACEDWGIFQVVDHGVDAKLISEMTRLAREFFALPPEEKLRFDMSGGKKGGFIVSSHLQGEAVQDWREIVTYFSYPIRARDYSRWPEKPEGWRSATEEYSERLMELACKLLDVLSEAMGLEKEALTKACVDMDQKVVVNFYPKCPQPDLTLGLKRHTDPGTITLLLQDQVGGLQATRDGGKTWITVQPVDGAFVVNLGDHGHYLSNGRFKNADHQAVVNSNQSRLSIATFQNPAPEAIVYPLKIREGEKPVLDEPITFADMYRRKMSKDIELARLKKLAKEKQFQDLEKSKLEGKPIEQILA
Hydrangea quercifolia	Eudicots	Hyque.13G057200.v1.1	364	MAPSTLTALAEEKVLQQSFVRDEDERPKIAYNQFSDEIPVISLDGIDDVNGRRAEICEKIVAACEDWGIFQVVDHGVDASLVSEMTRLAREFFALSPEEKLRFDMTGGKKGGFIVSSHLQGEAVQDWREIVTYFSYPLKSRDYSRWPDKPEGWRSMTEEYSEKLMDLACKLLEVLSEAMGLEKEALTKACVDMDQKVVVNYYPKCPQPDLTLGLKRHTDPGTITLLLQDQVGGLQATRDGGKTWITVQPVEGAFVVNLGDHGHYLSNGRFKNADHQAVVNSNCSRLSIATFQNPAPEATVYPLKIREGEKPVLDEPITFMEMYRRKMSKDLELARLKKLAKEKKQLQEIEKAQLEPKPIEEIFA
Ipomoea nil	Eudicots	gene-LOC109167724	366	MTTLSTLTALAGETALRSSFVRDEDERPKVGYNEFSDEIPVISLKGIDDVLGRRVQIRKEIVKACEDWGIFQVVDHGVDAGLIGEMTRLSKDFFSLPPEEKLLFDMSGGKKGGFIVSSHLQGEAVKDWREIVTYFSYPVRARDYSRWPDKPEGWRAVTEKYSEKLMDLACKLLEVLSEAMGLEKEALSKACVELDQKLVVNFYPKCPEPDLTLGLKRHTDPGTITLLLQDQVGGLQATKDGGKTWITVQPVDGAFVVNLGDHGHFLSNGRFKNADHQAVVNSEHSRMSIATFQNPAPEAKVYPLKVREGEKPILEEPITFAEMYRRKMSKDLELARIKKFAKEQQMIKAAAGDTNLETKPIDQILA
Ipomoea nil	Eudicots	gene-LOC109167725	333	MATTLSTLMALAGETALLQSSFVRDEDERPKVGYNEFSDEIPVISLKGIDDDVHGRRVQIRDEIVKACEDWGIFQVVDHGVDAGMIGEMSRLSKDFFSLPPEEKLRFDVSGGQKDGFRVSSHLQGEAVKNWREFMTYSSYPVRARDYSRWPDKPEGLRAVTEKYSEKLMDLACKLLEVLSEAMGLEKEALSKACVEMDQKLVVNFYPKCPQPDLTLGLNRHTDPGTITLLLQDQVGGLQATKDGGKTWITVKPVDGAFVVNLGDHGYFLSNGRFKNGDHRAVVNSKCSRVSIATLQYPTPEAKVYPLKVREGEKAILEEPITFAEMYKRKMSN
Ipomoea nil	Eudicots	gene-LOC109177773	361	MKPSTLTGLAGEKTLGSSFIRDEDERPKVAYNRFSDEIPVISLKGIDDGGVNGRRRGICAQIVKACEEWGIFQVVDHGVDADLISQMTSLATAFFAMPPEEKLRFDMSGGKKGGFVVSSHLQGEAVQNWREMVTYFSYPKQKRDYSRWPDKPEGWTGVTEKYSEKLMEVASKLLEVLSEAMGLEKEGLSKACVDMDQKIVVNFYPKCPQPDLTLGLKRHTDPGTITLLLQDQVGGLQATKDGGKTWITVQPINGAFVVNLGDHGHLLSNGRFKSADHQAVVNSKSSRLSIAAFQIPAPEASVYPLKVREGEKPIMEEAITFAEMYRRKMSKDIELARLKKQKMLGIGKPHFQPKPIDQLLV
Ipomoea triloba	Eudicots	itb03g06940	367	MAATLSTLTALAGETALQSSFVRDEDERPKVGYNDFSDEIPVISLKGIDDVNGRRVQIRNDIVKACEDWGIFQVVDHGVDAGLIGEMTRLSKDFFALPPEEKLRFDMSGGKKGGFIVSSHLQGEAVKDWREIVTYFSYPVRARDYSRWPDKPEGWRAVTEKYSEKLMDLACKLLEVLSEAMGLEKEALTKACVDMDQKVVVNFYPKCPQPDLTLGLKRHTDPGTITLLLQDQVGGLQATKDGGKTWITVQPVDGAFVVNLGDHGHFLSNGRFKNADHQAVVNSERSRVSIATFQNPAPEATVYPLKVREGEKPIMEEPITFAEMYRRKMSKDLELARLKKFAKEQQQIIKAAADKNLETKPIDQILA
Ipomoea triloba	Eudicots	itb12g02850	351	MKPSSLTGLAGEKTLQSSFIRDEDERPKVAYNRFSDEIPVISLKGIDDGRRKGICDEIVKACEEWGIFQVVDHGVDADLIAQMTSLATAFFALPPEEKLRFDMSGGKKGGFIGEAVQDWREIFTYFSYPKQNRDYSRWPDKPEGWRGVTEKYSEKLMEVASKLLEVLSEAMGLEKGTLSKACVDMDQKIVVNFYPKCPQPDLTLGLKRHTDPGTITLLLQDQVGGLQATKDGGKTWITVKPINGAFVVNLGDHGHLLSNGRFKNADHQAVVNSNSSRLSIAAFQNPAPEASVYPLKVREGEKPIMEEAITFAEMYRRKMSKDLELARLKKQKMVGIGKPHFESKPIDQILV
Jacaranda mimosifolia	Eudicots	Jmimo13201	366	MATTATTLTALAEENFLQQKFVRDEDERPKVAYNQFSTEIPVISLAGIDEAGERKAEICQNIVAACEDWGIFQVVEHGVDSKLIAEMTRLAREFFALPAEEKLRFDMSGGKRGGFIVSSHLQGEAVQDWREIVTYFSYPIKVRDYSRWPDKPEGWRAVTEAYSEQLMGLACKLLEVLSEAMGLEKDALSKACVDMDQKVVVNFYPKCPQPDLTLGLKRHTDPGTITLLLQDQVGGLQATRDGGKTWITVQPVDGAFVVNLGDHGHYLSNGRFKNADHQAVVNSNCSRLSIATFQNPSPEATVYPLKIEEGKKSMMEESITFAEMYKRKMSKDLELARLKKLAKEKMFQELEENVPKLNPSNISLFK
Jacaranda mimosifolia	Eudicots	Jmimo26198	377	MAPMGISTLNALAEDNSLHPRFIRDEDERPKVPYNQFSDEIPVISLAGIGETCASKRAEACRKIVAACEDWGIFQVVDHGVDQNLIKDMTRLAREFFALPAEEKLRFDMSGGKKGGFIVSSHLQGEVVQDWREIVTYFSYPIKARDYSRWPDKPEGWRAVTEAYSQQLMELACKLLEVLSEAMGLEKDALSKACVDMDQKVVVNFYPKCPQPNLTLGLKRHTDPGTITLLLQDQVGGLQATRDGGKTWITVQPVEGAFVVNLGDHGHYLSNGRFKNADHQAVVNSNYSRISIATFQNPAPKAIIYPLKIREGEEPVLEEPITFSEMYKRKMNKDLELARLKKLAKEKKLQEDELEKAKVEIKVPSCKGLEEILALNK
Jasminum sambac	Eudicots	HT18950	366	MAAKTLTALAQEKSLQPKFIRDEDERPKVAYNEFSKDIPVISIAGIDESGDRRSEICRQIVEACEDWGIFQVVEHGVDSKLVSEMTHLAHEFFALPPEEKLRFDMSGGKKGGFIVSSHLQGEAVQDWREIVTYFSYPIRARDYSRWPDKPEGWQAVTEAYSEALMSLACKLLEVLSEAMDLEKEALTKACVDMDQKVVINFYPKCPQPDLTLGLKRHTDPGTITLLLQDKVGGLQATKDGGKTWITVQPVEGAFVVNLGDHGHYLSNGRFKNADHQAVVNSNCSRLSIATFQNPAPEAIVYPLKVRDGEKPIMEEPITFSEMYKRKMSNDLEMARLKKLAKEKQLQQEELLKQEINVKSKSDEIFA
Juglans regia	Eudicots	Jr11_07940	364	MAPTTLTALAGEKTLQASFVRDEDERPKVAYNQFSTEIPIISLAGIDEVHGRRTEICQKIVEACEDWGIFQVVDHGVDASLISDMTRLARDFFAMPPEEKLRFDMSGGKKGGFIVSSHLQGEAVQDWREIVTYFSYPIRTRDYSRWPDKPEGWRKVTEEYSDKLMGLACKLLEVLSEAMGLEKEALTKACVDMDQKVVVNYYPKCPQPDLTLGLKRHTDPGTITLLLQDQVGGLQATRDGGKTWITVQPVEGAFVVNLGDHGHYLSNGRFKNADHQAVVNSNYSRLSIATFQNPAPDATVYPLKIREGEKPVLEPMTFAEMYRRKMSKDLELARLKKLAKEQQQQLQDSEKAKLEAKPIEEIFA
Kalanchoe fedtschenkoi	Eudicots	Kaladp0067s0135.v1.1	375	MAPATITLTSEMAKTLTSLAQEKTLEKSFVRDEDERPKVAYNQFSNDIPVISLSGIDEVDGRRAEICKKIVAACEDWGIFQVVDHGVDPDLVADMAKLAREFFALPPEEKLRFDMSGGKKGGFIVSSHLQGEAVRDWREIVTYFSYPLSARDYSRWPDKPEAWRAVTERYSQNLMELACKLLEVLSEAMGLEKEALTKACVDMDQKVVVNYYPKCPEPDLTLGLKRHTDPGTITLLLQDQVGGLQATRDGGKTWITVKPVEGAFVVNLGDHGHYLSNGRFKNADHQAVVNSNSSRLSIATFQNPAPDATVYPLSVREGEKCIMEEPITFAEMYRRKMSKDLELARLKKLAKEKMVEDLEAHKESLASKPLEEIIA
Kandelia obovata	Eudicots	geneMaker00007017	365	MAPPVATLTALAEEKTLQASFVRDEDERPKVAYNQFSNEIPVISLAGIDEEGEKRAEICKKIVDACEDWGVFQVVDHGVDAKLISEMTRLAREFFAQPPEEKLRFDMSGGKKGGFIVSSHLQGEAVQDWREIVTYFSYPLRTRDYSRWPDKPEAWRAVTEEYSEKLMGLACKLLGVLSEAMGLETEALTKACVDMDQKVVVNFYPKCPEPDLTLGLKRHTDPGTITLLLQDSVGGLQATRDDGKTWITVQPVEGAFVVNLGDHGHYLSNGRFKNADHQAVVNSNCSRLSIATFQNPAPEATVYPLKVREGEKPVLEEPITFAEMYRRKMSKDIELARLKKLAKEQELQNLEKAKLEAKPMEDILA
Kingdonia uniflora	Eudicots	gene-GIB67_022880	369	MASTPAQAPSTLTAIVEEKTLRQSFIRDEDERPKVAYNNFSSEIPVISLAGIDETEGRRAEICKKIVEACEDWGVFQVVDHGVDTTLITEMTRLAREFFALPPEEKLKFDMTGKKGGFIVSSHLQGEAVQDWREIVTYFSYPIRTRDYSRWPNNPEGWLDATKDYSEKLMGLACKLLEVLSEAMDLDKEALTKACVDMDQKVVVNFYPKCPQPDLTLGLKRHTDPGTITLLLQDQVGGLQATRDDGKTWITVQPVEGAFVVNLGDHGHYLSNGRFKNADHQAVVNSNYSRLSIATFQNPAPDATVYPLKIREGEKSILEEPITFAEMYKRKMSGDIERAKLKKLAKEQLKQVEQDLEKTKLEALETVLA
Kingdonia uniflora	Eudicots	gene-GIB67_022883	369	MAPVPAQAPSTLTAIVEEKTLRQSFVRDEDERPKVAYNNFSSEIPVISLAGIDETEGRRAEICKKIVEACEDWGVFQVVDHGVDTTLITEMTRLAREFFALPPEEKLKFDMTGKKGGFIVSSHLQGEAVQDWREIVTYFSYPIRTRDYSRWPNNPEGWLDATKDYSEKLMGLACKLLEVLSEAMDLDKEALTKACVDMDQKVVVNFYPKCPQPDLTLGLKRHTDPGTITLLLQDQVGGLQATRDDGKTWITVQPVEGAFVVNLGDHGHYLSNGRFKNADHQAVVNSNYSRLSIATFQNPAPDATVYPLKIREGEKSILEEPITFAEMYKRKMSGDIERAKLKKLAKEQLKQVEQDLEKTKLEALETVLA
Kingdonia uniflora	Eudicots	gene-GIB67_024020	413	MKLNSLNVAQTEARGRLSSYTFTCAYRYNNRKGKATKLTKEIVMEKGPSTLTALVEEKTLRKNFVRDEDERPKVAYNNFSSEIPVISLAGIDETEGRRGEICKKIVEACEGWGVFQVVDHGVDTSLTMEMTCLAREFFDLPPQEKLKFDMTGGKKGGFIVSSHLQGESVQDWREIVTYFSYPIRTRDYSRWPNKPEGWLDATKDYSEKLMGLACKLLEVLSEAMDLEKDALTKACVDMDQKVVVNFYPKCPQPDLTLGLKRHTDPGTITLLLQDQVGGLQATRDDGRTWITVQPVEGAFVVNLGDHGHYLSNGRFKNADHQAVVNSNYSRLSIATFQNPAPDATVYPLRIRDGEKSILDKPITFAEMYKRKMTGDIERAKLKKLAKEKVAQDLEKNILE…
Kingdonia uniflora	Eudicots	gene-GIB67_025962	366	MEKGPSTLTALVVEKTLRKNFVRDEDERPKVAYNNFSSEIPVISLAGIDETEGRRGEICKKIVEACEGWGVFQVVDHGVDTSLITEMARLAREFFALPPEEKLKFDMTGGKKGGFIVSSHLQGEAVQDWREIMTYFSYPIRTRDYSRWPNKPEGWLDATKDYSEKLMGLACKLLEVLSEAMDLEKDSLTKACVDMDQKVVVNFYPKCPQPDLTLGLKRHTDPGTITLLLQDQVGGLQATRDDGRTWITVQPVEGAFVVNLGDHGHYLSNGRFKNADHQAVVNSNYSRLSIATFQNPAPDAAVYPLRIRDGEKSILDKPITFAEMYKRKMTGDIERGKLKKLAKEKVAQDLEKNIPVTPIALEKILT
Kingdonia uniflora	Eudicots	gene-GIB67_027185	370	MEKGPSTLTALVEEKTLRKNFVRDEDERPKVAYNNFSSEIPVISLAGIDETEGRRGEICKKIVEACEGWGVFQVVDHGVDTSLITEMTRLAREFFALPPQEKLKFDMTGGKKGGFIVSSHLQGEAVQDWREIVTYFSYPIRTRDYSRWPNKPEGWLDATKDYSEKLMGLACKLLEVLSEAMDLEKDALTKACVDMDQKVVVNFYPKCPQPDLTLGLKRHTDPGTITLLLQDQVGGLQATRDDGRTWITVQPVEGAFVVNLGDHGHYLSNGRFKNADHQAVVNSNYSRLSIATFQNPAPDATVYPLRIRDGEKSILDKPITFVEMYKRKMTGDIERAKLKKLAKEKVAKDLEKNILEAEPVTPIALEKILA
Kingdonia uniflora	Eudicots	gene-GIB67_028019	394	MTLNLSSKSFLPHSEFPSVPKVQISVRNFTNMHRVLASARTDTVKSVTTLTAIAEEKTLRENFIRDEDERPKVAYNNFSNEIPVLSLSGIDEHGGRRSEICKKIVDACEDWGVFQVVDHGIDLSLISEMTHLAREFFALPPEEKLKLAMSPGKKGSFIVSSHLQGEAVQDWREMMTYFSYPIPTRDYSRWPKNPEGWLETTKTYSEKLMGLACKLLEVLSEAMDLDKEALVKACIDMDQKLVVNFYPKCPQPDLTLGLKRHTDPGTITLLLQDQVGGLQATRDGGKSWITVKPVEGAFVVNLGDHGHYLSNGRFKNADHQAVVNYNYSRLSIATFQNPAPDAIVYPLKIREGEKSILDTPMTFAEMYKKKMTGDIDRSKLKKLAKEFEKITPKA
Lindenbergia philippensis	Eudicots	Liphi.07G068000.v1.1	351	MTPAGIIPLTSLSQENSLQQKFIRDEDERPKVAYNQFSDEIPVISLAGINENGGKRTEICRKIIEACEDWGIFQVVDHGVDQELVDNMNRLAREFFALPAQEKLRFDMSGGKKGGFIVSSPLQGEVVENWREIVTYFSYPVKARDYTRWPDKPEDWRAVTEAYSEQLMGLGSKLLEVLSVGTGLEKDAFSKACVEMDQKVVVNFYPKCPQPNLTLGLRRHTDPGTITLLLQDLVGGLQATRDGGKTWITVQPVERAFVVNIGDHGHYLSNGRFKNADHQAVVNSNSSRLSIATFQNPAPNATVYPLKIREGEKPILDESIIFSEMYKRKMNEDLELARLKKLAKEKNMQEE
Lindenbergia philippensis	Eudicots	Liphi.07G068200.v1.1	370	MAPSGIIPLTSLSQEKSLQQKFIRDEDERPKVAYNQFSDEIPVISLAGINEDGGQRAEICRKIIEACEDWGIFQVVDHGVDQELVDNMNRLAREFFALPAQEKLRFDMSGGKKGGFIVSSHLQGEVVQDWREIVTYFSYPIKARDYTRWPDKPADWRAVTEAYSEQLMGLGCKLLEVLSEAMGLEIDAFAKACVEMDQKVVVNFYPKCPQPNLTLGLKRHTDPGTITLLLQDQVGGLQATRDGGKTWITVQPVEGAFVVNLGDHGHYLSNGRFKNADHQAVVNSNSSRLSIATFQNPAPNATVYPLKIRDGEKPILDEPITFSEMYKRKMNKDLELAKLRKLAKEKKLQEELLEKAMVEVKVKDLEEILA
Lobularia maritima	Eudicots	Spe07643	361	MAPGTLTELAGESKLNSKFVRDEDERPKVAYNEFSDEIPVISLAGIDDVGGKRGEICRQIVEACENWGIFQVVDHGVDTSLVEDMTRMARAFFALPPEEKLRFDMSGGKKGGFIVSSHLQGEAVQDWREIVTYFSCPVRNRDYSRWPDKPEGWVKVTEQYSEKLMGLACKLLEVLSEAMGLEKESLTNACVDMDQKIVVNYYPKCPQPDLTLGLKRHTDPGTITLLLQDQVGGLQATRDNGKTWITVQPVEGAFVVNLGDHGHYLSNGRFKNADHQAVVNSNSSRLSIATFQNPAPEATVYPLKVREGEKPILEEPMTFAEMYKRKMGRDLELARLKKLAKEEHMLKEVASDSKPLDQIFA
Lonicera japonica	Eudicots	Lj4A24T50	374	MAPTPTPTPTPLSAFADDKTLQSKFVRDEDERPKVAYNQFSTDIPVISLSGINDSEDRRSEICQKIVEACEDWGIFQVIDHGVDTSLISDMTRFARDFFAMSPEEKLRFDMSGGKKGGFIVSSHLQGEAVQDWREIVTYFSYPIRARDYSRWPDKPEGWKEVTEEYSEKLMGLGCKLLEVLSEAMGLEKEALTKACVDMDQKVVVNYYPKCPQPDLTLGLKRHTDPGTITLLLQDKVGGLQATRDGGKTWITVQPVEGAFVVNLGDHGHFLSNGRFKNADHQAVVNSNHSRLSIATFQNPAPDAIVYPLKINEGEKSVMEEPITFAEMYKRKMSKDLETARLKKLTKEKVLNDQELEKVEVVEVNLKSTKAIFA
Lunaria annua	Eudicots	Luann.0003s0256.v1.1	358	MAPGTLTELAGESKLNSKFVRDEDERPKVAYNEFSDEIPVISLAGIDDVDGKRGEICRQIVEACENWGIFQVVDHGVDTSLVADMTRLARDFFALSPEEKLRFDMSGGKKGGFIVSSHLQGEAVQDWREIVTYFSYPVRNRDYSRWPDKPEGWVKVTEQYSEKLMSLACKLLEVLSEAMGLEKESLTNACVDMDQKIVVNYYPKCPQPDLTLGLKRHTDPGTITLLLQDHVGGLQATRDDGKTWITVQPVEGAFVVNLGDHGHYLSNGRFKNADHQAVVNSNSSRLSIATFQNPAPEATVYPLKVREGEKPILEEPMTFAEMYKRKMGRDLELARLKKLAKEENIHKETAKPLDQILA
Lupinus angustifolius	Eudicots	TanjilG_04815	365	MAPVRTLVGLVEEKILESSFIRDEDERPKVAYNDFSNEIPIISLAGIDDVDGRRPEICKKIVDAFENWGIFQVVDHGVDIKLISEMTRLAKEFFALSSEEKLRFDMSGGKKGGFIVSSHLQGEAVRNWREIMTYFSYPIKQRDYSRWPNKPIGWRNVTEQYSEELMSLSCKLLQVLSEAMGLDKEAVTKACIEMDQKVVVNYYPKCPQPDLTLGLKRHTDPGTITLLLQDNVGGLQATRDNGNTWITVQPLEGAFVVNLGDHGHYLSNGRFKNADHQAVVNSNSSRLSIATFQNPAPEATVYPLKVREGEKPVLDEPMTFAEMYRKKMNRDLEMGMMKKLAKEIQFQELKKNAKVEAKRLDQILA
Lupinus angustifolius	Eudicots	TanjilG_12896	364	MAYAKTLTHLSKAKTLESNFIRDKDERPKVAYNQFSNEIPIISLIGIDKVNGPREEICKKVVEACENWGIFQVIDHGIDNELIYKMNLLAKEFFTLPPEEKLRFDMSGGKKGGFIVSSHLQGEAVQDWREIVTYFSHPISGRDYSRWPDKPSEWRNVTKQYSDKLMGLGSKLLELLSEAMCSEKDALTKACIDMDQKIVVNYYPKCPQPDLTLGLKRHTDPGLITLLLQDQVGGLQATRDNGKTWITVQPVQGAFVVNLGDYAHYLSNGRFKNADHQAVVNSNYSRLSIATFQNPAPEAIVYPLKVREGEKSMLEEPFTFAEMYRKKMSKDLEISSKKKLAKEIQLKNLENLKLETKTLDEILA
Lupinus angustifolius	Eudicots	TanjilG_22041	365	MAPTKTLNSLVDEKTLESSFVRDEDERPKVAYNKFSNEIPVISLIGIEDVNGMREEICKKIVEACEEWGIFQIIDHGVDMKLISEMTRFAKEFFDLPPQEKLRFDMSGGKKGGFIVSSHLQGETVKDWREIVTYFSYPIGKRDYSRWPNKPEGWIKVTKEYSEKLMNLACKLLEVLSEAMGLEKEALTKACVDMDQKVVVNYYPKCPQPDLTLGLKRHTDPGTITLLVQDQVGGLQATRDDGNTWITVQPIQGAFIVNLGDHGHYLSNGRFKNADHQAVVNSNCSRLSIATFQNPAPEAKVYPLMVREGEKPILKEPISFSEMYKRKMNKDIEISRLKKVAKEEKQLQNLDKDKLETKPIEEILA
Macadamia integrifolia	Eudicots	gene-LOC122073762	368	MAPSTLTALVEEKTLPASFVTDEDERPKVAYNQFSNEISVISLAGIDDDSKGRRAEICKNIVDACEDWGIFQVVDHGVDANLISEMTSLAREFFAFPPEEKLRFDMCGGKKKGGFIVSSHLQWMQGEAVQNWREVVTYFSYPIRSRDYSRWPDKPEEWKAVTQTYSEKLMGLACKLLEVLSEAMGLEKGAVTKACVDMEQKIVVNFYPKCPQPDLTLGVRRHTDPSIITLLLQDQVGGLQATRDGGKTWNTVQPVEGSFVVIIGDHGHYLSNGRFKNPDHQAVVNSNYSRLSIATFQNPAPEAVVYPLKVREGDKPMLEEPITYAEMYRRKMTKDLERVRLKKLAKEQQLQELEKTKLESKPIDESFA
Macadamia integrifolia	Eudicots	gene-LOC122073763	364	MAPSTLTALVEEKTLQASFVRDEDERPKVAYNQFSNEIPVISLAGIDDSDEGKRAEICKKIVDACEDWGVFQVVDHGVDTNLISEMTRLAREFFALPPEEKLRFDMSGGKKGGFIVSSHLQGEAVQDWREIVTYFSYPIRARDYSRWPDKPEGWRAVTQTYSEKLMGLACKLLEVLSEAMGLEKEALTKACVDMDQKVVVNFYPKCPQPDLTLGLKRHTDPGTITLLLQDQVGGLQATRDGGKTWITVQPVEGAFVVNLGDHGHYLSNGRFKNADHQAVVNSNYSRLSIATFQNPAPEGIVYPLKVREGEKAVLEEPITFAEMYRRKMSKDLELARLKKLAKEQQLQELEEAKLESKPMDQILA
Macadamia integrifolia	Eudicots	gene-LOC122084606	365	MAPATLTALVEEKTLQASFVRDEDERPKVAYNHFSNEIPIISLAGIDETEGRRAEICKKIVEACEDWGIFQVVDHGVDTKLISEMTGLAREFFALPPEEKLRFDMTGGKKGGFIVSSHLQGEAVQDWREIVTYFSYPIRTRDYSRWPDKPEGWRAVTQSYSENLMGLACKLLEVLSEAMGLEKEALTKACVDMDQKVVVNFYPKCPQPDLTLGLKRHTDPGTITLLLQDQVGGLQATRDGGKTWITVQPVEGAFVVNLGDHGHYLSNGRFKNADHQAVVNSNYSRLSIATFQNPAPEAIVYPLKVREGEKPVLEEPITFAEMYKRKMSKDLELARLKKLAKEQQLQDLEKAKLEAKPNGVDEIFA
Macleaya cordata	Eudicots	gene-BVC80_8873g23	365	MAPSTLTALVEEKTLQQSFVRDEDERPKVAYNQFSNEIPIISLAGIDELDGRRSEICKKIVEACEDWGIFQVVDHGVDTNLISEMTHLAREFFALPPEEKLRFDMSGGKKGGFIVSSHLQGEAVQDWREIVTYFSYPIRNRDYSRWPDKPEGWKEVTETYSEKLMGLACKLLEVLSEAMDLDKEALTKACVDMDQKVVVNFYPKCPQPELTLGLKRHTDPGTITLLLQDQVGGLQATRDGGKSWITVQPVDGAFVVNLGDHGHYLSNGRFKNADHQAVVNSNYSRLSIATFQNPAPDATVYPLKVREGEKPILEEPIPFAEMYKRKMSKDLELAKLKKLAKEQQLEDLEKAKLEAKPKSLDDILA
Malania oleifera	Eudicots	gene-LOC131149037	363	MAPATLTSLAGEETLQAKFVRDEDERPKVAYNQFSNEIPVISLAGIDDNGGRRSEICRKIVEACEDWGIFQVVDHGVDAGLVAEMTRFAREFFALPSEEKLRFDMSGGKKGGFIVSSHLQGEAVQDWREIVTYFSYPIRTRDYSRWPDKPEGWRAVTEAYSEKLMGLACKLLEVLSEAMGLEKEALTKACVDMDQKVVVNFYPKCPQPDLTLGLKRHTDPGTITLLLQDQVGGLQATRDDGNTWITVQPVEGAFVVNLGDHGHYLSNGRFKNADHQAVVNSDCSRLSIATFQNPAPEARVYPLAIREGEKAVMEEPITFAEMYKRKMGRDLELARLKKLAKEKKTEDLQKGADKPKALDDIFA
Malania oleifera	Eudicots	gene-LOC131161421	363	MAPATLTSLAGEKTLQAKFVRDEDERPKIAYNQFSNEIPVISLAGIDDTGGQRSEICRKIVEACEDWGIFQVVDHGVDAGLVAEMTRLAREFFALPSEEKLRFDMSGGKKGGFIVSSHLQGEAVQDWREIVTYFSYPIRTRDYSRWPDKPEGWRAVTEAYSEKLMGLACKLLEVLSEAMGLEKEALTNACVDMDQKVVVNFYPKCPQPDLTLGLKRHTDPGTITLLLQDQVGGLQATRDDGKTWITVQPVEGAFVVNLGDHGHFLSNGRFKNADHQAVVNSDCSRLSIATFQNPAPEARVYPLAIREGEKAVMEEPITFAEMYKRKMGRDLELARLKKLAKEKKTEDLLKDVDKPKALDDILA
Malcolmia maritima	Eudicots	Mamar.0037s0099.v1.1	359	MAPSGTLTELAGESKLNSKFVRDEDERPKVAYNVFSDEIPVISLSGIDDVDGKRGEICRQIVEACENWGIFQVVDHGVDTNLVADMTRLARDFFALPPQEKLRFDMSGGKKGGFIVSSHLQGEAVQDWREIVTYFSYPVRNRDYSRWPDKPEGWVKVTQEYSEKLMGLACKLLEVLSEAMGLEKEALTNACVDMDQKIVVNYYPKCPQPDLTLGLKRHTDPGTITLLLQDQVGGLQATRDNGKTWITVQPVEGAFVVNLGDHGHYLSNGRFKNADHQAVVNSNSSRLSIATFQNPAPDATVYPLKVREGEKAILEEPITFAEMYKRKMGRDLELARLKKLAKEERDHKEVAKPVDQIFA
Malus domestica	Eudicots	MD02G0113000	365	MAPATTTLTSIAHEKTLQQKFVRDEDERPKVAYNDFSNEIPIISLAGIDEVEGRRGEICKKIVAACEDWGIFQIVDHGVDVELISEMTGLAREFFALPSEEKLRFDMSGGKKGGFIVSSHLQGEAVQDWREIVTYFSYPIRHRDYSRWPDKPEAWREVTKKYSDELMGLACKLLGVLSEAMGLDTEALTKACVDMDQKVVVNFYPKCPQPDLTLGLKRHTDPGTITLLLQDQVGGLQATRDDGKTWITVQPVEGAFVVNLGDHGHLLSNGRFKNADHQAVVNSNSSRLSIATFQNPAQEAIVYPLSVREGEKPILEAPITYTEMYKKKMSKDLELARLKKLSKEQQLQDLEKAKVDTKPVDDIFA
Malus domestica	Eudicots	MD15G0216300	365	MAPPATTLTSIAHEKTLQQKFVRDEDERPKVAYNEFSNEIPIISLAGIDEVEGRRAEICKKIVEACEDWGIFQIVDHGVDAELISEMTGLAKEFFDLPSEEKLRFDMSGGKKGGFIVSSHLQGEAVQDWREIVTYFSYPIRHRDYSRWPDKPEAWREVTKKYSDELMGLACKLLGVLSEAMGLDTEALTKACVDMDQKVVVNFYPKCPQPDLTLGLKRHTDPGTITLLLQDQVGGLQATRDDGKTWITVQPVEGAFVVNLGDHGHFLSNGRFKNADHQAVVNSNSSRLSIATFQNPAQDAIVYPLSVREGEKPILEAPITYTEMYKKKMSKDLELARLKKLAKEQQLQDLEKAKVETKPADDIFA
Mangifera indica	Eudicots	gene-LOC123194609	363	MASTTLTALAQEKTLNPKFVRDEDERPKVAYNEFSNEIPVISLDGIDEVDGRRGEICKKIVEACEEWGIFQVIDHGVDTKLISDMTAHARKFFALPPEEKLRFDMSGGKKGGFIVSSHLQGETVQDWREIVTYFSYPIKNRDYSRWPDKPEGWRDVTKEYSEKLMGLACKLLEVLSEAMGLEKEALTKACVDMDQKVVVNFYPTCPQPDLTLGLKRHTDPGTITLLLQDHVGGLQATRDNGKTWITVQPVPGAFVVNLGDHGHYLCNGRFKNADHQAVVNSNSSRLSIATFQNPAPEATVYPLKIREGEKAILEEPITFAEMYRRKMSKDLELARLKKLAKEQQLQDFEKAKLDARPLENILA
Mangifera indica	Eudicots	gene-LOC123199757	363	MAPATLTALAQEKTLNSKFVRDEDERPKVAYNEFSNEIPVISLAGIDEVDGRRAEICKKIVEACEEWGIFQVIDHGVDIKLISDMTALAREFFSLPPVEKLRFDMSGGKKGGFIVSSHLQGETVQDWREIVTYFSYPIKNRDYSRWPDKPEGWRDVTKEYSDKLMGLACKLLEVLSEAMGLDKEALTKACVDMDQKVVVNFYPTCPEPELTLGLKRHTDPGTITLLLQDQVGGLQATRDNGETWITVQPVDGAFVVNLGDHGHYLSNGRFKNADHQAVVNSNCSRLSIATFQNPAPEATVYPLKIREGEEAILEEPITFAEMYRRKMSKDLELARLKKLAKEQQLQESETAKLDAQPIEKILA
Manihot esculenta	Eudicots	gene-MANES_02G104700v8	365	MAPSTLTALAEEKILQESFVRDEDERPKVAYNQFSNEIPVISLAGIDDVGGKRAAICKKIVDACEDWGIFQVIDHGVDAKLISEMTRLAKGFFALPPEEKLRFDMSGGKKGGFIVSSHLQGEAVQDWREIVTYFSYPLRTRDYSRWPDKPEGWRAVTEEYSEKLMGLACKLLGVLSEAMGLETEALTNACVDMDQKVVVNFYPKCPQPDLTLGLKRHTDPGTITLLLQDQVGGLQATRDDGKTWITVQPVEGAFVVNLGDHGHYLSNGRFRNADHQAVVNSNSSRLSIATFQNPAPEATVYPLKIEEGVKPVMEEPITFAEMYRRKMSKDLELARLKKLAKEKAAAIKDVEKSKLEGKPIEDIFA
Medicago truncatula	Eudicots	gene-LOC11408162	365	MAPAQTLTYLAQEKTLESSFVREEDERPKVAYNNFSNEIPIISLDGIDDAGGRRAEICNKIVEACENWGIFQVVDHGVDSKLISEMTRFAKGFFDLPPEEKLRFDMSGGKKGGFIVSSHLQGEAVKDWRELVTYFSYPIRQRDYSRWPDKPEGWKEVTEQYSEKLMNLACKLLEVLSEAMGLEKDALTKACVDMDQKVVINYYPKCPQPDLTLGLKRHTDPGTITLLLQDQVGGLQATKDNGKTWITVQPVEGAFVVNLGDHGHYLSNGRFKNADHQAVVNSNYSRLSIATFQNPAPDATVYPLKIRDGEKSVMEEPITFAEMYRRKMSKDLEIARMKKLAKEEKELRDLEKAKIEAKPLNEILA
Medicago truncatula	Eudicots	gene-LOC11443565	365	MAPVKTLKYLAQEKTLESSFIRDVSERPKVAYNNFSNEIPIISLAGIDDVDGLRIETCNKIVEACENWGIFQIVDHGVDQKLISEMTRLAKGFFDLPPEEKLRFDLSGGKKGGFIVSSHLQGEPVRDWREMMIYFSYPIKQRDYSRWPNKPEGWKEVTEQYSEKLMSLSCKLLEVLSEAMGLEKEALTKACVDMDQKLVINNYPKCPQPDLTLGLKRHTDPGTITLLLQDQVGGLQATRDNGKTWITVKPIEGAFVVNIGDHGHYLSNGRFKNADHQAVVNSNYSRLSIATFQNPAPDATVYPLKIRDGEKSVMEEPITFAEMYRRKMSKDLEIARMKKLGKEEKELRNLEKAKLEPKPLNEILA
Medicago truncatula	Eudicots	gene-LOC25489119	354	MAPAKTLDYIAQKNTLESSFIRDEISRPKVAYNQFSNEIPIISLAGIDDIGGRRVEICNQIAKACENWGIFQVVDHGVDQKLISEMTSFSKGFFDLPPEEKLQFDMSDGKKGGFVVSSVLPGEEMKDWRELMIYFSYPIRERDYSRWPNKPEGWKEVTEQYSENLMSLTCKLFEVLSEAMGLEKEALTKACVDMVQKIVVNYYPKCPQPDLTLGLKRHTDPGTITLVFQEQVGGLQVTRDDGETWITVPIVKGAFVVNIGDHGHYLSNGRFKKADHRAVVNSSYSRLSVATFQYPATDATVYPLKVREGEKSVMEEPLTFAEIFRRNMSNDLETARMKKMGKEDKELRDMQKAK
Megacarpaea delavayi	Eudicots	Mde007221.10	358	MAPGTLTELAGESKLNSKFVRDEDERPKVAYNEFSDEIPVISLAGIDDVGGKREDICRQIVEACENWGIFQVVDHGVDTSLVAEMTRLARDFFALPPEEKLRFEMSGGKKGGFIVSSHLQGEAVQDWREIVTYFSYPVRNRDYSRWPDKPEGWVKVTEEYSEKLMGLACKLLEVLSEAMGLEKESLTNACVDMDQKIVVNYYPKCPQPDLTLGLKRHTDPGTITLLLQDQVGGLQATRDDGKSWITVQPVEGAFVVNLGDHGHYLSNGRFKNADHQAVVNSNSSRLSIATFQNPAPEATVYPLKVREGEKPILEEPITFAEMYKRKMERDLELARLKKLAKEELIHKEAAKPPDQILA
Melastoma candidum	Eudicots	gene-MLD38_029579	365	MAQKPKTLTSLAQEKTLQSSFVRDEDERPKVAYDQFSNDIPVISLSGIDDVSTRAGICRKIVEACEDWGLFQVVDHGVDGKLISEMTRLAREFFALPPEEKLRFDMSGGKKGGFIVSSHLQGESVQDWREIVTYFSYPIRNRDYSRWPDKPEGWIGVTEEYSEKLMGLACKLLEVLSEAMGLHKEALTKACVDMDQKVVVNYYPKCPQPDLTLGLKRHTDPGTITLLLQDQVGGLQATRDGGKTWITVQPVEGAFVVNLGDHGHFLSNGRFKNADHQAVVNSNCSRLSIATFQNPAPDAIAYPLKVRDGESPILEEPITFMEMYRRKMSKDLELARLKKLAKEQEELKNVEKAKLESKSLDQIFA
Melastoma candidum	Eudicots	gene-MLD38_030834	366	MAQKPKTLASLSQEKTLQASFVRDEDERPKVAYDQFSNDIPVISLSGIDDVSARADICKKIVEACEDWGLFQVVDHGVDGKLISDMTRLAREFFALPPEEKLRFDMSGGKKGGFIVSSHLQGESVQDWREIVTYFSYPIRNRDYSRWPDKPEGWIRVTEEYSEKLMGLACKLLEVLSEAMGLDKEALTKACVDMDQKVVVNYYPKCPQPNLTLGLKRHTDPGTITLLLQDQVGGLQATRDGGKTWITVQPVEGAFVVNLGDHGHYLSNGRFKNADHQAVVNSNCSRLSIATFQNPAPDATVYPLKVREGEMPILEEPITFMEMYRRKMSKDLELARLKKLLAKEKEELKNVEKANLESKPLDQILA
Microthlaspi erraticum	Eudicots	gene-MERR_LOCUS20161	349	MALITLTELAGESKLNESSNEIPVISLSKVDDISGKDLALGTLTEVPGETKLSDEIPVISLSGFDDVGGKRGEICRKIVEACVNWGMFQVIDHGVDTNMMADMTRLAREFFLLPLAEKLRFDMSGGKEGGFSVSSHLQGEAMRDWREVVLYSSYPVKKRDYSRWPDTPEGWVKVTEEFSEKAMGLACKVLDVLSEAMGLEKDAITKLCIGMEQKIVINYFPQRPKPDLALGMRHSDHGIITVLLQDQVSCLKTTRDNGKTWVTVPFVEGAFVVNLGDICHYLSNGRFMTSDHQAVVDSNASRLFINTFQFPAPHAMVYPLKVGDGEKAIMEEPLTFEEITNRRMKEIMG
Microthlaspi erraticum	Eudicots	gene-MERR_LOCUS20163	311	MSMPSGTLTKLAEESNEIPVISLSGINDVDGKRGETIYRQIVEACENWGMFQVIDHGVDTNLMMDMTRLSRDFFVLPSEEKIRYDMSGGKEGGFSVSCHLQGEAMRDWREVVMYSSYPLRKRDYSRWPDTPEGWVKVTEEFSERMMGLSCKVLEVLSKTMGLEKDALTKSCVDVDQKIVINYFPERPKPDLTLGMRHTDHGIITVLLQDQVSCLQTTRDNGKTWITVPFIEGAFVVNLGDICHYLSNGRFMTSDHQAVVDSNASRLFINTFMFPAPDAPVYPLKVREGEKAIMEEPLTFEEITNRKMKDLI
Microthlaspi erraticum	Eudicots	gene-MERR_LOCUS6578	359	MAPGTLTELAGESKLNSKFVRDEDERPKVAYNVFSDEIPVISLSGIDDVGGKREEICRQIVEACENWGIFQVVDHGVDTSLVADMTRLARDFFALPPEDKLRFDMSGGKKGGFIVSSHLQGEAVQDWREIVTYFSYPVRNRDYSRWPDKPEGWVKVTEEYSGKLMGLACKLLEVLSEAMDLEKEALTNACVDMDQKIVVNYYPKCPQPDLTLGLKRHTDPGTITLLLQDQVGGLQATRDNGKTWITVQPVEGAFVVNLGDHGHYLSNGRFKNADHQAVVNSNSSRLSIATFQNPAPDATVYPLQVREGEKPILEEPITFAEMYKRKMGRDLELARLKKLAKEANDLKETAAKPIDQIFA
Mikania micrantha	Eudicots	gene-E3N88_29923	333	MCLVVEDLFTEIPVISLDGIDEGGDRRAQICEKIVNACEDWGIFQVVDHGVDAELLLEMTRLATEFFNLPPEEKLRFDMTGGKKGGFIVSSHLQGETVQDWREIVTYFSYPIKARDYSRWPDRPKEWRAVTEKYSQELMGLACKLLEVLSEAMGLEKEALTKACVDMDQKVVVNYYPKCPQPDLTLGLKRHTDPGTITLLLQDQVGGLQATRDGGKSWITVQPVEGAFVVNLGDHGHYLSNGRFKNADHQAVVNSNTSRLSIATFQNPAPDAIVYPLKVNEGDKPIMEEPITFMEMYKKKMSNDLELARLKKLAKDTQHDSAEVVKPIENIFA
Mimulus guttatus	Eudicots	Migut.C00836.v2.0	375	MAPLIICKKSLTSLAEEKYVNKKFIRDEDERPKVAYNEFSDDIPVISLAGIGECGGERAETCRKIVAACEEWGIFQVVDHGVDTELVKDMTRSAREFFDLPAEEKLRFDMSGGKKGGFIVSSHLQGEVVKDWREIVTYFSYPIKARDYSRWPDKPEDWRAVTEAYSEQLMELGCKLLEILSEGMGLEKDALSKACVEMDQKVVVNFYPKCPQPNLTLGLKRHTDPGLITLLLQDQVGGLQATRDGGKTWITVQPVEGAFVVNLGDCGHYLSNGRFKNADHQAVVNSNYSRLSIATFQNPAPDAILYPLKIEEGEKSVVNEPITFAEMYKKKMTNDLELSKLKKMAKENKLQEEILQKVKVEAQVKSCKSLEEILA
Mimulus guttatus	Eudicots	Migut.N03161.v2.0	356	MANGVTTITITALSEENSLDEKFIRDENERPKVAYNQFSDEIPVISLAGIEESGEERAEICRKIVAACEGWGIFQVVDHGVDSDVIDDMTRLAREFFAFPAEEKLRFDMSGGKKGGFIVSSHLQGEVVQDWREIVTYFSYPIQARDYSRWPDKPESWRAVTETYSEQLMKLGCKLLEVLSEAMGLEKDALSKACVDMDQKVVVNFYPKCPQPDLTLGLKRHTDPGTITLLLQDQVGGLQATRDGGETWITVQPVDGAFVVNLGDHGHYLSNGRFKNADHQAVVNSNSSRLSIATFQNPAPQAAVYPLKIREGEDPIMEEPITFSEMYKKKMAKDLELANLKKMANKDNIQLQDILA
Momordica charantia	Eudicots	gene-LOC111014783	444	MEFDRRIGNPEEKAKGAEKFKWLKEESFTRGAEHDTSSIKWNQLPIVLSGPVTRSSVTKTRQFCLSTKLLPLIPMAHSVSTLTALADEKTLRPTFVRDEDERPKVPHDLFSDEVPIISLAGIDDAEGGRRAEICRKIVEACEDWGIFQVVDHGVDAALISEMSRLATEFFALPPEEKLRFDMSGGKKGGFIVSSHLKGEAVQDWREIVTYFSYPIRNRDYSRWPDKPEGWVAKTEEYSEKLMGLACKLLEVLSEAMGLEKEALTNACVDMDQKIVVNFYPKCPQPDLTLGLKRHTDPGTITLLLQDQVGGLQATKDNGRTWITVQPVPGAFVVNLGDHGHYLSNGRFKNADHQAVVNSKSSRLSIATFQNPAPEAIVYPLKVREGENPILESPITFSEM…
Momordica charantia	Eudicots	gene-LOC111023502	331	MTNLKKEKTDHKVTFVDNEIPIISLVGIDDEVNGRRGDIKKKIAEACEVWGIFQVVDHGVDAKLVSDMIHLAKDFFDMSSQEKLRFDMSSGKRGGFLATTHLKEEAKRYSREIVTFFTYPIENRDYSLWPDKPEGWAATTAEYGEKMMDLACKLLEVLSEAMRMEKEAIKKACLEMYKKILVNFYPKCGDSNDVVVGLQRRSDPGTITILLQDHVCGLQATKDGGKSWVDVAPLKGAFVVNIGDHGHYLSNGRFKNGDHQVVASSNTSRVSIASFHNPKPEAIVYPLKVSEDEKPMLEEPITYGEMYTRKMNKEIPLILAIFNKSDQETKK
Momordica charantia	Eudicots	gene-LOC111024602	331	MTNLKKENTDDKLSFVDNEIPVISLAGIDDEVNGRRGDIKKKIVKACEVWGIFQVVDHGVDAKLVSDMIHLAKQFFDMPSQEKLCFDMSSGKKGGYLATTHVKGDAIRDSREIVTFFTYPIKSRDYSLWPDKPEGWATMTMEYSEKLMGLASKLLAVLSEAMGLDKEAIEKACLEMNQKIVANFYPKIGDSNDVAQGLQRHTDTGTITILLQDHVCGLQATKDGGESWVDVEPLEGAFVIDIGDHGHYLSNGRYKSGDHQVVASSNSSRVSIVSFHNPKAEAIVYPLKVSEEDKPMLEERITFGEMYTRVISKELPLLLAISNKSDQGTQK
Moringa oleifera	Eudicots	MoBGI016008g0001	364	MAPTTLTDLAEQNIIQASFVRDEDERPKVAYNVFSNDVPVISLAGIDDVEGTRRAEICKKIVEACEDWGIFQIVDHGVDTKLVSDMTSLAREFFHMPAEEKLKYDMSGGKKGGFIVSSHLQGEAVQDWREIVTYFSYPIKNRDYSRWPDKPEGWTKVTEEYSERLMGLACKLLGVLSEAMGLETEALTKACVDMDQKVVINYYPKCPNPDLTLGLKRHTDPGTITLLLQDQVGGLQATRDNGKTWITVQPVEGAFVVNLGDHGHYLSNGRFRNADHQAVVNSNTSRLSIATFQNPAPEAIVYPLKIREGEKSVMEEPITFAEMYRRKMSKDLELAKLKKLAKEKQLADLEKPKSESKPLEKILA
Morus notabilis	Eudicots	gene-L484_026681	365	MAPKTLTALVEEKTLHGSFVRDEDERPKVAYNEFSTEIPVISLAGIDEVEGRRAEICKKIVEACEDWGIFQVVDHGVDAALISNMSRLAREFFALPPEEKLRFDMSGGKKGGFIVSSHLQGEAVNDWREIVTYFSYPLRHRDYSRWPDKPEGWIAVTEEYSEKLMGLACKLLEVLSEAMGLDKEALTKACVDMDQKVVINYYPKCPQPDLTLGLKRHTDPGTITLLLQDQVGGLQSTRDGGNTWITVQPVEAAFVVNLGDHGHYLSNGRFRNADHQAVVNSNYSRLSIATFQNPAPEATVYPLKIREGEKSILEEPITFAEMYRRKMSKDIELARLKKLAKEKQLQDLENAKRHDESKPIERILA
Nelumbo nucifera	Eudicots	gene-LOC104587834	374	MTFAPLTALVEEKTLPQSFIRIEDDRPKVAYNQFSNEIPVISLAGIMGESESQREEISKKIVEACEEWGMFQVIDHGVEEDLISEMYRLSREFFSLSDDEKLQFDMTGGKKGGYLVSSHLQGEAFHDWREFFTFFTYPVESRDYSRWPDKPEGWRKVTESYTKKMMDVACKLMEVLSEAMGLEKEALAKACINVNQKLLTNFYPKCPQPELALGVKRHTDPSTIVLLVQDQVGGLQATRDGGKTWVTVQPIQGALVVNIGDHGYFLSNGRFKSADHQVAVNSSYSRLSIATFHNPTPEAIVYPLKIRQGEKAVLDEPITFTEMYRRKFANELAVGWNKKIPSKEQQQLQQEPEKPNLHQLQQETKLKRPEEIFV
Nelumbo nucifera	Eudicots	gene-LOC104588723	359	MGHATLTALVEEKTLPPSFIRCEDERPKVAHNQFSNEIPVISLAGIDESQGRRMEICQKIVEACEQWGIFQIIDHGVDGNLISEMARLGREFFALPEEEKLRYDMTGGKKGGFLVSSHIQGGAVQDWREFVTYFSYPLRSRDYSRWPDKPEGWVAATETYSEKMMDLACRLLEVLSEAMGLGKDELSKACVEMEQKIIVNFYPKCPQPDLTLGVQRHTDPGTITILLQDQVGGLQATRDGGKTWITVQPIEGAFVVNLGDHGHYLSNGRFKKADHQAVVNSSCSRLSIATFLYPAPEAIVYPLQIREGETPVLDESITFTEMYRRKFCGELERDRLKKLPKDKQLEEMEKTKRLEEILA
Nelumbo nucifera	Eudicots	gene-LOC104605233	371	MAPAKPATLTELVEEKTLQSSFVRDEDERPKVAYNQFSNDVPVISLAGIDEADGRRSEICQKIVQACEDWGVFQVIDHGVDANLISEMNRLARDFFALPAEEKLRFDMTGGKKGGFIVSSHLQGEAVQDWREIVTYFSYPLRTRDYSRWPDKPEGWKEVTEKYSEKLMELACKLLGVLSEAMGLETEALTKACVDMDQKVVVNYYPKCPQPNLTLGLKRHTDPGTITLLLQDQVGGLQATKDGGKTWITVQPVEGAFVVNLGDHGHYLSNGRFKNADHQAVVNSNSSRLSIATFQNPAPEAIVYPLKIKEGEKAILEEPITFAEMYRRKMSKDLELARLKKLAKEQKIEELEKATKLEAESKNKGIDEIFA
Nelumbo nucifera	Eudicots	gene-LOC104605566	368	MAPAKPTTLTDLVEEKTLQARFVRDEDERPKVAYNQFSNDVPVISLAGIDETGGRRAEICQKIVEACENWGVFQVVDHGVDANLISEMTRLAREFFALPPDEKLRFDMTGGKKGGFIVSSHLQGEAVHDWREIVTYFSYPLCTRDYSRWPDKPEGWRAVTEVYSEKLMELACKLLGVLSEAMGLETDALTKACVDMDQKVVVNFYPKCPQPDLTLGLKRHTDPGTITLLLQDQVGGLQATRDGGKTWITVQPVEGAFVVNLGDHGHYLSNGRFRNADHQAVVNSNCSRLSIATFQNPAPEAIVYPLKINEGEKPVLDEPITFAEMYRRKMSKDLELAKLKKIAKEQKTEELEKAKQQNKPQVIEELLA
Nicotiana attenuata	Eudicots	F3H	370	MAPSTLTALAEEKTLQTSFIRDEDERPKVAHNKFSNEIPVISLKGIDDESGVNNGRRAEICEKIVKACEDWGIFQVVDHGVDAQLISQMTTLAKQFFALPPEEKLRFDMSGGKKGGFIVSSHLQGEVVQDWREIVTYFSYPIRARDYSRWPDKPEGWIAVTQKYSEKLMELACKLLEVLSEAMGLEKEALTKACVDMDQKVVVNFYPKCPQPDLTLGLKRHTDPGTITLLLQDQVGGLQATKDNGKTWITVQPVEGAFVVNLGDHGHFLSNGRFKNADHQAVVNSNSSRLSIATFQNPAPEAIVYPLKIREGEKAVMDEPITFAEMYRRKMSKDLELARLKKLAKEQQIHAEEAAEKAKLETKPIEEILA
Nyssa sinensis	Eudicots	gene-F0562_036105	367	MAPTTLTDLAEEKTLQTKFVRDEDERPKVAYNVFSDEIPVISLAGIDEVEGRRSEICRKIVEACEDWGIFQVVDHGVDANLISDMTRLAREFFALPPEEKLRFDMTGGKKGGFIVSSHLQGEAVQDWREIVTYFSYPIRTRDYSRWPDKPEGWRSVTEAYSENLMGLACKLLEVLSEAMGLEKEALTKACVDMDQKVVVNFYPKCPQPDLTLGLKRHTDPGTITLLLQDQVGGLQATRDGGKTWITVQPVEGAFVVNLGDHGHYLSNGRFKNADHQAVVNSNYSRLSIATFQNPAPEAVVYPLKIREGEKAVLEEPITFSEMYKRKMGRDLELARLKKLAKEKQLREQELEKAEMDMKPKSIEQILA
Olea europaea	Eudicots	gene-LOC111401282	369	MAPATLTSLAQEKTLQSQFIRDEDERPKVAYNQFSNEIPVISLAGIDDEGGKRSEICKKIVEACEDWGIFQVVDHGVDTNLISDMTCLAREFFDLPEKEKLRFDMSGGKKGGFIVSSHLQGEAIKDWREIVTYFSYPTRARDYSRWPDKPEKWRPVTAEYSDKLMNLGCKLLEVLSEAMGLEKDALTKACVDMDQKVVVNFYPKCPQPDITLGLKRHTDPGTITLLLQDQVGGLQATKDGGKTWITVQPVEGAFVVNLGDHGHYLSNGRFKNADHQAVVNSNCSRLSIATFQNPAPPAIVYPLKIREGEKSVMEEPITFAEMYKRKMSKDLELARLKKLAKDKQIQEQELEKSNKQLGTEPKDLEDILA
Panax notoginseng	Eudicots	protein_coding_1197	360	MALSTLSALAHEKTLNSKFVRDEDERPKVAYNQFSDVIPVISLAGIDDSAGPRSEICRKIVEACEDWGIFQVVDHGVDTTLVSEMSRLAREFFALPAEEKLRFDMTGGKKGGFIVSSHLQGEVVQDWREIVTYFSYPIRTRDYSRWPDKPEGWMAVTEVYSEKLMGLACKLLEVLSEAMGLEKEALTKACVDMDQKVVVNYYPKCPQPELTLGLKRHTDPGTITLLLQDQVGGLQATRDGGKTWITVQPVEAAFVVNLGDHGHYLSNGRFKNADHQAVVNSNYSRLSIATFQNPAPDATVYPLKIREGEKSVIEEPITFAEMYKRKMSKDLELARIKKLAKLQQDQEPEMKSKGPQEIFA
Parasponia andersonii	Eudicots	gene-PanWU01x14_279840	389	MAPTTLTALAEEKTLQASFVRDEDERPKVAYNQFSSEIPIISLAGIDDDVDGHRSEICKKIVEACEDWGIFQVVDHGVDTKLVAEMTRLAREFFALPPEEKLRFDMTGGKKGGFIVSSHLQGEAVRDWREIVTYFSYPLRLRDYSRWPDKPEGWIATTEQYSEKLMELACKLLGVLSEAMGLEKEALTKACVDMDQKVVVNYYPKCPQPDLTLGLKRHTDPGTITLLLQDQVGGLQATRDGGKSWITVQPVEGAFVVNLGDHGHYLSNGRFKNADHQAVVNSNSSRLSIATFQNPAPDAIVYPLKIREGEKSVLEEPITFAEMYRRKMSKDLELARLKKLAKEKQLQDLEKAKLEPNKPIEGKAQLDQPKPTEDKPKLDQPKPIEEILA
Perilla citriodora	Eudicots	gene-C2S52_012611	372	MAQAVGVSLTTQAKESTLHPKFIRDEDERPKVAYDQFSSEIPVISLARIDESGDKRAEVCRRIVAACEDWGIFQVVDHGVDPMFVEGMTRLAREFFALPDHEKLRFDMSGGKKGGFIVSSHLQGEVVQDWREIVTYFSYPITARDYSRWPDKPVEWRAVTEGYSQLVMELGCKLLEILSEAMGLEKDGLSKACVEMDQKIVVNFYPKCPQPDLTLGLKRHTDPGLITLLLQDQVGGLQATRDAGNTWITVQPIQGAFVVNLGDFAHYLSNGRFKNADHQAVVNSKCSRLSIATFQNPAPDAKVYPLKLREGEKAVMEEAITFSEMYKRKMSNDLELARLKKLANEKKLQEDSKNPKFENKVEPCKVLEEILA
Phaseolus vulgaris	Eudicots	gene-PHAVU_003G261900g	365	MAPTPKTLTYLAQEKTLESSFVRDEDERPKVAYNHFSDQIPVISLAGIDDVHGRRGSICQKIVQACEDWGIFQVVDHGVDQKLVSEMTRLATQFFALPPEEKLRFDMSGGKKGGFIVSSHLQGESVQDWREIVTYFSYPKKERDYSRWPDTPEGWRAVTEEYSEKLMGLACKLLEVLSEAMGLEKEALTNACVDMDQKVVVNYYPKCPQPDLTLGLKRHTDPGTITLLLQDQVGGLQATRDNGKTWITVQPVEGAFVVNLGDHGHFVSNGRFKNADHQAVVNSNHSRLSIATFQNPAPNATVYPLKVREGEKPVLEEPITFAEMYRKKMSKDLEIARMKKLAKEKQLQDLEKAKLETKPLKQILA
Phtheirospermum japonicum	Eudicots	gene-PHJA_001670900	370	MAPTGLIIPLTTLAHENHLQQKFIRDVDDRPKVAYNQFSDDIPVISLAGINEPGGKRAEICREIISACEEWGVFQVLDHGIDAKLIDSMSRLAREFFALPAHEKLRFDMSGGKKGGFIVSSHLQGEVVQDWREIVTYFSYPIKARDYTRWPDKPEGWRAVTEAYSEQLMGLGSKLLEILSEGMGLEKDAWAKACLEMDQKVVVNFYPKCPEPDLALGLKRHTDPGTITLLLQDQVGGLQATRDGGKTWITVQPVEGAFVVNLGDHGHYLSNGRFKNADHQAVVNSNCSRLSVATFQNPAPDATVYPLKIREGEKAVLDEPITFAEMYKRKMNKDLEIARLKKMAKEKLLLEKAKVENKVKSCKDLEEILA
Physalis pubescens	Eudicots	pf05G125540	367	MAPRPSTLTGLADEKTLQESFVRDEEERPKVAYNKFSDEIPVISLKGLDESDKRGEICEKIVKACEDWGVFQVVDHGVDTELISQMTNFAREFFALPPEEKLRFDMSGGKKGGFIVSSHLQGEVVQDWREIVTYFSYPIRARDYSRWPDKPQGWIAVTEKYSEKLMELACKLLEVLSEAMGLEKEALTKACVDMDQKVVVNYYPKCPQPDLTLGLKRHTDPGTITLLLQDQVGGLQATKDNGKTWITVQPVEGAFVVNLGDHGHYLSNGRFKNADHQAVVNSNSSRLSIATFQNPAPEAIVYPLKIREGEKAVMDEPITFAEMYRRKMSKDLELARLKKLAKEQQIQAEDAAGKAKLESKPIEEILA
Pistacia vera	Eudicots	gene-LOC116139362	363	MAPTTLTALAQEKTLNAKFVRDEDERPKVAYNQFSNEIPVISLAGIDEVDGRRAEICKKIVKACEDWGIFQVIDHGVDTKLISDMTGHARDFFALPPEEKLRFDMSGGKKGGFIVSSHLQGEAVQDWREIVTYFSYPIKNRDYSRWPDKPEGWRDVTKEYSEKLMGVACKLLEVLSEAMGLEREALTKACVDMDQKVVVNFYPTCPEPDLTLGLKRHTDPGTITLLLQDQVGGLQATRDNGNTWITVQPVEGAFVVNLGDHGHYLSNGRFKNADHQAVVNSNRSRLSIATFQNPAPEATVYPLKIREGEKPILEEPITFAEMYRRKMSKDLELARLKKLAKEQQLQDSEKAKLDAQPIDKILA
Pisum sativum	Eudicots	Psat4g097880	373	MAPAKTLDYLSQEKTLESSFVRDESERPKVSYNDFSNEIPIISLAGIDDVDGRRAEICNKIVEACENWGIFQVIDHGVDSNLISEMTRFAKGFFDLPAEEKLRFDMSGGKKGGFIVSSHLQGEAVKDWRELVTYFSYPIKQRDYSRWPDKPEGWKAVTEQYSEKLMSLACKLLEVLSEAMGLEKEALTKACVDMDQKVVVNYYPKCPEPDLTLGLKRHTDPGTITLLLQDQVGGLQATKDNGNTWITVQPVEGAFVVNLGDHGHYLSNGRFKNADHQAVVNSNYSRLSIATFQNPAPDATVYPLKIREGEESVLEEPITFAEMRKMSKDLEIARMKKMAKEKEVRDSEKAKEKEVRDSEKAKLETKPLNEILA
Pisum sativum	Eudicots	Psat4g099800	360	MAPARTLSHLSQEKTLQSSFVRDESERPKVSYNDFSNDIPIISLAGIDDVHGRRTEICDKIVEACENWGIFQVVDHGVDSNLISEMTRFAKMFFDLSPEEKLQFDMSGGKRGGFNVSSHLQGEAVKDWREIMIYFSYPISQRDYSRWPNKPEGWKAVTEQYSEKLMSLACKLLEVLSEAMGLEKEALTKACVDMDQKVVVNYYPKCPEPDLTLGLKRHTDPGTITLLLQDQVGGLQATRDDGNTWITVKPIEGAFVVNIGDHGHYLSNGRFKNADHQAVVNSNYSRLSIATFQNPAPDATLYPLKIREGEESVLEEPITFAEMYRRKMSKDLEIARMKKLGKEVKENRELEAKSLNEILA
Pisum sativum	Eudicots	Psat4g099840	360	MAPARTLSHLSQEKTLQSSFVRDESERPKVSYNDFSNDIPIISLAGIDDVHGRRTEICDKIVEACENWGIFQVVDHGVDSNLISEMTRFAKMFFDLSPEEKLQFDMSGGKRGGFNVSSHLQGEAVKDWREIMIYFSYPISQRDYSRWPNKPEGWKAVTEQYSEKLMSLACKLLEVLSEAMGLEKEALTKACVDMDQKVVVNYYPKCPEPDLTLGLKRHTDPGTITLLLQDQVGGLQATRDDGNTWITVKPIEGAFVVNIGDHGHYLSNGRFKNADHQAVVNSNYSRLSIATFQNPAPDATVYPLKIREGEESVLEEPITFAEMYRRKMSKDLEIARMKKMGKEVKENRELEAKSLNEILA
Pisum sativum	Eudicots	Psat4g100080	363	MAPAKTLTYLAQKNTLDSSFIRDKDQRPKVAYNQFSNEIPIISLAGIDDVDGLRAQICDKIVEACENWGIFQVVDHGVDSKLISEMTRFAKMFFDLSPEEKLQFDMSGGKRGGFNVSSHLQGEPVKDWREIMIYFSYPINQRDYSRWPNKPEGWKAVTEQYSEKLMSLSCKLLEVLSEAMGLEKEALTKACVDMDQKLVVNYYPKCPQPDLTLGLKRHTDPGTITLLLQDQVGGLQATRDNGKTWITVKPVEGAFVVNIGDHGHYLSNGRFKNADHQAVVNSNYSRLSIATFQNPAPDATVYPLKIREGEESVLEEPITFAEMRKMSKDLEIARMKMLGKEEKELRDLQKAKLEAKPLNEILA
Poncirus trifoliata	Eudicots	Ptrif.0007s0162.v1.3.1	360	MAPSTLTALAAEKTLNPSFVRFQDERPKVAYNEFSNEIPVISLAGIDDVGGKRAEICKKIVEACEDWGIFQVVDHGVDAKLISGMTRLATEFFALPPEEKLKFDMSGGKKGGFIVSSHLQGEVVKDWREIVTYFSYPKQSRDYSRWPDKPEGWMEVTKEYSDKLMGVACKLLEVLSEAMGLEKEALTKACVDMDQKIVVNYYPKCPQPDLTLGLKRHTDPGTITLLLQDQVGGLQATKDNGKTWITVQPIEGAFVVNLGDHGHYLSNGRFKNADHQAVVNSNSSRLSIATFQNPAPEATVYPLREGEKPVLDEPIPFSEMYRRKMSKDLELARLKKLANEKHQDSEKAKLDTKPIEEILA
Populus alba	Eudicots	gene-LOC118029845	363	MAPSTLTALAEEKTLRASFVRDEDERPKVAYNEFSNEIPVISIAGIDDGGEKRAEICNKIVEACEDWGVFQIVDHGVDAKLVSEMTTLAKEFFALPPEEKLRFDMSGGKKGGFIVSSHLQGEAVQDWREIVTFFSYPIRTRDYSRWPDKPEAWKAVTEEYSKKLMELACKLLGVLSEAMGLETEALTKACVDMDQKVVVNYYPKCPQPDLTLGLKRHTDPGTITLLLQDTVGGLQATRDNGKTWITVQPVEGAFVVNLGDHGHYLSNGRFRNADHQAVVNSNSSRLSIATFQNPAPDATVYPLKIREGEKSVLDEPITFAEMYRRKMSKDIEIANKKKMAKEQQLKDLEKAKLETKPIEEILA
Populus alba	Eudicots	gene-LOC118029846	363	MAPSTLTALAEEKSLQASFVRDEDERPKVAYNQFSNEIPVISIAGIDDGGEKRAEICNKIVEACEDWGVFQIVDHGVDAKLVSEMTTLAKEFFALPPEEKLRFDMSGGKKGGFIVSSHLQGEAVQDWREIVTFFSYPIRTRDYSRWPDKPEAWKAVTEEYSKKLMELACKLLGVLSEAMGLETEALTKACVDMDQKVVVNFYPKCPQPDLTLGLKRHTDPGTITLLLQDTVGGLQATRDNGKTWITVQPVEGAFVVNLGDHGHYLSNGRFRNADHQAVVNSNSSRLSIATFQNPAPDATVYPLKIREGEKSVLEEPITFAEMYRRKMSKDIEIANKKKLAKEQQLKDLEKTKLETKPIEEILA
Populus alba	Eudicots	gene-LOC118053245	363	MAPSTLTALAGEKTLQASFVRDEDERPKVAYNQFSNEIPVISIAGIDDGGEKRAEICNKIVEACEEWGVFQVVDHGVDAKLVSEMTTLAKEFFALPPEEKLRFDMSGGKKGGFIVSSHLQGEAVQDWREIVTFFSYPIRTRDYSRWPDKPEAWKAVTEEYSKKLMELACKLLGVLSEAMGLETEALTKACVDMDQKVVVNFYPKCPQPDLTLGLKRHTDPGTITLLLQDAVGGLQATRDNGKTWITVQPVEGAFVVNLGDHGHYLTNGRFRNADHQAVVNSNSSRLSIATFQNPAPDATVYPLKIRDGEKSVLDEPITFAEMYRRKMSKDIEIAKKKKLAKEQLLRDLETAKLETKPIDEILA
Populus trichocarpa	Eudicots	Potri.005G113700.v4.1	363	MGPSTLTALAEEKTLQASFVRDEDERPKVAYNQFSNEIPVISIAGIDDGGEKRAEICNKIVEACEEWGVFQIVDHGVDAKLVSEMTTLAKEFFALPPEEKLRFDMSGGKKGGFIVSSHLQGEAVQDWREIVTFFSYPIRTRDYSRWPDKPQAWKAVTEEYSKKLMELACKLIGVLSEAMGLETEALTKACVDMDQKVVVNFYPKCPQPELTLGLKRHTDPGTITLLLQDTVGGLQATRDNGKTWITVQPVEGAFVVNLGDHGHYLSNGRFRNADHQAVVNSNSSRLSIATFQNPAQDATVYPLKIREGEKSVLDEPITFAEMYRRKMSKVIEIAKKKKLAEEQQLTDLETAKLETKPIEEILA
Populus trichocarpa	Eudicots	Potri.005G113900.v4.1	363	MSPSTLTALAEEKTLRASFVRDEDERPKVAYNQFSNEIPVISIAGIDDGGEKRAEICNKIVEACEEWGVFQIVDHGVDAKLVSEMTTLAKEFFALPPEEKLRFDMSGGKKGGFIVSSHLQGEAVQDWREIVTFFSYPIRTRDYSRWPDKPEAWKAVTEEYSKKLMELACKLLGVLSEAMGLETEALTKACVDMDQKVVVNFYPKCPQPDLTLGLKRHTDPGTITLLLQDTVGGLQATRDNGKTWITVQPVEGAFVVNLGDHGHYLSNGRFRNADHQAVVNSNSSRLSIATFQNPAPDATVYPLKIREGEKSVLDEPITFAEMYRRKMSKDIEIAKKKKLAKEQLLRDMETAKLETKPIEEILA
Portulaca amilis	Eudicots	FUN_019248.v1.0	362	MTSTTAVVTPTTLAKEQVLKEGYIVDEKDRPKVGYKDFSDDIPVISLAGVLEDGRRREEIVKEIAAASEEWGIFQVVDHGVDTQLISQMTELAKEFFALPDEEKLRFQAAPGKKGGFIISSHLQNQVVANWREFVLFFTYPIHDRDYSRWPEKPEEWRAATEVYSQRLMNLSLLMLELVSEGLGLEKDALKNSMGEIGQHLVVNHYPKCPKPDLALGLTRHTDPGSITVLFQDDVGGLQATKDDGNTWVTVRPIKNSLVVNLGDHVYHMSNGRFKSADHKAVVNANETRMSIAVFTNPQEQATVYPLGIGPGDKSMLEKPITYAELRRRHDIMYIEVPRLKKLAKEENWSQEELELKLSQLK
Portulaca amilis	Eudicots	FUN_025554.v1.0	367	MGTEKPKTLTALEGEATLNPSFVRDEDERPKVAYNQFSNEIPVISLAGIDNPDKRGEICKKIVEACEEWGIFQVVDHGVDPDLISDMTRMAREFFALPPDEKLRFDMSGGKKGGFIVSSHLQGEAVQDWREIVTYFSYPLKARDYSRWPDKPDGWIKVTEHYSEKLMSLACKLLGVLSEAMGLETEALTKACVDMDQKVVVNYYPKCPQPDLTLGLKRHTDPGTITLLLQDHVGGLQATRDDGKTWITVQPVACAFVVNLGDHGHYLSNGRFKNADHQAVVNSNSSRLSIATFQNPAPDATVYPLAIREGEKPILDEPITFAEMYRRKMSKDLELARLKKLAKEEKKQLQDLNKANLDSKPLEEILA
Prunus avium	Eudicots	Pav_sc0000044.1_g550.1.mk	360	MAPATTLTSIAGEKTLQQKFVRDEDERPKVAYNNFSNEIPIISLAGIDEEGRRAEICKKIVEACEDWGIYQIVDHGVDAKLISEMTGLAREFFALPSEEKLRFDMSGGKKGGFIVSSHLQGEAVQDWREIVTYFSYPIRHRDYSRWPDKPEGWREVTQKYSDELMGLACKLLGVLSEAMGLDTEALTKACVDMDQKVVVNFYPKCPQPDLTLGLKRHTDPGTITLLLQDQVGGLQATRDGGKTWITVQPVEGAFVVNLGDHGHLLSNGRFKNADHQAVVNSNSSRLSIATFQNPAQEAIVYPLSIREGEKPILEGPITYTEMYKKKMGRDLELARLKKLAKEQQSQDLKKETKSADDIFA
Prunus dulcis	Eudicots	Prudul26B008346	361	MAPATTLTSIAGEKTLQQKFVRDEDERPKVAYNNFSNEIPIISLAGIDEVEGRRADICKKIVEACEDWGIFQIVDHGVDTKLISEMTGLAREFFALPSEEKLRFDMSGGKKGGFIVSSHLQGEAVQDWREIVTYFSYPIRHRDYSRWPDKPEGWREVTQKYSDELMGLACKLLGVLSEAMGLDTEALTKACVDMDQKVVVNFYPKCPQPDLTLGLKRHTDPGTITLLLQDQVGGLQATRDDGKTWITVQPVEGAFVVNLGDHGHFLSNGRFKNADHQAVVNSNSSRLSIATFQNPAQEATVYPLSIREGEKPILEGPITYTEMYKKKMTKDLELARLKKLAKEQQLQDSEKEGKPKDDIFA
Prunus persica	Eudicots	PRUPE_7G168300	361	MAPATTLTSIAGEKTLQQKFVRDEDERPKVAYNNFSNEIPIISLAGIDEVEGRRADICKKIVEACEDWGIFQIVDHGVDTKLISEMTGLAREFFALPSEEKLRFDMSGGKKGGFIVSSHLQGEAVQDWREIVTYFSYPIRHRDYSRWPDKPEGWREVTQKYSDELMGLACKLLGVLSEAMGLDTEALTKACVDMDQKVVVNFYPKCPQPDLTLGLKRHTDPGTITLLLQDQVGGLQATRDDGKTWITVQPVEGAFVVNLGDHGHFLSNGRFKNADHQAVVNSNSSRLSIATFQNPAQEATVYPLSIREGEKPILEGPITYTEMYKKKMTKDLELARLKKLAKEQQLQDSEKEGKPKDDIFA
Punica granatum	Eudicots	gene-LOC116201161	372	MAPPTATTLTALAEEKTLQSRFVRDEDERPKVAYNQFSSEIPVISLDGIDDKAEGSRRFEICKKIVAACEEWGIFQVIDHGIDAKLIGDMTRLAKEFFALPAEEKLRFDMTGGKKGGFIVSSHLQGEAVQDWREIVTYFAYPIRSRDYTRWPDKPEGWRAVTEEYSEKLMELACKLLGVLSEAMGLEKEALTKACVDMDQKVVVNFYPKCPQPDLTLGLKRHTDPGTITLLLQDQVGGLQATKDDGKTWITVQPIEGAFVVNLGDHGHFLSNGRFKNADHQAVVNSDCSRLSIATFQNPAPDAIVYPLKVPEGEKPVMEEPITFAEMYRRKMSKDLEVARLKKLAKEQQQMKEMESAERLKLETKTLNDILA
Punica granatum	Eudicots	gene-LOC116211316	366	MAPTVSTLMALAEEPTLWPSFVRDEDERPTVAYNEFSNEIPVISLKGIDDEDGPARAEICRKIVEACEDWGIFQVVDHGVDAKLVQDMTRLAREFFALPAEEKLRFDMSGGKKGGFIVSSHLQGEAVQDWREIVTYFSYPIRARDYSRWPDKPEGWKSVTMEYSEKLMGLACKLLEVLSEAMGLEKEALTKACVDMDQKVVVNYYPKCPQPDLTLGLKRHTDPGTITLLLQDQVGGLQATRDGGKTWITVQPVEGAFVVNLGDHGHYLSNGRFKNADHQAVVNSNCSRLSIATFQNPAPEAIVYPLKVREGEKPILEEPITFAEMYRRKMSKDLELARLKKLAKEQELKDLEKAKLDAKPLEQILA
Pyrus betulifolia	Eudicots	Chr15.g02664	365	MAPPAATLTSIAHEKTLQQKFVRDEDERPKVAYNEFSNEIPIISLAGIDEVEGRRAEICKKIVEACEDWGIFQIVDHGVDAELISEMTGLAREFFALPSEEKLRFDMSGGKKGGFIVSSHLQGEAVQDWREIVTYFSYPIRHRDYSRWPDKPEAWREVTKKYSDELMGLACKLLGVLSEAMGLDTEALTKACVDMDQKVVVNFYPKCPQPDLTLGLKRHTDPGTITLLLQDQVGGLQATRDDGKTWITVQPVEGAFVVNLGDHGHFLSNGRFKNADHQAVVNSNSSRLSIATFQNPAQDAIVYPLSVREGEKPILEAPITYTEMYKKKMSKDLEVARLKKLAKEQQLQDLEKDKVEIKPADDIFA
Pyrus betulifolia	Eudicots	Chr2.g42214	332	MAPATTLTSIAHEKTLQQKFVRDEDERPKVAYNDFSNEIPIISLAGIDEVEGRRAEICKKIVAACEDWGVFQIVDHGVDAELISDMTGLAREFFALPSEEKLRFDMSGGKKGGFIVSSHLQGEAVQDWREIVTYFSYPIRHRDYSRWPDKPQAWREVTKKYSDELMGLACKLLGVLSEAMGLDTEALTKACVDMDQKVVVNFYPKCPQPDLTLGLKRHTDPGTITLLLQDQVGGLQATRDDGKTWITVQPVEGAFVVNLGDHGHFLSNGRFKNADHQAVVNSNSSRLSIATFQNPAQEATSVSTQCEGGREADSRGANHLHRDVQEEDEQGS
Quercus lobata	Eudicots	QL06p032767	363	MAPTTLTALAGEKTLQSSFVRDEDERPKVAYNQFSNEIPIISLAGIDEIHGRRAEICKKIVEACEDWGVFQVVDHGVDTNLVSDMTRLAREFFALPPEEKLRFDMSGGKKGGFIVSSHLQGEAVQDWREIVTYFSYPLRTRDYSRWPDKPEGWRAVTEQYSEKLMGLACKLLEVLSEAMGLEKEALTKACVDMDQKVVVNYYPKCPQPDLTLGLKRHTDPGTITLLLQDQVGGLQATRDGGKSWITVQPVEGAFVVNLGDHGHYLSNGRFKNADHQAVVNSNSSRLSIATFQNPAPEATVYPLKIREGEKSVLEEPITFAEMYRRKMSKDLELARLKKLAKEQQLQELERAKLEGKPIEDIFA
Quercus suber	Eudicots	gene-CFP56_55338	363	MAPTTLTALAGEKTLQSSFVRDEDERPKVAYNKFSSEIPIISLAGIDEIHGRRAEICKKIVEACEDWGVFQVVDHGVDTNLVSDMTSLAREFFALPPEEKLRFDMSGGKKGGFIVSSHLQGEAVQDWREIVTYFSYPLRTRDYSRWPDKPEGWRAVTEQYSEKLMGLACKLLEVLSEAMGLEKEALTKACVDMDQKVVVNYYPKCPQPDLTLGLKRHTDPGTITLLLQDQVGGLQATRDGGKSWITVQPVEGAFVVNLGDHGHYLSNGRFKNADHQAVVNSNSSRLSIATFQNPAPEATVYPLKIREGEKSVLEEPITFAEMYRRKMSKDLELARLKKLAKEQQLQDLEKAKLEGKPIEDIFA
Raphanus sativus	Eudicots	gene-LOC108805892	358	MAPGTLTELAGETKLNSKFVRDEDERPKVAYNEFSTEIPVISLAGIDDVGGKRGEICRQIVEACENWGVFQVVDHGVDTSLVADMTRLARDFFALAPEEKLKFDMSGGKKGGFIVSSHLQGESVQDWREIVTYFSYPVRNRDYSRWPTKPEGWVKVTEEYSEKLMSLACKLLEVLSEAMGLEKEALTNACVDMDQKIVVNYYPKCPQPDLTLGLKRHTDPGTITLLLQDQVGGLQATRDDGKTWITVQPVEGAFVVNLGDHGHYLSNGRFKNADHQAVVNSNSSRLSIATFQNPAPEATVYPLKVREGEKPILEEPITFAEMYKRKMSRDIELARLKKLAKEEHDHKEAGKPLDQIIA
Raphanus sativus	Eudicots	gene-LOC108852668	368	MAPATLTELAGESKLNSKFVRDVEERPKVAYNDFSNEIPVISLAGIDDVGGKRGEICRQIVEACENWGVFQVVDHGVDTSLVADMTCLSRNFFTLPPDEKLKFDMSGGKKGGFIVSSHLQGEVVQDWREIVTYFSYPVRNRDYSRWPSMPDGWVKVTEEYSEKLMELACKLLEILSEAMGLEKEALTNACVDMDQKIVVNYYPKCPQPDLTLGLKRHTDPGTITLLLQDQVGGLQATRDDGKTWITVQPVEGAFVVNLGDHGHYLSNGRFKNADHQAVVNSNSSRLSIATFQNPAPEATVYPLKVREGEKPILEEPITFEEMYKRKMGRDLEVARLKKLAKEQHDDHTEAPKPLDPKEATKPLDQIIT
Raphanus sativus	Eudicots	gene-LOC130511095	368	MAPATLTELAGESKLNSKFVRDVEERPKVAYNDFSNEIPVISLAGIDDVGGKRGEICRQIVEACENWGVFQVVDHGVDTSLVADMTCLSRNFFTLPPDEKLKFDMSGGKKGGFIVSSHLQGEVVQDWREIVTYFSYPVRNRDYSRWPSKPDGWVKVTEEYSEKLMELACKLLEILSEAMGLEKEALTNACVDMDQKIVVNYYPKCPQPDLTLGLKRHTDPGTITLLLQDQVGGLQATRDDGKTWITVQPVEGAFVVNLGDHGHYLSNGRFKNADHQAVVNSNSSRLSIATFQNPAPEATVYPLKVREGEKPILEEPITFEEMYKRKMGRDLEVARLKKLAKEQHDDHTEAPKPLDPKEATKPLDQIIT
Rhodamnia argentea	Eudicots	gene-LOC115727512	364	MAKTLTALAGEKTLQSKFVRDEDERPTVAYNQFSNVIPVISLAGIDEAGGRREEICRKIVAACEDWGVFQVVDHGVEARLIADMTRLAREFFALPSEEKLRFDMSGGKKGGFIVSSHLQGEAVQDWREIVTYFSYPLRTRDYSRWPDKPEGWRSVTEQYSEKLMSLACKLLEVLSEAMGLEKEALTKACVDMDQKVVVNYYPKCPQPDLTLGLKRHTDPGTITLLLQDQVGGLQATRDGGKSWITVQPVEGAFVVNLGDHGHFLSNGRFKNADHQAVVNSNCSRLSIATFQNPAPEAVVYPLKVREGEEAILPQPMTFAEMYRKKMSKDLELARLKKLAKEQQQQHKDMEKAKLEAKPLEQILA
Rhododendron williamsianum	Eudicots	gene-C3L33_22691	363	MAPTTTTLTALAEEKTLQTKFVRDEDERPKVAYNEFSSEIPVISLAGIDEVEGRRSEICRKIVEACEDWGVFQVVDHGVDAGLISEMTGLAREFFALPPEEKLRFDMSGGKKGGFIVSSHLQGEAVQDWREIVIYLSYPIRARDYSRWPDKPDGWRAVTESYSENLMGLACKLLGVLSEAMGLETEALTNACVDMDQKVVVNFYPKCPQPDLTLGLKRHTDAGTITLLLQDQVGGLQATRDGGKTWITVQPVEGAFVVNLGDHGHYLSNGRFKNADHQAVVNSNHSRLSIATFQNPAPEATVYPLKIGEGEKPVLDGPMTFMEMYKKKMSKDLELARLKKLGKEKVLEEQEVEKAKGVEEIFA
Ricinus communis	Eudicots	gene-LOC8268714	364	MAPATLTSLAEEKTLQESFVRDEDERPKVAYNEFSDEIPVISLAGIDGNQSNRRSEICKKIVEACEDWGIFQVVDHGIDGNLISEMTRLAKEFFALAPEEKLRFDMSGGKKGGFIVSSHLQGEAVKDWREIVTYFSYPLRSRDYSRWPDKPEGWRAVMEVYSEKLMGLACKLLEVLSEAMGLEKDALTKACVDMDQKVVVNFYPKCPQPDLTLGLKRHTDPGTITLLLQDQVGGLQATRDNGKTWITVQPVEGAFVVNLGDHGHYLSNGRFKNADHQAVVNSNYSRLSIATFQNPAPEAAVYPLKIEEGKKAILDEPITFAEMYRRKMSKDLELARHKKLAKEQQLKDLEKAKMEAKPLEEILA
Rosa chinensis	Eudicots	RchiOBHm_Chr2g0099421	364	MAPTPTTLTAIAGEKTLQQSFVRDEDERPKVAYNQFSNEIPIISLSGIEEVDGRRAEICKKIVEACEDWGVFQIVDHGIDSKLISEMTSLAREFFALPPEEKLRFDMTGGKKGGFIVSSHLQGEAVQDWREIVTYFSYPVRHRDYSRWPDKPEGWRDVTKQYSDELMGLACRLLEVLSEAMGLEKEALTKACVDMDQKVVVNYYPKCPQPDLTLGLKRHTDPGTITLLLQDQVGGLQATRDGGKTWITVQPVEGAFVVNLGDHGHFLSNGRFKNADHQAVVNSNHSRLSIATFQNPAQEAIVYPLKVREGEKPILEEPITYTEMYKKKMSKDLELARLKKLAKEQVQDQEKAKLEAKPVDNIFA
Rubus corchorifolius	Eudicots	Rf010022180	365	MAPTPTTLTAIAGEKTLQQSFVRDEDERPKVAYNQFSNEIPIISLSGIDEVEGRRAEICNKIVEACEDWGVFQIVDHGVDTKLISEMTRLARDFFALPPEEKLRFDMSGGKKGGFIVSSHLQGEAVQDWREIVTYFSYPVRHRDYSRWPDKPEGWRAVTQQYSDELMGLACKLLEVLSEAMGLEKEALTKACVDMDQKVVVNFYPKCPQPDLTLGLKRHTDPGTITLLLQDQVGGLQATRDGGKTWITVQPVEGAFVVNLGDHGHFLSNGRFKNADHQAVVNSNHSRLSIATFQNPAQEAIVYPLKVREGEKPILEEPITYTEMYKKKMSKDLELARLKKLAKEQQLEDSEKAKLEVKPVDDIFA
Salix purpurea	Eudicots	Sapur.005G090800.v5.1	363	MAPSTLTALAEEKTLQASFVRDEDERPKVAYNDFSNEIPVISIAGMDDGGEKRGEICNKIVKACEEWGVFQIVDHGVDAKLVSEMTTLAKEFFALPPEEKLRFDMSGGKKGGFIVSSHLQGEAVQDWREIVTFFSYPTRTRDYSRWPDKPEAWRAVTEEYSQKLMELACKLLGVLSEAMGLETEALTKACVDMDQKVVVNFYPKCPQPDLTLGLKRHTDPGTITLLLQDTVGGLQATRDNGKSWITVQPVEGAFVVNLGDHGHYLSNGRFKNADHQAVVNSNSSRLSIATFQNPAPDATVYPLKIREGEKSVLDEPITFAEMYRRKMSKDIDIAMKKKLSKEQLLKDLEAPKLETKPIEEIVS
Salix purpurea	Eudicots	Sapur.005G090900.v5.1	367	MAPSTLTALAEEKTLQASFVRDEDERPKVAYNDFSNEIPVISIAGMDDGGEKRGEICNKIVKACEEWGVFQIVDHGVDAKLVSEMTTLAKEFFALPPEEKLRFDMSGGKKGGFIVSSHLQGEAVQDWREIVTFFSYPTRTRDYSRWPDKPEAWRAVTEEYSQKLMELACKLLGVLSEAMGLETEALTKACVDMDQKVVVNFYPKCPQPDLTLGLKRHTDPGTITLLLQDTVGGLQATRDNGKSWITVQPVEGAFVVNLGDHGHYLSNGRFKNADHQAVVNSNSSRLSIATFQNPAPDATVYPLKIREGEKSVLDEPITFAEMYRRKMSKDIDIAMKKKLAKEQLLKDLETPKLETNPKEELPKDLET
Salix purpurea	Eudicots	Sapur.016G301600.v5.1	359	MAPSTLTALAEEKTLQASFVRDEDERPKVAYNHFSNEIPVISVAGIDDGGEKRGEICDKIVKACEEWGVFQIVDHGVDAKLVSEMTTLAKEFFALPPEEKLRFDMSGGKKGGFIVSSHLQGEAVQDWREIVTFFSYPTRTRDYSRWPDKPEAWRAVTEEYSQKLMELACKLLGVLSEAMGLETEALTKACVDMDQKVVVNFYPKCPQPDLTLGLKRHTDPGTITLLLQDTVGGLQATRDNGKTWITVQPVDGAFVVNLGDHGHYLSNGRFKNADHQAVVNSNSSRLSIATFQNPAPDATVYPLKIREGEKSVLDEPITFAEMYRRKMSKDIEIAMKKKLAKEQLLKDLETPKLSLKRSC
Sapindus mukorossi	Eudicots	Samuk14G0119300	365	MAPATLTALAQEKTLNPSFIRDEDERPKVAYNQFSNEIPVISLAGIDEVDGRRAEICKKIVEACEDWGIFQVIDHGVDTKLISDMTRLAREFFALPPEEKLRFDMSGGKKGGFIVSSHLQGEAVQDWREIVTYFSYPMRTRDYSRWPDKPEGWMDVTKEYSDKLMGLACKLLEVLSEAMGLEKEALTKACVDMDQKVVVNYYPQCPQPDLTLGLKRHTDPGTITLLLQDQVGGLQATRDNGKTWITVQPVDGAFVVNLGDHGHYLSNGRFKNADHQAVVNSNYSRLSIATFQNPAPEATVYPLKIREAEKPVLEEPITFAEMYRRKMSKDLELARLKKLAKEQQQQLQETEKSKLQAKPIEQILA
Sapindus mukorossi	Eudicots	Samuk14G0119400	365	MAPATLTALAQEKTLNPSFVRDEDERPKVAYNQFSNEIPVISLAGIDAVDGRRAEICKKIVEACEDWGIFQVINHGVDTKLISDMTRLAREFFALPPKEKLRFDMSGGKMGGFIVSSHLQGEAVQDWREIVTYFSYPMRTRDYSRWPDKPEGWMDVTKEYSDKLMGLACKLLEVLSEAMGLEKEALTKACVDMDQKVVVNYYPQCPQPDLTLGLKRHTDPGTITLLLQDQVGGLQATRDNGKTWITVQPVDGAFVVNLGDHGHYLSNGRFKNADHQAVVNSNYSRLSIATFQNPAPEATVYPLKIREGEKPVLEEPITFAEMYRRKMSKDLELARLKKLAKEQQPQLQETKKSKLEAKPTEQILA
Sclerocarya birrea	Eudicots	Sb000527g0001	363	MAPATLTALAQEQTLNPSFVRDEDERPKVAYNQFSDVIPVISLAGIDEVDGRRAEICKKIVEACEEWGIFQVVDHGVDAKLISDMTRLAREFFALPPEEKLRFDMSGGKKGGFIVSSHLQGEAVQDWREIVTYFSYPIRNRDYSRWPDKPEEWREVTKEYSEKLMGLACKLLEVLSEAMGLEKEALTNACVDMDQKVVVNFYPKCPQPDLTLGLKRHTDPGTITLLLQDQVGGLQATRDNGNTWITVQPVEGAFVVNLGDHGHYLSNGRFRNADHQAVVNSNCSRLSIATFQNPAPEAIVYPLKIREGENSVLEEPITFAEMYRRKMSKDLELARLKKLAKEVQSQELEKAKLEGKPIEKILA
Scutellaria baicalensis	Eudicots	EVM20prediction20contig60.49	350	MAPTGICLSALAEEKSLHPDFIRDEDERPKVEYNKFSDDIPVILLAGDRAEMCRKIVAACEEWGIFQVVDHGVDMKVVENMNDLARHFFALPPQDKLRFDMSGGKKGGFIVSSHLQGEEVQDWREIVTYFSYPIEARDYSRWPDKPEAWRSVTEAYSEQMMNLACQLLEVLSEAIGLEKDALSKACVNMDQKIVVNFYPKCPQPDLALGLKRHTDSGLITLLLQDQVGGLQVTRDGGDTWITVQPVPGAFVINLGDSAYYMSNGRFKNAYHQAVVNSECSRLSVATFQNPAPEARVYPLMQLQEGEKAVLPEPITFSEVYKRNMSYHLERTKLKKLPNLNKSQKGGDFQA
Scutellaria baicalensis	Eudicots	EVM20prediction20contig60.51	350	MAPTGICLSALAEEKSLHPDFIRDEDERPKVEYNKFSDDIPVISLAGDRAEMCRKIVAACEEWGIFQVVDHGVDMKVVEYMNDLARHFFALPPQDKLRFDMSGGKKGGFIVSSHLQGEEVQDWREIVTYFSYPIEARDYSRWPDKPEAWRSVTEAYSEQMMNLACQLLEVLSEAIGLEKDALSKACVNMDQKIVVNFYPKCPQPDLALGLKRHTDSGLITLLLQDQVGGLQVTRDGGDTWITVQPVPGAFVINLGDSAYYMSNGRFKNAYHQAVVNSECSRLSVATFQNPAPEARVYPLMQLQEGEKAVLPEPITFSEVYKRNMSYHLERTKLKKLPNLNKSQKGGDFQA
Scutellaria baicalensis	Eudicots	EVM20prediction20contig60.52	362	MAPTGICLSALAEEKSLHPDFIRDEDERPKVEYNKFSDDIPVISLAGDRAEMCRKIVAACEEWGIFQVVDHGVDMKVVENMNDLARHFFALPPQDKLRFDMSGGKKGGFIVSSHLQGEAVQDWREIVTYFSYPIEARDYSRWPDKPEAWRSVTEAYSEQLMNLACQLLEVLSEAIGLEKDALSKACVNMDQKIVVNFYPKCPQPDLTLGLKRHTDPGLITLLLQDQVGGLQATRDGGDTWITVQPVPGAFVVNLGDYAYYLSNGRFKNADHQAVVNSECSRLSVATFQNPAPEARVYPLMQLQEGEKAVLPEPITFSEMYKRKMSYDLERTKLKKLANLNKSQKEEISKIDVQVKSYKQILA
Sesamum indicum	Eudicots	SIN_1002345	366	MAPQVTCLTQLAEENSLHQKFIRDEDERPKVAYDQFSDDIPLISLAGIGESSSERAEICRKIVAACEEWGIFQVVDHGIDSKLIEDMTRLAREFFALPAEEKLRFDMSGGKKGGFIVSSHLQGEAVQDWREIVTYFSYPVKARDYSRWPDKPAGWRVVTEAYSEQLMGLGCKLLEILSEAMGLEKDALSKACLEMDQKVVVNFYPKCPQPNLTLGLKRHTDPGTITLLLQDQVGGLQATRDGGKTWITVQPVEGAFVVNLGDHGHYLSNGRFKNADHQAVVNSNLSRLSIATFQNPAPNAIVYPLKTREGETAVMEEAITYMEMYKRKMSRDLELARLKKLAKENKEEELEKPKLKSCNALQQLLA
Simmondsia chinensis	Eudicots	Sc03g0003570	365	MAPIPRTLTSLAEEKTLNASFVRDEDERPKVAYNQFSNEIPVISLAGIDDLEGKRGEICKKIVEACEDWGVFQVVDHGVELGLVSEMTRSARDFFALPPEEKLRFDMSGGKKGGFIVSSHLQGEAVQDWREIVTYFSYPLRSRDYSRWPDKPEGWRKVTEEYSEKLMGLACKLLGVLSEAMGLETEALTKACVDMDQKVVVNYYPKCPQPDLTLGLKRHTDPGTITLLLQDQVGGLQATRDGGKTWITVQPVDGAFVVNLGDHGHYLSNGRFKNADHQAVVNSNYSRLSIATFQNPAPEATVYPLAIREGEKPILDEPITFAEMYRRKMSKDLELARLKKLEKEKEMKDSEKAKLEAKPIEEILA
Simmondsia chinensis	Eudicots	Sc15g0003530	369	MGLTPKHISQADDGNISPNFILDEDDRSTVAHNEFSEVVPVISIAGMDGARRVEICREIAAACQEWGMFQVVDHGVDPVLVSDMVRLAKEFFALPDEEKLRFDMSGGKNGGFIVSSHIQDEAVANWREMVAYAPYPLKIRDYTRWPDKPEEWRAVTEAYSESMMGLAHKLLGALSESMGLDKEALIKACGEVGQRIAVNYYPKCPRPDLAIGLKRHTDAGTITLLSQDQVGGLQATWDKGQTWKTIKPIEGAFVVNLGDHAYYMSNGRFKNVDHCAVVNSKCSRLSIATFQNPNQQAIVYPLKIEDGDTPILEKPITFAEVYKRNVAKNGERDKLKKLAREEKLGADELEERLKKNLATNSKSLEEILA
Simmondsia chinensis	Eudicots	Sc26g0004400	372	MAPTYLTPTSLETEKKLRESFVLDEEDRPKVAYNEFSDEIPVISLAGLEDEVGGRRPGICRKIVEACEEWGMFQVVDHGVDAELIAEMKRLAKEFFALPEEEKLRFDMTGGKYGGFLVSSHLKNETVSNWRELVTYFAYPIKKRDYSRWPDQPKEWRGVTEAYSEKLLDLARKLLGVLSEAMGLEKDAFEKACVEFGENVVANYYPKCPEPELTMGLKQHTDPSTITLLSQDEVGGLQVTKDGGQTWITVRPIPGAYAVNLGHHAYFLSNGRFKGAEHRAVVNSNSSRMSIAAFVNPDPQARVYPLRLEAGEESILEEPITYEEMNKRHAGKFLEVMRLKKLAKDKKWEKHELDQEISKLGFSLNTLNDLFV
Solanum lycopersicum	Eudicots	Solyc02g083860.3	362	MAPSTLTALANEKTLETSFIRDEEERPKVAYNKFSDEIPVISLQGIDDVNGRRSEICERIVNACEDWGVFQVIDHGVDAQLISQMTKLAKEFFELPPEEKLRFDMSGGKKGGFIVSSHLQGEVVQDWREIVTYFSYPIRARDYSRWPDKPQGWIGVTEQYSEKLMDLACKLLEVLSEAMGLEKEALTKACVDMDQKVVVNFYPKCPEPDLTLGLKRHTDPGTITLLLQDQVGGLQATKDNGKTWITVQPVEGAFVVNLGDHGHYLSNGRFKNADHQAVVNSNSSRLSIATFQNPAPDAKVYPLKIREGEKSIMDEPITFAEMYRRKMSKDLELARLKKLAKEEKIQTEEAKLESKPIEEILA
Solanum pennellii	Eudicots	gene-LOC107011910	362	MAPSTLTALANEKTLETSFIRDEEERPKVAYNKFSDEIPVISLQGIDDVNGRRSEICEKIVNACEDWGVFQVIDHGVDAQLISQMTKLAKEFFELPPDEKLRFDMSGGKKGGFIVSSHLQGEVVQDWREIVTYFSYPIRARDYSRWPDKPQGWIGVTEKYSEKLMDLACKLLEVLSEAMGLEKEALTKACVDMDQKVVVNFYPKCPQPDLTLGLKRHTDPGTITLLLQDQVGGLQATKDNGKTWITVQPVEGAFVVNLGDHGHYLSNGRFKNADHQAVVNSNSSRLSIATFQNPAPDAKVYPLKIREGEKAIMDEPITFAEMYRRKMSKDLELARLKKLAKDEKIKTEEAKLESKPIEEILA
Solanum tuberosum	Eudicots	PGSC0003DMG400003563	360	MAPSTLTALANEKTLQTSFIRDEEERPKVAYNKFSDEIPVISLQGIDDINGSRRSEICEKIVNACEDWGVFQVTDHGVDAQLISEMTKLAKEFFELPPDEKLRFDMSGGKKGGFIVSSHLQGEVVQDWREIVTYFSYPIRARDYSRWPDKPQGWKAVTEKYSEKLMDLACKLLEVLSEAMGLEKEALTKACVDMDQKVVVNFYPKCPEPDLTLGLKRHTDPGTITLLLQDQVGGLQATKDNGKTWITVQPVEGAFVVNLGDHGHYLSNGRFKNADHQAVVNSNSSRLSIATFQNPAPDAKVYPLKIREGEKAIMDEPITFAEMYRRKMSKDLELARLKKLAKEQTEEAKLESKPIEEILA
Spatholobus suberectus	Eudicots	gene-E2542_SST06636	358	MAPAKTLTSLAEEETLESRFVRDEDERPKVAYNQFSSEIPVISLAGIEEVDGRRAEICKKIVEAFEEWGIFQIVDHGVDAKLVSEMTRLAKEFFDLPPEEKLRFDMTGGKKGGFLGEAVLDWRELVIYFSQPVKSRDYSRWPDKPEGWRKVTEEYSEKLMGLGCKLLEVLSEAMGLDKEAVSKASVDMDQKIVVNFYPKCPQPDLTLGVKRHTDPGTITLLLQDQVGGLQATRDNGNTWITVQPIEGAFVVNLGDHGHYLSNGRFKNADHQAVVNSTCSRLSIATFQNPAQEATVYPLKVEEGEKSVLEEPITFAEMYRRKMSKDLEIARLKKLSKEKQLQDLDKVKLESKPLDEILA
Spatholobus suberectus	Eudicots	gene-E2542_SST20318	374	MAPIAKTLTYLAQEKTLESSFIRDEDERPKVAYNKFSNEVPVISLAGIDEVDGRRAEICKKIVEACENWGIFQVVDHGVDQKLVAEMTRFAKEFFALPPEEKLRFDMSGGKKGGFIVSSHLQGESVQDWREIVTYFSYPIRARDYSRWPDTPQGWKTVTEEYSEKLMDLACKLLEVLSEAMGLEKEALTKACVDMDQKVVVNYYPKCPQPDLTLGLKRHTDPGTITLLLQDQVGGLQATRDNGKTWITVQPVEGAFVVNLGDHGHYLSNGRFKNADHQAVVNSDCSRLSIATFQNPAPNATVYPLKIREGEKPVLEEPITFAEMYRRKMSKDIELAKMKKLAKEKQLHDLEKEKQLQDLEKPELAAKPLNEILA
Spinacia oleracea	Eudicots	gene-LOC110799526	372	MVSAYTLTSLVEEKKLQNRFIVEEDERPKVAYNQFSDVIPVISLDGIEDDSPGGRREVIRNQIGQACEEWGLFQVVDHGVDTKLVHDMANLAREFFALPDEEKMRFDMSGGKKGGFIVSSHIQNELVANWREMVAVVPYPIRERDYTRWPDNPKEWRPATEIYSENMMGLAEKLLGLISEAMGLKTDTITKVCGEMAQRMAINFYPKCPEPNLAIGLKRHTDPGAITLLLQDKVGGLQATKDGGENWITVQPIEDAFVVNLGDYSYYLSNGRFKNADHQAVVNHEHNRLSIATFINPEQEAIVYPLNIEEGENAIIEEAITFAEMYKRNMFNHSERSKLKKLAKDQNLPKEELEKMLKNSGKTTKSLKELLA
Spinacia oleracea	Eudicots	gene-LOC110799527	361	MAPTSEFVTPSTLAKESTLKDGYIIDERDKAKVAHNEFSDDIPVISLAGIDSGRRDEILKKVVKACEEWGIFQLVDHDIDIELINEMTKFTKEFFALPDEEKLKFEMSPGKHKGGFLISSHLKGEAVANWRELVLFFTYPVQGRDYSRWPNKPEEWKAKVEAYGEKMMNLSCKMFELLSEGLGLEKDAFAKSMGDLNQHLVVNHYPKCPQPDLAVGLKRHTDPSSITLLLQDHVGGLQATKDGGKTWVTVRPIKNALVLNLGDHAYFMSNGRFKSADHQAIVNAEETRTSIAVFMNPAQDAKVYPLNLKDGEKSSLLEEPITYAEMNNRHKTKYLEIVRLKKVAKEQNWSHQELDLKLSQL
Spinacia oleracea	Eudicots	gene-LOC110800737	369	MGERPTTLTALEGEKILNKSFVRDEDERPKVAYNVFSHDIPVISLAGIDSSDGEEKRADICSKIVEAFEEWGIFQIVDHGIDGELVSEMSRLAREFFALPPQEKLRFDMSGGKKGGFIVSSHLQGESVQDWREIVAYFSYPIKSRDYSRWPDKPEGWRNVTAQYSEKLMGLACKLLGVLSEAMGLETEALTKACIEMDQKIAVNYYPKCPQPDLTLGLKRHTDPGTITLLLQDNVGGLQATRDGGKTWITVEPIPGAFVVNLGDHGHYLSNGRFKNADHQAVVNSDSSRLSIATFQNPAAEAKVYPLAIREGEKPILEEPMTFAEMYRKKMSKDIELARLKKLAKEQQLKVEELETVKLDSKPIEEILV
Striga asiatica	Eudicots	gene-STAS_34805	372	MAPSGIIPLTALSEQNYLEPNFIRDVDERPKVAHDQFSDEIPVISLAGVDGGDRAQICRKIISACEDWGIFQVVDHGVDLELVESMNRLAREFFDLPADEKLRFDMSGGKKGGFIVSSHLQGEVVKDWREIVTYFSYPIKARDYTRWPDKPEAWRAVTEAYSERLMDLGCKLLEVLSEGMGLNKDAWAQACIEMDQKVVVNFYPKCPQPDLALGLKRHTDPGTITLLLQDKVGGLQATRDGGKTWITVQPVEGAFVVNLGDHGHYLSNGRFKNADHQVAVNSTCSRLSVATFQNPAANASVYPLKIEEGEKPIMDEPITFAEMYKRKMNKDLEIARLKKMAREKLLQEEELEKAKVEVEAKVKSKGLEEILA
Strobilanthes cusia	Eudicots	EVM0016582	370	MAARDISSTVVVPPETLLHQKFIRDEDERPKVPYNQFSDDIPVISLAGIDKPGNNREDIRRKIIAACEDWGIFQVIDHGVDSKLISDMVRLSREFFALPEDEKLRFDMSGGKKGGYIVSSHLQGEVVSNWRQIMTYFSYPIESRDYTRWPDKPEGWREATEAYSEQLMGLGCKLLELLSEAMGLEKGALAQACLEMDQKLVINFYPKCPQPNLTLGLKRHTDPGTITLLLQDQVGGLQATRDGGNTWITVQPVEGAFVANLGDHGHYLSNGRFKSADHQAVVNSDSSRLSIATFQNPSPEAIVYPLKIKEGEKAVMEEQTLTYGEMYKRKMSKDLELARMKKLSKDKMQQEEDMDKPKLDDNKVKYKGLE
Taraxacum koksaghyz	Eudicots	TkA06G119760	356	MAPASMKWDQNSLLEKNFIRDDDERPKVPYNKFSNEIPVISLEGIDDLERRAEICEKIVKACEEWGMFQVVDHGVDGKLLSEMNRLSREFFQMPEEEKLEFDMTGGKKGGFLVSSHLQGETVQNWREFVTYFSYPIRARDYSRWPNKPKEWRAVTEEYSEMLMGLGCKLLEVLSEAMGLEKDALTKACVDMDQKVVVNYYPKCPQPDLTLGLKRHTDPGTITLLLQDQVGGLQATRDGGKTWITIEPIEGAIVVNLGDHGHYLSNGRFKNADHRAVVNSTTSRLSVATFQNPAPEAIVYPLKISEGEKSIMEKPITFMDMYKKKMNSDLELARLKKLAKDKHENLEKLKPIKNIFV
Tarenaya hassleriana	Eudicots	gene-LOC104821327	366	MAPGTLTELAGETKLNARFVRDEDERPKVAYNDFSDEIPVISLAGIDDVGGKRDGICRKIVEACENWGIFQVVDHGVDSELVDEMTRLAREFFALSPEEKLRFDMSGGKKGGFIVSSHLQGEAVQDWREIVTYFSYPVRNRDYSRWPDKPEGWVKTTEEYSEKLMGLACKLLEVLSEAMGLEKEALTKACVDMDQKVVVNYYPKCPQPDLTLGLKRHTDPGTITLLLQDQVGGLQATRDDGRTWITVQPVPGAFVVNLGDHGHYLSNGRFKNADHQAVVNSNTSRLSIATFQNPAPDATVYPLSIRDGEKPILDEPITFSEMYRRKMARDLELARLKKLAREKQAQDDAHVHKDKLEAKPLDQILA
Tectona grandis	Eudicots	Tg03g03580	372	MAPTGIPLTTLAEEKTLDRKFIRDEDERPKVAHNQFSDEIPVISLAGINERGNKREEICRKIVAACEEWGIFQVVDHGIDLKLIDKMTSLAREFFALPAEEKLRFDMSGGKKGGFIVSSHLQGEAVQDWREIVTYFSYPMETRDYSRWPDKPEGWRAVTAAYSQQLMELGCKLLEVLSEAMDLEKDALSKACVDMDQKIVVNFYPKCPQPDLTLGLKRHTDPGLITLLLQDQVGGLQATRDDGKTWITVQPVEGAFVVNLGDYGHYLSNGRFKNADHQAVVNSDCSRLSIATFQNPAPEAKVYPLKVREGEKPLLEEAIAYSEMYKRKMSKDLEVARLKKLANEKKLQQHEMEKSKVEVEAKSCKGLEQILA
Tectona grandis	Eudicots	Tg18g03490	349	MAKIAATLTALAQETSLHKEFIRDEDERPKVAYNRFSDEIPVISLAGIDDTGGKRAEICRKIVAACEDWGIFQVVDHGVDEKLVTSMTRLAHEFFALPAEEKLRFDMSGGKKGGFIVSSHLQGEAVQDWREIVTYFSYPTNARDYSRWPDKPEGWRAVTEVYSEQLMELGCKLLEVLSEAMGLEKDALSEACVNMDQKVVVNFYPKCPQPDLTLGLKRHTDPGTITLLLQDQVGGLQATRDGGKTWITVQPVEGAFVVNLGDHGHYLSNGRFKNADHQAVVNSNCCRLTVATFQNPAPEAIVYPLKIREGEKSIMEEPITFSEMYKRKMSKDLELARLKKLAKEKNPAN
Tetracentron sinense	Eudicots	gene-HHK36_008650	395	LEFHNTLSSPPEKKKTVKREKQTKKERRATMATTTLTALVEEKTLRPSFVRDEDERPKVAYNQFSSEIPVISLAGINESEGRRSEICRKIVESCEDWGVFQVVDHGIEPNLISNMTRLAREFFALPPEEKLRFDMSGGKKGGFIVSSHLQGEAVQDWREIVTYFSYPIRNRDYSRWPDKPEEWKEVTKTYSEKLMGLACKLLEVLSEAMGLEKEALTNACVDMDQKVVVNYYPKCPQPDLTLGLKRHTDPGTITLLLQDQVGGLQATRDGGKTWITVQPVEGAFVVNLGDHGHFLSNGRFKNADHQAVVNSNYSRLSIATFQNPAPEATVFPLKIREGEKAVLDKPITFAEMYKKKMGRDLELAMLKKLAKEQKLQDLEKVNLELKPKGVDEIFA
Tetracentron sinense	Eudicots	gene-HHK36_010272	365	MAPSTLTALIEEKTLQASFVRDEDERPKVAYNLFSNEIPVISLAGIEESDGRRSEICQKIVEACEDWGVFQVIDHGIDSTLITEMTRLAREFFALPPEEKLRFDMTGGKKGGFIVSSHLQGEAVQDWREIVTYFSYPIRNRDYSRWPDKPEAWREVTKTYSEKLMGLACKLLEVLSEAMGLEKEALTNACVDMDQKVVVNYYPKCPQPDLTLGLKRHTDPGTITLLLQDQVGGLQATRDGGKTWITVQPVEGAFVVNLGDHGHFLSNGRFKNADHQAVVNSNYSRLSIATFQNPAPEAKVYPLKIREGEKAILDEPITFAEMYKRKMSKDLELAKLKKLAKEQLLQDSEKAKLELKPKGVDDIFA
Thalictrum thalictroides	Eudicots	gene-FRX31_011048	367	MAPSTLTALAEEKTLRSSFVRDEDERPKVAYNEFSNEIPVISMAGIDDDDEEKRSEICKKIVNACEDWGIFQIVDHGVDTSLISEMSRLAREFFALPPEDKLRFDMSGGKKGGFIVSSHLQGEAVQDWREIVTYFSYPIRNRDYSRWPDVPEGWNAVTQKYSENLMGLACKLLQVLSEAMGLDKEALTKACVDMDQKVVVNFYPKCPQPDLTLGLKRHTDPGTITLLLQDQVGGLQATRDDGKTWITVQPIEGAFVVNLGDHGHYLSNGRFKNADHQAVVNSSYSRLSIATFQNPAPEATVYPLKVREGEKPILDEPITFADMYKRKMSRDIELAKLKKLAKEKNLEDLKKVTELDVQPKALAEILA
Theobroma cacao	Eudicots	TCM_000209	364	MAPSTLTALAEEKTLQASFVRDEDERPKVAYNQFSNEIPVISLAGIDDVDGNRAEICKKIVEACEDWGVFQVIDHGVDTKLISEMTRLAREFFALPAEEKLRFDMSGGKKGGFIVSSHLQGEAVQDWREIVTYFSYPLKARDYSRWPDKPEGWVEVTKEYSDKLMGLACKLLEVLSEAMDLDKEALTKACVDMDQKVVVNFYPKCPQPDLTLGLKRHTDPGTITLLLQDQVGGLQATRDNGKTWITVQPVEGAFVVNLGDHGHFLSNGRFKNADHQAVVNSDCSRLSIATFQNPAPDATVYPLRIREGEQPILEEPITFAEMYRRKMSKDLELARLKKLAKEQQQVQEIEKTKLEAKPLEKILA
Thlaspi arvense	Eudicots	gene-TAV2_LOCUS16195	441	MAPGTLTELAGEAKLNSKFVRDEDERPKVAYNKFSDDIPVISLAGLDDVGGKRGEICRKIVEACENWGVFQVVDHGVDTNLVEDMTRLARDFFALPPEEKLSFDMSGGKKGGFIVSSHLQGETVQDWREIVTYFSYPVRNRDYSRWPDKPEGWVKVTEEYSDKLMGLACKLLEVLSEAMGLEKEALTNACVDMDQKIVVNYYPKCPQPDLTLGLKRHTDPGTITLLLQDQVGGLQATRDDGKTWITVQPIEGAFVVNLGDHGHVRQYTLSISLLIFFSVCDFDLAKLACLLKYLSNGRFKNADHQAVVNSNSSRLSIATFQNPAQDATVYPLKVREGEKPILEEPITFAEMYKRKMGKDLELARLKKLAKEENDQKLAKEEHDKNLAKEENDQKLAKEE…
Tiarella polyphylla	Eudicots	EVM20prediction20LG02.166	365	MAPTTLTALAGEKTLQASFVRDEDERPKVAYNIFSNDIPVISLDGIDDEVDVGRRAEICKKIVEACEDWGIFQVVDHGIDATLISEMTRLAREFFALPPEEKLRFDMTGGKKGGFIVSSHLQGESVQDWREIVTYFSYPIRNRDYSRWPDKPESWKATTGEYSEKLMGLACKLLGVLSEAMGLEKEALTKACVDMDQKVVVNYYPKCPQPDLTLGLKRHTDPGTITLLLQDQVGGLQATRDGGKNWITVQPVEGAFVVNLGDHGHFLSNGRFKNADHQAVVNSNSSRLSIATFQNPAQEAIVYPLAIREGEKPVLPEPITFTEMYRNKMSKDIELARLKKLAKEQQFQNLEKPKLETKTMEQIFA
Trema orientalis	Eudicots	gene-TorRG33x02_046290	408	MAPTTLTALAEEKTLQASFVRDEDERPKVAYNQFSSEIPIISLAGIDDDVDGHRSEICKKIVEACEDWGIFQVVDHGVDTKLVAEMTRLAREFFALPPEEKLRFDMTGGKKGGFIVSSHLQGEAVQDWREIVTYFSYPLRLRDYSRWPDKPEGWIATTKQYSEKLMELACKLLGVLSEAMGLEKEALTKACVDMDQKVVVNYYPKCPQPDLTLGLKRHTDPGTITLLLQDQVGGLQATRDGGKTWITVQPVEGAFVVNLGDHGHYLSNGRFKNADHQAVVNSNSSRLSIATFQNPAPDAIVYPLKIREGEKSVLEEPITFAEMYRRKMSKDLELARLKKLAKEKQLQDLEKAKLEPNKPIEGKAQLDQPKPTEDKPKLDQPKAIEEIVPLKDLDKAKLE…
Tripterygium wilfordii	Eudicots	gene-HS088_TW13G01017	359	MAPSTLTALAEEKNLNASFIRDEDERPKVAYNVFSNEIPVISLAGIDEVDGRRSEICKKIVEACEDWGIFQVVDHGVDAGLISDMTRLAKEFFALPPEEKLRFDMSGGKKGGFIVSSHLQGEAVQDWREIVTYFSYPIRVRDYSRWPDKPESWRAVTEQYSDTLMGLACKLLEVLSEAMGLEKEALTKACVDMDQKVVVNYYPKCPQPDLTLGLKRHTDPGTITLLLQDQVGGLQATRDNGKTWITVQPIEGAFVVNLGDHGHFLSNGRFKNADHQAVVNSNYSRLSIATFQNPSPDATVYPLNVRDGEKPILEEPIPFSEMYRRKMGKDLELARLKKLAKELQLQAKLESKPIEEIFA
Tripterygium wilfordii	Eudicots	gene-HS088_TW14G00083	363	MAPSTLTALAEEKTLNPSFIRDEDERPKVAYNVFSNEIPVISLAGIDELDGRRSEICNKIVEACEDWGIFQVVDHGVDAGLISDMTRLAKEFFALPPEEKLRFDMSGGKKGGFIVSSHLQGEAVQDWREIVTYFSYPIRTRDYSRWPDKPESWRAVTEKYSETLMGLACKLLEVLSEAMGLEKEALTKACVDMDQKVVVNYYPKCPQPDLTLGLKRHTDPGTITLLLQDQVGGLQATRDNGKTWITVQPIEGAFVVNLGDHGHFLSNGRFKNADHQAVVNSNYSRLSIATFQNPAPEATVYPLKVREGEKPILEAPIPFSEMYRRKMGKDLELARLKKLAKEQQLQDLEKAKLESKPIEEIFA
Tubocapsicum anomalum	Eudicots	Tubocapsicum_anomalum_16G024260	367	MAPRPSTLTALADEKTLQTSFLRDEEERPKVAYNKFSDEIPIISLKGLDESEKRGELCEKIVKACEDWGVFQVVDHGVDAELISQMTKFAKEFFALPPEEKLRFDMSGGKKGGFIVSSHLQGEVVQDWREIVTYFSYPIRARDYSRWPDKPQGWIAVTKKYSEKLMDLACKLLEVLSEAMGLEKEALTKACVDMDQKVVVNFYPKCPQPDLTLGLKRHTDPGTITLLLQDQVGGLQATKDNGKTWITVQPVEGAFVVNLGDHGHYLSNGRFKNADHQAVVNSNSSRLSIATFQNPAPEAIVYPLKIREGEKSVMDEPITFAEMYRRKMSKDLELARLKKLAKEQQIQAEDAAGKAKLESKPIEEILA
Vaccinium duclouxii	Eudicots	VducChr5G042510	365	MAPTTTLTALAEEKTLQNKFVRDEDERPKVAYNEFSNEIPVISLAGIDEVEGRRSEICRKIVEACEDWGIFQVVDHGVDSSLISEMTRLAREFFALPPEEKLRFDMSGGKKGGFIVSSHLQGEAVQDWREIVTYFSYPIRARDYSRWPDKPDGWRAVTESYSENLMGLACKLLEVLSEAMGLEKEALTKACVDMDQKVVVNFYPKCPQPDLTLGLKRHTDPGTITLLLQDQVGGLQATRDGGKTWITVQPVDGAFVVNLGDHGHYLSNGRFKNADHQAVVNSNYSRLSIATFQNPAPEATVYPLKIREGEKPVLDEPITFMEMYKRKMSKDLELARLKKLAKEKVLEEKELEKAKLETKGEEIFA
Vaccinium duclouxii	Eudicots	VducChr8G261420	359	MAPTTLTALSEEKTLNAKFVRDEDERPKVAYNTFSDAIPVISLSGLDEVDGRRAEICKKIVEACEDWGVFQVVDHGVDPGLISDMTRLAREFFALPPEEKLRFDMSGGKKGGFIVSSHLQGEAVQDWREIVTYFSYPLRNRDYSRWPDKPEGWISVTEKYSEKLMEVACKMLDVLSEAMGLEKDALTKACVDMDQKVVVNYYPKCPEPDLTLGLKRHTDPGTITLLLQDQVGGLQATRDGGKNWITVQPVEGAFVVNLGDHGHFLSNGRFKNADHQAVVNSNYSRLSIATFQNPAPNATVYPLKIREGEKSIMEEPIPFSEMYRRKMTKDLELARLKKLAKEQNAEAQLEAKPIKEIFA
Vaccinium macrocarpon	Eudicots	vmacro18413_Vaccinium_macrocarpon_Stevens_v1	359	MAPTTLTALSEEKTLNARFVRDEDERPKVAYNTFSDVIPVISLSGLDEVDGRRAEICKKIVEACEDWGVFQVVDHGVDAGLISDMTRLAREFFALPPEEKLRFDMSGGKKGGFIVSSHLQGEAVQDWREIVTYFSYPLRNRDYSRWPDKPEGWISVTEKYSEKLMELACKMLDVLSEAMGLEKDALTKACVDMDQKVVVNYYPKCPEPDLTLGLKRHTDPGTITLLLQDQVGGLQATRDGGKNWITVQPVEGAFVVNLGDHGHFLSNGRFKNADHQAVVNSNYSRLSIATFQNPSPDATVYPLKIREGEKSIMEEPIPFSEMYRRKMTKDLELARLKKLAKEQNAEAQLEAKPIKEIFA
Vaccinium macrocarpon	Eudicots	vmacro22890_Vaccinium_macrocarpon_Stevens_v1	366	MAPTTTTLTALAEEKTLQNKFVRDEDERPKVAYNEFSNEIPVISLAGIDEVEGRRAEICRKIVEACEDWGIFQVVDHGVDSSLISEMTRLAREFFALPPEEKLRFDMSGGKKGGFIVSSHLQGEAVQDWREIVTYFSYPIRARDYSRWPDKPDGWRAVTESYSENLMGLACKLLEVLSEAMGLEKEALTKACVDMDQKVVVNFYPKCPQPDLTLGLKRHTDPGTITLLLQDQVGGLQATRDGGKTWITVQPVDGAFVVNLGDHGHYLSNGRFKNADHQAVVNSNHSRLSIATFQNPAPEATVYPLKIREGEKPVLDEPITFMEMYKRKMSKDLELARLKKLAKEKVLEEQELEKAKLETKGEEIFA
Vernicia fordii	Eudicots	tung.gene.scaffold218.00023	364	MAPSTLTALAEEKTLQRSFVRDEDERPKVAYNQFSNEIPVISLAGIDDTEGNKRAEICKKIVEACEDWGVFQVVDHGVDSKLISEMTRLAKEFFALPPEEKLRFDMSGGKKGGFIVSSHLQGEAVQDWREIVTYFSYPLRTRDYSRWPDKPEGWIKVTEEYSEKLMGLACKLLEVLSEAMGLEKEALTKACVDMDQKVVVNFYPKCPQPDLTLGLKRHTDPGTITLLLQDQVGGLQATRDNGKTWITVQPVEGAFVVNLGDHGHFLSNGRFKNADHQAVVNSNYSRLSIATFQNPAPEATVYPLKIEEGAKPVLEEPITFAEMYRRKMSKDLELARLKKLAKEQQLKDLEKSKLESKPIEEIFA
Vigna unguiculata	Eudicots	gene-LOC114179503	365	MATKVKTLTYLAQEKTLESSFVRDEDERPKVAYNQFSDEIPVISLDGIDDVHGRRQNICDKIVQACENWGIFQVVDHGVDHKLISEMTRLATQFFALPPEEKLRFDMSGGKKGGFIVSSHLQGESVQDWREIVTYFSYPIKARDYSRWPDTPEGWRAVTEEYSEKLMGLACKLLEVLSEAMGLEKDALTNACVDMDQKVVVNYYPKCPEPDLTLGLKRHTDPGTITLLLQDQVGGLQATRDNGKTWITVQPVEGAFVVNLGDHGHYLSNGRFKNADHQAVVNSNHSRLSIATFQNPAPNATVYPLKVREGEKAVMEEPITFGEMYRRKMSKDLELARMKKLAKEKQLQELEKAKLESKPLKEILA
Vitis vinifera	Eudicots	gene-VitviT2T_005667	363	MAPTTLTALAGEKTLQSSFVRDEDERPKVAYNDFSNEIPVISLEGIDEVGGRRDEICRKIVEACEDWGIFQVVNHGVDSNLISEMTRLAREFFALPPEEKLRFDMSGGKKGGFIVSSHLQGEAVQDWREIVTYFSYPLRTRDYSRWPDKPEGWRSVTQEYSEKLMGLACKLLEVLSEAMDLDKDALTNACVDMDQKVVVNFYPQCPQPDLTLGLKRHTDPGTITLLLQDQVGGLQATRDGGKTWITVQPVEGAFVVNLGDHGHYLSNGRFKNADHQAVVNSNHSRLSIATFQNPAPEATVYPLKIREGEKAVLEGPITFAEMYRRKMSKDLELARLKKLAKEQQLQDVEKAKLESKPIDQILA
Vitis vinifera	Eudicots	gene-VitviT2T_027883	358	MAPSTLTALVEEKTLQQSFVRDEDERPKVAYNQFSNEIPVISLAGIDESEGRRSEICRKIVEACEDWGIFQVVDHGVDANLVSDMTRLAREFFALPAEEKLRFDMSGGKKGGFIVSSHLQGEAVQDWREIVTYFSYPLRTRDYSRWPDKPEGWRAVTEVYSEKLMGLACKLLEVLSEAMDLDKEALTKACVDMDQKVVVNYYPKCPQPDLTLGLKRHTDPGTITLLLQDQVGGLQATRDGGKTWITVQPVEGAFVVNLGDHGHYLSNGRFKNADHQAVVNSDCSRLSIATFQNPAPEAVVYPLKIREGEKSVMEEPITFAEMYRRKMSKDLELARLKKLAKQQDQQERKPKGIEEILA
Xanthoceras sorbifolium	Eudicots	gene-JRO89_XS08G0129900	364	MAPATLTALAQEKTLNSSFVRDEDERPKVAYNQFSSEIPVISLAGIDEVDGKRAEICKKIVEACEDWGVFQVIDHGVDTKLISDMTRLATEFFALPPEEKLRFDMSGGKKGGFIVSSHLQGEAVQDWREIVTYFSYPTKTRDYSRWPDKPEGWIEVTKEYSDRLMGLACKLLEVLSEAMGLEKEALTKACVDMDQKVVVNYYPKCPQPDLTLGLKRHTDPGTITLLLQDQVGGLQATRDNGKTWITVQPVDGAFVVNLGDHGHYLSNGRFKNADHQAVVNSNCSRLSIATFQNPAPEATVYPLKIREGEKAVLEEPMTFAEMYRKKMSKDLELARLKKLAKEQQQLQDSEKTKLDAKPIEQILA
Ziziphus jujuba	Eudicots	gene-FEM48_Zijuj08G0089200	363	MAPSTLTALADEKTLQATFVRDEDERPKVAYNHFSNEIPIISLAGIDEVDGRRAEICKKIVEACEDWGIFQVVDHGVDAALISDMTRLAREFFALPPEEKLRFDMTGGKKGGFIVSSHLQGEAVQDWREIVTYFSYPLRTRDYSRWPDKPEGWRAVTEQYSEKLMGLACKLLEVLSEAMGLEKEALTKACVDMDQKVVVNFYPKCPQPDLTLGLKRHTDPGTITLLLQDQVGGLQATRDDGKTWITVQPVEGAFVVNLGDHGHFLSNGRFKNADHQAVVNSNHSRLSIATFQNPAPEATVYPLAIREGEKAILDEPITFSEMYRRKMSKDLELARLKKLAKEKQLEDFEKAKLEAKSIDQILA

## Sheet: 2
Table S2-2. The ANS gene family members information statistics.
Species	Taxa	Gene ID	Length	Protein sequences
Actinidia chinensis	Eudicots	gene-CEY00_Acc24372	331	MEVERVEALSYGGLRELPAQFIRPAHERPENSKAVEGVTVPVVSLSQPHDVVVEEIFKACSEWGFFLLTDHGIEPSLIGRVKEVGEEFFKLPQKEKESYANDPSTGSFEGYGTKMTRNLDEKVEWVDYYFHFMSPPSRVNLDIWPKNPPSYRGVTEEYNVELLKITNKLLELLSEGLGLERKVLKSCLGGDEIELEMKINMYPPCPQPQLALGVEPHTDMSALTLLVPNDVPGLQVWKDGNWVAVDYLPNALFVHVGDQIEVLSNGKYKSVLHRSLVNKERMRMSWAVFVVPPHEAVIGTLPELVDEKNPAKYSTKTYAEYRHRKFNKIPQ
Anacardium occidentale	Eudicots	Anaoc.0012s0377.v0.9	341	MGNLHNQGRSMEVERVQALAYSGLDELPAQFIRPPHERPENTKAISEVNVPVISLSQPRHVLVDEIYKACSEWGFFLVTDHGISSALIQQLQKVGQQFFELPQEEKEAYANDPAASKFEGYGTKMTKNLDEKVEWVDYFFHIMAPKAKVNYDFWPKHPPSYREVTEEYNKEILRVTNELLELLSEGLGMEGKVLISHLGGEDIELEMKINMYPPCPQPQLALGVEPHTDMSALTILVPNDVPGLQVWKDENWVAVNYMPNALFVHIGDQIEVLSNGKCKSVLHRSIVNKERMRMSWAVFAAPPHEASIGPIPELLDDQNPPKYSTKTFAEYRFRKFNKLPQ
Bauhinia championii	Eudicots	LXT17008	331	MEVVRVQSLAFGELKELPAQFIRPASERPENTKAVEGVTAPVISLSQPHDVVVKEMAEACSQWGFFLITDHGISPTLIQGLKEVGQEFFALPQNEKEAYANDPSTGSFEGYGTKMTKNLEQKIEWIDYYFHIMAPPSKVNYDIWPKNPLSYREVTEEYNKEMLRVTDKVLELLSEGLGLEGKVLKSGLGAENIELEMKINMYPPCPQPELALGVEPHTDMSALTLLVPNEVPGLQVWKDDNWVAVDYLQNALFVHVGDQLEVLSNGKYKSVLHRSLVNKERMRMSWAVFVVPPQETVVGPLTQLVNEQNPPKFSTKTYAEFRYRKFNKLPQ
Bauhinia championii	Eudicots	LXT20265	331	MEVVRVQSLAFGELKELPAQFIRPASERPENTKAVEGVTAPVISLSQPHDVVVKEMAEACSQWGFFLITDHGISPTLIQGLKEVGQEFFALPQNEKEAYANDPSTGSFEGYGTKMTKNLEQKIEWIDYYFHIMAPPSKVNYDIWPKNPLSYREVTEEYNKEMLRVTDKVLELLSEGLGLEGKVLKSGLGAENIELEMKINMYPPCPQPELALGVEPHTDMSALTLLVPNEVPGLQVWKDDNWVAVDYLQNALFVHVGDQLEVLSNGKYKSVLHRSLVNKERMRMSWAVFVVPPQETVVGPLTQLVNEQNPPKFSTKTYAEFRYRKFNKLPQ
Bauhinia championii	Eudicots	LXT62547	331	MVVERVQGLAFGELKELPAQFIRPASERPENTKAVEGVTVPVISLSQPHDVVVREMAKACSDWGFCLVTDHGISPTLIQRLHEVGQEFFALPQQEKEAYANDPSTGSFEGYGTKMTKNLEEKVEWIDYFFHIMAPPSKINYDFWPKNPPSYREVTEEYNKEILRVTDKVFEVLSEGLGLEGKVLKSKLGGETIELEMKINMYPPCPQPELALGVEPHTDMSALTLLVPNDVPGLQVWKDNNWVAVDYLQDALFVHVGDQLEVLSNGKYKSVLHRSLVNKDRMRMSWAVFVAPPHETVVGPISQLVNEQNPPKFSTKTYAEFRYRKFNKLPQ
Bauhinia championii	Eudicots	LXT65227	331	MVVERVQGLAFGELKELPAQFIRPASERPENTKAVEGVTVPVISLSQPHDVVVREMAKACSDWGFCLVTDHGISPTLIQRLHEVGQEFFALPQQEKEAYANDPSTGSFEGYGTKMTKNLEEKVEWIDYFFHIMAPPSKINYDFWPKNPPSYREVTEEYNKEILRVTDKVFEVLSEGLGLEGKVLKSKLGGETIELEMKINMYPPCPQPELALGVEPHTDMSALTLLVPNDVPGLQVWKDNNWVAVDYLQDALFVHVGDQLEVLSNGKYKSVLHRSLVNKDRMRMSWAVFVAPPHETVVGPISQLVNEQNPPKFSTKTYAEFRYRKFNKLPQ
Betula platyphylla	Eudicots	BPChr03G18479.v1.1	331	MEVQRVQALAFGGLKELPEQFIRPAHERPENSKAVEGVSVPVISLSHPHDVVVKQVAKACQEWGFFLITDHGLSPSLIQRLQDVGQEFFWLPQEEKEAYANDAASGKFEGYGTKMTKNKDEKVEWIDYFFHFMAPPPKVNYATWPQNPPAYREVTEEYNKEMLRVTDKLLEVLSEGLGLEGKVLKSSLGDEEMEMEMKINMYPPCPQPELALGVEPHTDMSALTILVPNDVPGLQVSKDGNWVAVDYLPNALFVHVGDQLEVLSNGKYKSILHRSLVNKEHTRMSWAVFVVPPPEATIGPLAELVDDKNPPKYSTKTYADYRYRKFNNLPQ
Betula platyphylla	Eudicots	BPChr13G10398.v1.1	331	MDVQRVQALAFGGLKELPEQFIRPAHERPENCKAVEGFSVPVISLSHPHDMVVKQMAKACQEWGFFLITDHGLSPSLIQRVQDVGQEFFRLPQEEKETYANDAASGKFEGYGTKMTKNKDEKVEWIDYFFHFMAPPPKVNYAAWPQNPPAYREVTEEYNKEMLRVTDKLLEVLSEGLGLEGKVLKSSLGDEEIEMEMKINMYPPCPQPELALGVEPHTDMSALTILVPNDVPGLQVSKDGNWVAVDYLPNALFVLVGDQLEVLGNGKYKSVLHRSLVNKERTRMSWAVFVAPPLEATIGPLAELVDDKNPPKYSTKTFADYRYRKFNNLPQ
Cajanus cajan	Eudicots	C.cajan_16130	331	MEVGRIQTLALDNLKEIPPQFIRPANERPENTKALEGVTVPLISLSQPHDLLVKEIAEAASKWGFFQVTDHGISHTLIQRLQEVGKEFFSLPRVEKEAYANDPSNGKFEGYGTKMTKNLEEKIEWVDYFFHIMAPPSKVNYDMWPKLPPSYREVTKEYNNEMLRVTDKVLEVLSEGLGLERNILKSSLGNEEIELEMKINMYPPCPQPQLALGVEPHTDMSALTLLIPNEVPGLQVWKDDSWVAVNYLQNALLIHIGDQLEILSNGKYKSVLHRSLVNKEEMRMSWAVFVVPPHEEVIGPVPSLVNHQNPSKYSTKTFAEYRYRKFNKLPQ
Camellia chekiangoleosa	Eudicots	maker-Chr3-pred_gff_AUGUSTUS-gene-275.15	331	MEVERVQALSHVTLHELPAKFIRPAHEQPENSKAIEGVTVPVISLSQPHDVVVDELSKACSEWGFFLITDHGIDPSLIGRLKEVGEEFFKLPQKEKESYANDPSSGSFEGYGTKMTKNLDEKVEWVDYYFHIMHPPKKLNHDMWPKNPSSYRGVTEEYNVEILRATNKILELLSEGLGLDGKVLNSSLGGYEIEFEMKINMYPPCPQPQLALGVEPHTDMSALTLLVPNDVPGLQVWKDGNWVAVNYLPNALFVHVGDQLEVLSNGKYKSVLHRSLVNKERTRMSWAVFVVPPHEAVIGPLPELIDEKNPAKYSTKTYAEYRYRKFNKIPQ
Cannabis sativa	Eudicots	gene_2389	332	MEVVRVQTLSSFEEKEIPEKFIRPLNERPENSKAIEGVTVPVVSLTQPHASVVKEIDTAATEWGFFVIIDHGIPTELIQRLKEVGEMFFKLPQIEKESYANDPTVGRFEGYGTKMTKNREEKLEWIDYFFHVMAPLSKVHHEFWPKNPSSYREVTEEYNKEMLKITDKILEVLSEGLGLSKGKGLKNCLGEDEIELEMKINMYPPCPQPELALGVEPHTDMSAITILIPNQVSGLQIWKDNKWVAVDYIPNALYIHIGDQIEVLSNGKYKSVLHRSLVNKKETRMSWAVFCAPPHQTMIGPLPELIDEHNLPKFSTKTYAEYRHRKFNKLPQ
Carya illinoinensis	Eudicots	gene-CIPAW_05G225100	333	MVLVAERVQALAVAGVKELPEQFIRPSHERPENSKAVEGVTVPVISLSQPREVVVQEVDKACEEWGFFLVTDHGISPALVRRLQEVGEEFFGLRQEEKEAYANDAASGNFEGYGTRMTKNHDEKVEWIDYFFHFMAPPSKVNYGVWPKNPPAYREVTEEYNKEMLRITDTLLELLSDGLGLEGKALKSALGGEEIELEMKINFYPPCPQPQLALGVEPHTDMSALTLLVPNHVPGLQVSKDGNWFAVNYLPNALFIHVGDQLEVLSNGKYKSVLHRSLVNKEHTRMSWAVFVVPPQETMIGPVAKLVDDQNPAKYSSKTFADYRYRKFNKLPQ
Cephalotus follicularis	Eudicots	gene-CFOL_v3_27545	331	MEVARVQALAYSGLNKVPHQFVRPTHERPENTKAINGVTVPVISLSHPHDMVVNEVSMACSQWGFFLLTGHGISPALIKRVKEVGHEFFQLPQEEKEAHANDPSSGKFEGYGTKMTKNNEEKLEWIDYFFHVMAPTSKVNLDVWPKHPPSYREVTEEYSKEILRVTNELLELLSEGLGLQRNAVKSCLGGELLELEMKINMYPPCPQPQLALGVEPHTDMSALTILVPNDVPGLQVWKDGNWIAVDYLPNALFVHVGDQLEVMSNGRYKSVLHRSLVNKERMRMSWAVFCAPPHEALIGPIPELVDDQNPAKYSTKSYAEFRHRKFNKLPQ
Cercis canadensis	Eudicots	Cecan.4G295700.V3.1	331	MEVERVQTLAFGELKELPAQFIRPASERPENTKAVEGVTVPVISLSQPHDVVVKEMAQACSEWGFCLITDHGISPTLIQQLKEVGQEFFALPQQEKEAYANDPSTGSFEGYGTKMTKNLEQKVEWIDYYFHIMAPPSNVNYDFWPKNPPSYREVTEEYNKEILRATDKVLELLSEGLGLEGKVLKSKLGGENIELEMKINMYPPCPQPELALGVEPHTDMSALTLLVPNDVPGLQVWKDNNWVAVDYLQNALFVHVGDQLEVLSNGKYKSVLHRSLVNKERMRMSWAVFVVPPHETVIGPLTQLVNEQSPPKFSTKTFAEFRHRKFNKLPQ
Chimonanthus salicifolius	Eudicots	Cs06g00994	331	MEVERVQSLASVGLQELPNQFVRPLHERPANSKAIEGVVVPNISLSQPTEVVVKQLSRACREWGFFLLTDHGVSPDLIGRLQEVGCEFFKLPTEEKEKYANDPTTGTMEGYGTKMTKNLDQKVEWIDYYFHVMCPPSRVNYKLWPENPPAYREVTEEYTKEMLRVMDRLLELLSKDLGLEEKSLKATLGGDRIELEMKINFYPPCPQPELALGVEPHTDMSALTILAQNDVAGLQLWKDGHWVAVDFTPGALLVHIGDQIEVVSNGKYKSVLHRSLVNKEQKRMSWAVFCAPPGDAMIGPLPELVNDSNPPLFTTKTYKEFQYRKFNKIPQ
Cicer arietinum	Eudicots	gene-LOC101504604	331	MEVNRVQTLASNQLKELPPQFIRPANERPENTKALEGVAVPIISLSQSHNLLVKKITEAASEWGFFVIINHGISKKLIQRVKEVGHEFFSLPQKEKEPYANDPSSGKFEGYGTKMTKNLEEKVEWLDYYFHLINPPSRVNYDLWPKSPTSYREVTQEYNKEILRVTDNILELLSEGLALESKALKNHLGGEEIELEMKINMYPPCPQPELALGVEPHTDMSALTLLVPNDVPGLQVWKDNNWVAVNYLQNALFLHIGDQLEVMSNGRYKSVLHRSLVNKEHKRMSWAVFVAPPHEAMIGPLPLLVNDQNPPKFSTKTYAEYRYRKFNKIPQ
Corylus avellana	Eudicots	Cav01g05400	331	MDVQRVQGLAFSGLKELPEQFIRPAHERPENSKAMEGVSVPIISLSQPHDVLVKQVALACQEWGFFLVTDHGLSPSLTQRLQEVGQEFFRLPQEEKEAYANDAATGKFEGYGTKMTKNSDEKVEWIDYFFHFMSPPPKVNYGIWPKNPPAYREVTEEYNKEMVRITDELLELLSEGLGLEGKVLKSSLRDEEMEVEMKINMYPPCPQPQLALGVEPHTDMSALTLLVPNDVPGLQVSKDGNWVAVDYFPNALFVHVGDQIEVLSNGKYKSVLHRSLVNKERTRMSWAVFIVPPQEATIGPLPQLVNDANPPKYSTKTYAEYRYRKFNKLPQ
Corylus avellana	Eudicots	Cav01g05410	331	MDMQRVQDLAFGGLKELPEQFIRPAHERPENSKAMEGVSVPVISLSQPHDVLVKQVALACQEWGFFLVTDHGLSPSLIQRLQEVGQEFFRLPQEEKEAYANDAATGKFEGYGTKMTKNSDEKVEWLDYFFHFMSPPSKVNYGIWPKNHPAYREVTEEYNKEMVRITDELLELQSEGLGLEGNVLKSSLRDEEMEVEMKINMYPPCPQPQLALGVEPHTDMSALTLLVPNDVPGLQVSKDGNWIAVDYFPNALFVHVGDQIEVLSNGKYKSVLHRSLVNKERTRMSWAVFIAPPLEATIGPLPQLVNDENPPKYSTKTYAEYRYRKFNKLPQ
Corymbia citriodora	Eudicots	gene-BT93_F3182	331	MEVERVQALATAGLEALPAQFVRPSHERPENSRAIEGVTVPVISLSQPHDVLVREIHEACRDWGFFLVTNHGIPGELIGRVQDAGREFFRLPLEEKEKYANDPSRGSFEGYGTKMTKNHDEKLEWVDYFFHLMHPPYKVRHDIWPQHPPSYREVTEEYNEELLKVTEVLLELISEGLGLEKNVLKASLGGDQMELEMKINLYPPCPQPQLALGVEPHTDMSALTILVPNDVPGLQVWKDGNWFAVDYPPNALFFHIGDQIEVLSNGKYKSVLHRSLVNKEKTRMSWAVFCAPPQETLIGPFPELINDQNPAKYSTKTYAEFRYCKFNKLPQ
Corymbia citriodora	Eudicots	gene-BT93_F3184	331	MEVERVQALATADLKALPAQFVRPSHERPENSRAIEGVTVPVISLSQPHDVLVREIHEACRDWGFFLVTNHGIPGELIGRVQDAGREFFRLPLEEKEKYANDPSRGSFEGYGTKMTKNHDEKVEWVDYFFHLMHPPSKVRHDTWPQHPPSYREVTEEYNKEILKVTDVLLELISEGLGLEKNVLKASLGGDQMELEMKINLYPPCPQPQLALGVEPHTDMSALTILVPNDVPGLQVWKDGNWFAVDYLPSALFFHVGDQIEVLSNGKYKSVLHRSLVNKEKTRMSWAVFCAPPQETLIGPFPELINDQNPAKYSTKTNAEFRYRKFNKLPQ
Corymbia citriodora	Eudicots	gene-BT93_F3185	331	MEVERVQALATAGLEVLPAQFVRPFHEQPENSRAIEGVTVPVISLSQPRDALIREIHEACRDWGFFLVTNHGIPAELIGRVQDAGREFFRLPLEEKEKYANDPSRGSFEGYGTKMTKSHDEKVEWVDYFFHLMHPPCKVRHDIWPQHPPSYREVAEEYNKEILKVTGVLLELISEGLGLEKNVLKASLRYDQMELEMKINMYPPCPQPQLALGVEPHTDMSALTLLVPNDVPGLQVWKDGNWFAVDYLPNALFFHIGDQIEVLSNGKYKSVLHRSLVNKEKTRMSWAVFCAPPQETLIGPFPELINDQNPAKYSTKTYAEFRYRKFNKLPQ
Davidia involucrata	Eudicots	Dinv27346	331	MEVERVQELALGGFHELPAQFIRPAHERPENSKPIESVTVPVISLSQPHDVVVNEISKACSEWGFFLITDHGISSSLIQRLQEVGQEFYKLPQEEKESYANDPSNGKFEGYGTKMTKNLDAKVEWIDYFFHLMSPPSKVSYDIWPKNPPSYRAVTEEYNVEILIITDKLLELLSEGLGLEGKALKSCLGGEEIELEMKINMYPPCPQPQLALGVEPHTDMSALTILVPNDVPGLQVWKDGNWVAVNYLPNALFVNVGDQVEVLSNGKYKSVLHRSLVNKERTRMSWAVFCAPPHEAMIGPLPEVMDDRNPAKYSTKTFSEYRHRKFNKLPQ
Dimocarpus longan	Eudicots	D.long017216	332	MEVERVQALAYGGLNELPVQFIRPAHERPENSKPIEGVKVPVISLSQPDHHLLVKEIYEACNQWGFFLITDHGIPPSLIQQLQEVGQEFFKLPQEEKEKYANDPSSGKFEGYGTKMTKNLDEKVEWVDYFFHLMAPKTNVNYDYWPKNPPTYREVTEEYNKEILRTTYQLLELLSEGLGQSGKVLESQLGGEAIELEMKINMYPPCPQPQLALGVEAHTDMSALTILVPNDVPGLQVWKDGNWVAVDYLPNALFVHVGDQLEVLSNGKYKSVLHRSVVNKERMRMSWAVFCTPPHQALIGPLPELVDDQNPAKFSTKTYAEYRYRKFNKLPQ
Eucalyptus grandis	Eudicots	EUGRSUZ_E01689	331	MEVERIQALAAVGLDTLPAQFVRPSHEQPENSPAVEGVFVPVISLSQPHHALIREIHEACRDWGFFLATDHGIPLELTGQLQEAGREFFRLPQEEKEKYANDPSRKNFEGYGTKMTKNPDEKVEWVDYFFHFMHPSGKVRHEIWPRHPPSYREVTEEYNKEILKVTEVLLELISDGLGLEKNVLKASLGGDQMELEMKINLYPPCPQPQLALGVEPHTDMSVVTILVPNDVPGLQVWKDGNWFAADYLPNALFCHIGDQIEVLSNGKYKSVLHRSLVNKEKTRMSWAVFCAPPQEALIGPLPELINDQNPAKYSTKMYAEFRHRKLNKLPQ
Eucalyptus grandis	Eudicots	EUGRSUZ_F03761	331	MEVERIQALAAFGLDTLPAQFVRPSHERPENSPAVEGVTVPVISLSQPHHALIREIHEACRDWGFFLVTDHGIPPELIGQLQEAGREFFRLPQEEKEKYANDPSKGNFEGYGTKMTKNHDEKVEWVDYFFHFMHPSGKVRHEIWPQHPPSYREVTEEYNKEILKVTEVLLELISEGLGLEKNVLKASLGGDQMELEMKINLYPPCPQPQLALGVEPHTDMSAVTILVPNDVPGLQVWKDGNWFAADYLPDALFCHVGDQIEVLSNGKYKSVLHRSLVNKEKTRMSWAVFVAPPQEALIGPLPELINDQNPVKYSTKTFAEFRYRKFNKLPQ
Eucalyptus grandis	Eudicots	EUGRSUZ_F03763	331	MEVERIQALAAVGLDTLPAQFVRPSHEQPENSPAVEGVTVPVISLSQPHHALIREIHEACRDWGFFLVTDHGIPLELIGQLQEAGREFFRLPQEEKEKYANDPSRGNFEGYGTKMTKNHDEKVEWVDYFFHIMHPSGKVRHEIWPRHPPSYREVTEEYNKETLKVTEVLLELISEGLGLEKNVLKASLGGDQMELEMKINLYPPCPQPQLALGVEPHTDMSAVTILVPNDVPGLQVWKDGNWFAADYLPNALFFHIGDQIEVLSNGKYKSVLHRSLVNKEKTRMSWAVFVAPPQEALIGPLPELINDQNPVKYSTKTFAEFRYRKFNKLPQ
Fagopyrum esculentum	Eudicots	EVM_prediction_Fe5.1616	356	MASDDIRNRPSLTAHKLTITHYKEMEVERVQTLASHGKLHELPSHYVRPAHERPENSKALEGVKVPVISLSQPRQLLVKEIFEASKEWGFFVIKDHGVSPDLIKKVQAVGVEFFDQPQEVKEKYSNDPSKGAFEGYGTKMIKQADQKVEWVDYYFHLMAPPSKVNHQVWPQHPTTYREVTEEYNKEVLRLQDEIFRLLSEGLGLEKETLRTHMGGDDIEVEMKINMYPPCPQPELALGVEPHTDMSALTVLVPNDVLGLQCWKDGNWISVDYFPDGIYIHVGDQIEVLSNGMYKSILHRSLVNKEKTRMSWAVFCVPPGQKTVGPLPELVNEENPAKYTAKTFDEYRYRKINKLPQ
Fagopyrum esculentum	Eudicots	EVM_prediction_Fe5.1686	333	MEVERVQTLASHGELHELPSHYVRPAHERPENSKALEGVKVPVISLSQPRELLVKEIFEASKEWGFFVIKDHGVSPDLINKVQAVGVEFFDQPQEVKEKYSNDPSKGAFEGYGTKMIKQADQKVEWVDYYFHLMAPPSKVNHQVWPQHPTTYREVTEEYNKEVLRLQDEIFRLLSEGLGLEKETLRTHMGGDDIEVEMKINMYPPCPQPELALGVEPHTDMSALTVLVPNDVLGLQCWKDGNWISVDYFPDGIYIHVGDQIEVLSNGMYKSILHRSLVNKEKTRMSWAVFCVPPGQKTVGPLPELINEENPAKYTAKTFDEYRYRKINKLPQK
Fragaria ananassa	Eudicots	maker-Fvb2-1-augustus-gene-172.28	334	MQVERVQALAFGGIKELPAKFIRLFHEQPQNSKAVEGVAVPVISLATPHEDLVEKVAEAAAEWGFFLITDHGVPASLIEELQKVSKEFFMLPQEKKEAYANDPASGRFDGYGTRMTKNHDEKIEWLDYFFHHIAPPSKVNYDFWPRNPPSYREVNEEYNKEMLRVTDKLLEVLSQGLGLDRKVLKSHIGDEEMELEMKINMYPPCPQPQLALGVEPHTDMSALTLLVSNDVPGLQLWKDENWVAVNYLPNAIFVNIGDQMEILSNGKYKSVLHRSLVNKERMRLSWAVFIVPSHEAVIGPLPELVDEQNPAKYSTKTYSEYRYRKFNKIPQLMK
Fragaria ananassa	Eudicots	maker-Fvb2-3-augustus-gene-16.35	334	MQVERVQALAFGGIKELPAKFIRLFHEQPQNSKAVEGVAVPVISLATPHEDLVEKVAEAAAEWGFFLITDHGVPASLIEELQKVSKEFFMLPQEEKEAYANDPASGRFDGYGTRMTKNHDEKIEWIDYFFHHIAPPSKVNYDFWPRNPPSYREVNEEYNKEMLRVTDKLLEVLSEGLGLDRKVLKSHIGDEEIELEMKINMYPPCPQPQLALGVEPHTDMSALTLLVSNDVPGLQLWKDENWVAVNYLPKAIFVNIGDQMEILSNGKYKSVLHRSLVNKERMRLSWAVFIVPPHEAVIGPLPELVDEQNPAKYSTKTYSEYRYRKFNKIPQFLK
Fragaria ananassa	Eudicots	maker-Fvb2-4-augustus-gene-193.36	334	MQVERVQALAFGGIKELPAKFIRLFHEQPQNSKAVEGVAVPVISLATPHEDLVEKVAEAAAEWGFFLITDHGVPASLIEELQKVSKEFFMLPQEEKEAYANDPASGRFDGYGTRMTKNHDEKIEWIDYFFHHIAPPSKVNYDFWPRNPPSYREVNEEYNKEMLRVADKLLEVLSQGLGLDRKVLKSHIGDEEIELEMKINMYPPCPQPQLALGVEPHTDMSALTLLVSNDVPGLQLWKDENWVAVNYLPNEIFVNIGDQMEILSNGKYKSVLHRSLVNKERMRLSWAVFVVPPHEAVIGPLPELVDEQNPAKYSTKTYSEYRYRKFNKIPQLMK
Ginkgo biloba	Gymnospermae	evm.TU.chr12.1045	338	MAATAARVQSIAKSGIQAIPPQFIRPLHERPIITTVSNGPQMPLIDLSNLEEPQLRQQTLRDIAHACEEWGIFQVLNHGVSEELIQRLQTVGKQFFDLPQEEKEAYANNAGAGILEGYGTKLAHNIDGKMEWIDYYFHMLWPPSHRNFNTWPKNPPSYIEVTDEYGRRLLEVVNKLLAVLSINLGLQESGLKDALGGENLEMEMKINYYPTCPQPELALGVESHTDMSALTVLIPNDVPGLQVYKDGNWVTADYVPNALVIHIGDQLQILSNDKYKSVLHRSLVSKDKVRMSWPVFCTPPPDAVIGPLKELIDEKHPPLFNAKTYKEFKHRKINKLSQ
Ginkgo biloba	Gymnospermae	evm.TU.chr1.2610	354	MATARVESLAKSGLLTIPSEYIRPVEERPTDCIIVNAEEEKNGKYDEGTGQIPVVDMAGWEEGGEARRKEIMRQVAKASEEWGVMQMLNHGISNSLIARLQAAGKAFFDLPIEEKEVYANDSASGKIAGYGSKLANNASGQLEWEDYYFHLLWPTHKRDMTTWPKYPSDYIEATDEYGREIRKLVSRILGTLSMELGLEESRMETILGGQDLEMQLKINYYPRCPQPELALGVEAHTDISALTFLLHNMVPGLQLFKDGKWVTAKCIPGALIVHIGDQVEILSNGKYKSGLHRGLVNKEKVRISWAVFCDPPKDAMIGPMKELINEKNPPIFPAKTFKEHTDHKLFKKGQSKKN
Ginkgo biloba	Gymnospermae	evm.TU.chr1.2613	354	MVSTRVESLAQSGLLTIPSEYIRPVEERPTDCIIVNAEEEKNGKYDEGTGQIPVVDMAGWEEGGEARRKEIMRQVAEASEEWGVMQVLNHGISDSLIARLQAAGKAFFDLPIEEKEVYANDSASGKIAGYGSKLANNASGQLEWEDYYFHLLWPTHKRDMTTWPKYPSDYIEATDEYGREIRKLVSRILGTLSMELGLEESRMETILGGQDLEMQLKINYYPRCPQPELALGVEAHTDISALTFLLHNMVPGLQLFKDGKWVTAKCIPGALIVHIGDQVEILSNGKYKSGLHRGLVNKEKVRISWAVFCDPPKDAMIGPMKELINEKNPPLFPAKTFKDHTDHKLFKKGQSKKN
Ginkgo biloba	Gymnospermae	evm.TU.chr1.2614	354	MVTARVESLAKSGLLTIPSEYIRPVEERPTDCIIVNAEEEKNGKYDERTGQIPVVDMAGWEEGGEARRKEIMRQVAEASEEWGVMQVLNHGISDSLIARLQAAGKAFFDLPIEEKEVYANDSASGKIAGYGSKLANNASGQLEWEDYYFHLLWPTHKRDMTTWPKYPSDYIEATDEYGREIRKLVSRILGTLSMELGLEESRMETILGGQDLEMQLKINYYPRCPQPELALGVEAHTDISALTFLLHNMVPGLQLFKDGKWVTAKCIPGALIVHIGDQVEILSNGKYKSGLHRGLVNKEKVRISWAVFCDPPKDAMIGPMKELINEKNPPLFAAKTFKDHTDHKLFKKGQSKKN
Ginkgo biloba	Gymnospermae	evm.TU.chr12.920	338	MAAAAARVQSIAKSGIQTIPPQFIRPLHERSITTTASNGPQIPLIDLSNLEEPQLRQKMLKEIADACEEWGIFQVVNHGISEELIQRLQTVGKQFFDLPQEEKEAYANNAGAGIVEGYGTKLAHNIDGKMEWIDYYFHMLWPPSHRNFNTWPKNPPSYIEVTDEYGRRLLEVVNKLLAVLSINLGLQESALKGELGGENLEMEMKINYYPTCPQPELALGVESHTDMSALTVLIPNDVPGLQVYKDGNWVTADYVPNALVIHIGDQLQILSNGKYKSVLHRSVVNKDKVRMSWPVFCTPPPNAVIGPLEELIDEKNPPLFNAKTYKEFKHSKINKLSQ
Herrania umbratica	Eudicots	gene-LOC110416236	331	MDVERVQALAFGGLNEVPAQFIRPAHERPENTKPIEGVTVPVISLSQPRDVLVKEVSEACSQWGFLLVTDHGLSPELIKRLQQVGQEFFALPQKEKEAYANDPSSGKFEGYGTKMTKNLEEKVEWVDYFFHLMSPPSKVNHDIWPKHPPSYREVNEEYSKEMLRITGELLGLLSEGLGLDKKSLATPLGDQEIELEMKINMYPPCPQPHLALGVEPHTDMSALTLLVPNDVPGLQVWKDGSWFAVDYLPNALFVHVGDQIEVLSNGKYKSVLHRSVVNKDRTRMSWAVFCAPPHEAMIGPLPELVNEQNPAKYSTKTFAEYRYRKFNKLPQ
Hevea brasiliensis	Eudicots	gene-P3X46_021350	332	MKKERVQILSHRGLKELPPQFVRPVHEQPENTKAIEGVAVPVISLSQPHEVVVDEIFGASSEWGFFLITDHGVPSSLIQRLQEVGQEFFALPQEDKEAYANDPPNGKFEGYGTKMTKTHDEKLEWIDYFFHVLSPSPRVNYEIWPRNPPSYREVTEKYKEEILRLTDKLLKLLSEALGLEEKVLKSHLGGEEIELEMKINMYPPCPQPQLALGVEPHTDMSALTILVPNDVPGLEVWKDGNWVSVQYLPNALFVHVGDQLQVLSNGKYRSVLHRSLVNKDRMRLSWAVFIAPPHQALIGPLAELVDDEKNPAKFSTKTFAEYRYRKFNKLPQ
Juglans regia	Eudicots	Jr13_26690	334	MVQLVAERVQALAVGGVKELPEQFIRPSHERPENSKAVEGVTMPVISLSQPHEVVVLEVAKACEEWGFFLVTDHGISPALVRRLQEVGEEFFGLRQEEKEAYANDAASGNFEGYGTRMTKNHDEKVEWIDYFFHFMAPPSKVNYGIWPKNPPAYRKVTEEYNKEMLRITDTLLELLSEGLGLEGKALKSVLGGEEIEVEMKINFYPPCPQPQLALGVEPHTDMSALTLLVPNDVPGLQVSKDGNWFAVNYLPNALFIHVGDQLEVLSNGKYKSVLHRSLVNKERTRMSWAVFVVPPQETTIGPVAKLVDDQNPAKYSAKTFADYRYRKFNKLPQ
Kalanchoe fedtschenkoi	Eudicots	Kaladp0040s0073.v1.1	337	MAPTMNDVQRVQALAEGKIQELPPQFIRPAAERPMNTRALEGVKVPIVSLLSQPPEELVRQVHEACCEWGFFLLVDHGIPSDLLMSLQQVGKDFFGLPMQVKESYANDASKGQYEGYGTKMTKILDEKIEWIDYFFHVLAPAQKVNYDFWPKKPESYRKVNEEYTKALKPVMDKIFELLSQGLGLEAEALKRSCGGENIELEMKINMYPPCPQPELALGVQAHTDMSALTLLISNDVPGLQVWKDNNWVAAGYTPDALFVHIGDQVEVLSNGKYKSVLHRSLVSKDQVRMSWAVFCGPPHETVIGPLPQLLDERNPPKYSTKTYAEYRHRKFNRLPQ
Liriodendron chinense	Magnoliidae	Lchi01908	494	MEVERVQSLASVGLNELPSQFVRPAHERPANTKAIEGVKVTKISLSQPDHVLKDQLASACSEWGFFVLTDHGISPDLIRRLQDVGKEFFNLPQEEKERYANDPTSGNMEGYGTKMTKNLDQKLEWIDYYFHLMTPASRVNYKLWPTNPPSYREVTEEYGKEVMRVVDRLLEVLSVDLGLERTALKAIIGGDKIELEMKINFYPPCPQPELALGVEPHTDMSVLTLLIQNDVPGLQLWKDGNWVAVDYSPDALFVHIGDQMEGLSNGKYKSFLHRSLVSKDQKRMSWAVFCAPPGDAVIGPLPQLVGDDNPPLFNTKTYKEFQYRKFNKLPQVKELELVILKWKWRESSPLLQWASMSFHSQFVRPNHEQPANTKAVKGVKVPKISLSQPDHVLKDQLAS…
Lupinus angustifolius	Eudicots	TanjilG_24184	331	MEVERVQILALDELKELPSQFIREANERPENTKAMEGINVPVISLSQPHHFLVKEITQVASEWGFFLLTDHGISPTLIQRLQEVGHEFFALPQMDKEAYANDPSMGRFEGYGTKMTKNFEEKLEWVDYYFHLMAPLSRVNYNMWPQNPACYREITEDYSKEMLRVTNKVLELLSEGLGLESKVLKSSLGNEEIELEMKINMYPPCPQPELALGVEPHTDMSALTLLIPNDVPGLQVWKDNNWVAVNYLHNALFVHIGDQLEVLSNGKYKSVLHRSLVNKERMRMSWAVFVVPPHDTVIGPLSLLLNYQNPSKFSTKTFAEYRHRKFNKLPQ
Macadamia integrifolia	Eudicots	gene-LOC122076036	331	MEVERVQALAYGVLKELPVQFVRPANERPENSKALEGVKVPVISMSQPDDVLVKEMSKACTEWGFFLLTDHGFPSSLIHQLQVVGEEFFNLPQEEREKYANDPSAGKFDGYGTKMTKNHDEKVEWLDYFFHHIWPPAKINYAIWPQSPPAYKEVNEEYSKEVLRVTDKVLELLSEGLGLEGKTMKSILGGDEMELEMKINMYPPCPQPELALGVEPHTDMSAITILVPNDVPGLQVWKDDHWVAVDYVPNSLLFHIGDQIEVISNGKYKSVLHRSVVNKERKRMSWAVFCCPPTESVIGPIPLLANDENPAKFSTKTYGEFRYRKFNKLPQ
Macadamia integrifolia	Eudicots	gene-LOC122076177	332	MEVERVQSLAYGGVLKELPVQFVRPANERPENSKALEGVKVPVISMSQPDDVLVKEMSKACSEWGFFLLTDHGFPSSLIHQLQVVGEEFFNLPQEEREKYANDPSAGKFDGYGTKMTKNHDEKVEWLDYFFHHIWPTSKVNYAIWPQNPPAYREVNEEYAKEVLRVTDKVLELLSEGLGLEGKTMKSILGGDEMELEMKINMYPPCPQPELALGVEPHTDMSAITILVPNDVPGLQVWKDDHWVAVDYVPNSLLFHIGDQIEVISNGKYKSVLHRSVVNKERKRMSWAVFCCPPTESVIGPNLLLVNDENPAKFSTKTYGEYRYRKFNKLPQ
Malania oleifera	Eudicots	gene-LOC131162287	333	MEVQRVQALAYGELSQLPARFVRPAHERPENSRAVEGVAVPVISLSPDRPHELVVDEVSKACREWGFFLITDHGMPPSLIQRLQGVGEEFFRLPPEEKEKYANDPSTGKFEGYGTKMTKNLEEKLEWIDYFFHLMSPPSKVNHETWPKNPPSYRGVTEEYNKEILRVTYKLLELMSEGLGLEGKVLESQLGGKDIEVEMKINMYPPCPQPELALGVEPHTDMSALTILVSNDVPGLQVFRDDNWVSVHYLPDALFVHVGDQIEVLSNGKYKSVLHRSLVNKERMRMSWAVFCTPPHEALIGPLPELVDDENPVKYSTKTYAEYRHRKFNKLPQ
Malus domestica	Eudicots	MD15G0303100	334	MGETEVERVQALALGGLNQLPAKFVRPAHEQPENSKALEGVSVPVISLAQPHDVVVKRMAEAATEWGFFLITDHGIPSSLIQRLQKVGQEFFLLPQEEKEAYANDPASGKFDGYGTKMTKNHDEKVEWIDYFFHLTAPPSKVNYEIWPKNPPSYREVNDEYNKEMLRVTDKLLEVLSEGLGLESKVLKSHVGGEEVELEMKINMYPPCPQPQLALGVEPHTDMSALTLLVSNDVPGLQLWKDDNWVAVDYLPNAVFVHIGDQMEVLSNGKYKSVLHRSLVNKERTRMSWAVFIAPPHEAVIGPLQELLDEQNPAKYSTKTYAEYRHRKFNKLPQ
Mangifera indica	Eudicots	gene-LOC123202986	331	MEVERVQALAYSGLDELPAQFIRPPHERPENSKAISEVKVPVISLSQPRHVAVEEIYNACSEWGFFLITDHGIPSALIQRLQKVGQEFFRLPQDEKEAYANDPAAGKFEGYGTKMTKNLEDKVEWVDYFFHLMAPKAKVNYDIWPKHPPSYSEVTKEYGKEMLRVTYELLELLSEGLGLEGKVLKSHLGGEEIELEMKINMYPPCPQPQLALGVEPHTDMSALTILVPNDVPGLHVWKDENWVAVDYLPNALFVHVGDQIEVLSNGKFKSVLHRSIVNKELMRMSWAVFVAPPHEALIGPISELVDDQNPPKYSTKTFAEYRYRKFNKLPQ
Mangifera indica	Eudicots	gene-LOC123206097	331	MEVERVQALAYSGLDELPAQFIRPPHERPENSKAISEVKVPVISLSQPRHVAVEEIYNACSEWGFFLITDHGIPSALIQRLQKVGQEFFRLPQDEKEAYANDPAAGKFEGYGTKMTKNLEDKVEWVDYFFHLMAPKAKVNYDIWPKHPPSYSEVTKEYGKEMLRVTYELLELLSEGLGLEGKVLKSHLGGEEIELEMKINMYPPCPQPQLALGVEPHTDMSALTILVPNDVPGLHVWKDENWVAVDYLPNALFVHVGDQIEVLSNGKFKSVLHRSIVNKELMRMSWAVFVAPPHEALIGPISELVNDQNPPKYSTKTFAEYRYRKFNKLPQ
Manihot esculenta	Eudicots	gene-MANES_18G074900v8	332	MEIERVQILSHGGLEELPPQFVRPAHEQPQNTKAIEGVTVPVISLSQPHDALVDEVFRASTEWGFFLITDHGMPSSLIQRLQEVSQEFFALPQKDKEAYANDPANGKFEGYGTKMTKSHDEKLEWIDYFFHVMSPPSRVNYEIWPRNPPSYREVCEKYKEEILRLTDELLKLLSEGLGLEEKVLKSHLGSEEIELEMKINMYPPCPQPQLALGVEPHTDMSALTILVPNDVPGLEVWKNGNWVSVQYLPDALFVHLGDQLQVLSNGKYESVLHRSLVNKERMRMSWAVFIAPPHQALIGPLPELVDDEKNPAKFSTKTFAEYRYRKFNKLPQ
Medicago truncatula	Eudicots	gene-LOC11415879	331	MEVKRVQTLACNQLKELPPQFIRLANERPENTKAMEGVTVPMISLSQPHNLLVKKINEAASEWGFFVITDHGISQKLIQSLQDVGQEFFSLPQKEKETYANDPSSGKFDGYGTKMTKNLEQKVEWVDYYFHLMSPHSKLNFEMWPKSPPSYREVVQEYNKEMLRVTDNILELLSEGLELESKTLKSCLGGEEIELEMKINMYPPCPQPELALGVEPHTDMSAITLLVPNDVPGLQVWKDNNWVAVNYLQNALFVHIGDQLEVLSNGRYKSVLHRSLVNKERKRMSWAVFVAPPHEVVVGPLPPLVNDQNPAKFSTKTYAEYRYRKFNKIPQ
Melastoma candidum	Eudicots	gene-MLD38_001408	331	MEVERIQALATAGLDVLPSQFVRPAHERPENSKAIEGVTVPVVSLKGSHEDSVRALRSACSEWGFFLLTDHGIPLELINRLKDVGIEFFSQPQSVKEKYANDPSKGSFEGYGTKMTKNHDEKIEWIDYFFHVMSPPSRVKHEIWPQNPPSYREVTEEYNRELLKATDVILELLSEGLGLEKDALKTHLGGNLIELEMKINFYPPCPQPQLALGVEPHTDMSAITILVPNDVPGLQVWKDGSWVAVDYLPGALFVHIGDQIEVLSNGKYKSVLHRSLVNKDRTRMSWAVFCAPPPDAVIGPIAEIVDEQNPAKFSTKTFAEFRHRKFNKLPQ
Melastoma candidum	Eudicots	gene-MLD38_033988	331	MEVERIQALATTGLDVLPSRFVRPAHERPENSKAIEGVTVPVVTLKGSREDAVDALYRACNEWGFFLLTDHGISLELIQRLKDVGVEFFSQPQSEKEKYANDPSKGSFEGYGTKMTKNHDEKIEWIDYFFHVMSPPSRVNHEIWPQNPPSYREVTEEYNRELLKVTDVILELLSEGLGLEKDTLKTHLGGDLIELEMKINFYPPCPQPQLALGVEPHTDMSAVTILVPNDIPGLQVWKDGNWVAVDYLPGALFVHIGDQIEVLSNGKYKSVLHRSLVNKDSTRMSWAVFCAPPPDAVIGPIPEIVDEKNPAKFSTKTFAEFRYRKFNKLPQ
Metasequoia glyptostroboides	Gymnospermae	Mgl0250380	337	MAAVRVQSLAGSGVKSIPTEFIRPEHERPGANTDGPPVQVPLIDMANLSGPGLLREKSIAEIGSAACEWGLFQVVNHGISEELIQHLQAIGKEFFDLPQEEKESYSNNAAAGVLEGYGTRLAHNIDGKLEWIDYFFHVLWPPSRRDFKTWPRHPSSYVEVNDEYAKVLLEVVNMLLLALSLYLGVEEHAMKEELGGDDLEMEMKINYYPPCPQPELALGVEPHTDMSALTLLVPNEVPGLQVYKEGHWVGVDYVPNAIIVHIGDQLEVLSNGKNKSVLHRSVVSKDKVRMSWPVFCTPPANKVIGPIKELIDEKNPPLYNAKTYAEFKHHKINKLKQ
Metasequoia glyptostroboides	Gymnospermae	Mgl0250400	337	MAAVRVQYLAGSGVERIPDEFIRPEHERPDANTDGPPVQVPLVDMANLSGPGLLREKSIAEIGSAACEWGLFQVLNHGISEELIQRLQTVGKEFFNLPQEEKESYSNNAAAGVLEGYGTRLAHNIDGKLEWIDYFFHVLWPPSRRDFKTWPRHPSSYVEVNDEYAKVLLEVVNILLSALSLYLGLEEHTMKEEIGGDDLEMEMKINYYPPYPQLELALGVEPHTDMSALTLLVPNEVPGLQVYKEGHWFGVDYVPNAIIVHIGDQLEVLSNGKYKSVLHRSVVSKDKVRMSWPVFCSPPKNKVIGPIKELIDEKNMPLYNAKTYAEFKHRKINKLKQ
Metasequoia glyptostroboides	Gymnospermae	Mgl0302130	351	MAPARVETLSSSGIDSIPAEYVRPVEERPTDSVLDLKNAGDGPELPVIDFAGWETSEEERKRIMRQVAEASREWGAMQLLNHGIPESLIARLQAAGKAFFDLPIEEKEKYANDAANGKLSGYGSKLANNASGQLEWEDYYFHILWPHHKRDVQNTWPGYPAEYEEVTDAYGVQIRKLTSILLGALSSELGFEENRMEKLLGGEELVMELKINYYPRCPQPELALGVEAHTDISALTFLLHNMVPGLQLFHQGKWITAKCIPGALIFQLGDQVEILSNGKYKSGLHRGLVNKEKVRISWAVFCCPPKDAVTGPMKEMVDEQNPPLFPTRTFQEHIDYKLFRKNQVKKEKAAE
Metasequoia glyptostroboides	Gymnospermae	Mgl0302140	351	MAPARVETLSSSGIDSIPAEYIRPVEERPTDSVLDLKNAGEGPQLPVVDFAGWETSEEERKRIMRQIAEASREWGAMQLLNHGIPESLIARLQAAGKAFFDLPIEEKEKYANDAADGKLSGYGSKLANNASGQLEWEDYYFHILWPHHKRDVKNTWPGYPAEYEEVTDAYGVQIRKLTSILLGALSSELGLEENRMEKLLGGEELVMELKINYYPRCPQPELALGVEAHTDISALTFLLHNMVPGLQLFHQGKWITAKCIPGALIFQLGDQVEILSNGKYKSGLHRGLVNKEKVRISWAVFCCPPKDAVTGPMKEMVDEQNPPLFPTRTFQDHIDYKLFRKNQAKKENATQ
Metasequoia glyptostroboides	Gymnospermae	Mgl0302150	351	MAPARVETLSSSGIDSIPAEYIRPVEERPTDSVLDLKNAGDGPELPVVDFAGWETSEEERKRIMRQIAEASREWGAMQLLNHGIPESLIARLQAAGKAFFDLPIEEKEKYANDAANGKLSGYGSKLANNASGQLEWEDYYFHILWPHHKRDVQNTWPGYPAEYEEVTDSYGVQIRKLTSILLGALSSELGFEENRMEKLLGGEELVMELKINYYPRCPQPELALGVEAHTDISALTFLLHNMVPGLQLFHQGKWITAKCIPGALIFQLGDQVEILSNGKYKSGLHRGLVNKEKVRISWAVFCCPPKDAVTGPMKEMVDEQNPPLFPTRTFQEHIDYKLFRKNQAKKENAVQ
Morus notabilis	Eudicots	gene-L484_020159	332	MVTGERIQALAFAGLKELPAQFVRPDHERPENTKAVEGVTAPIISLSQPRNVVVKEMAAAASEWGFFLITDHGISPELIRRLQEVGRVFFELPIEEKEAYSNDPSHGKFEGYGTKMTKNHDEKVEWIDYFFHVMAPPSKVNYQFWPANPPTYREVTEEYNKEVLRVTEEVLELLSEGLSLERKALKGSLGGDEIELEMKINMYPPCPQPELALGVEPHTDMSAITVLVPNDVPGLQLWKDGHWVAVDYLPNALFTHIGDQIEILSNGKYKSVLHRSVVNKESTRMSWAVFCAPPPETMIGPLLDLVDKTNPPKFSTKTYAEFRYRKFNKLPQ
Nelumbo nucifera	Eudicots	gene-LOC104609672	331	MEVERVQTLAFQGLKELPPQFVRPADERPENSKATEGIPVPVVSLSQPMDALVNDISKACSEWGFFLVTDHGISPSLIRQLQEVGEQFFQLPQEEKERYANDASSGKFEGYGTKMTRNHEQKVEWLDYFFHVVWPPSKQNPATWPQNPPSYREVTEEYTKEVLKLTDKLLELLSRGLGLEEKTLRSSLGGEEMEIEMKINLYPPCPQPELALGVEPHTDMSALTILFSNNVPGLQVWKDGNWVAVGHIPNAVFIHVGDQIEVLSNRKYKSVLHRSVVNKDQVRMSWAVFCVPPLDAVIGPLPTLVDDLNPPNYSTKTYQXYRYRKFNKLPQ
Nyssa sinensis	Eudicots	gene-F0562_028117	331	MEVTRVQELAVGGLHELPAQFIRPAHEQPENSKAIDGIMVPVISLSQPHDMLINEISKACSEWGFFLITDHGISSSLIQGLQEVGQEFFKLPREEKESYANDPSNGKFEGYGTKMTKNLEAKVEWIDYFFHLMSPPSKVSYDIWPKNPSSYRAVTEEYTVEILRVTEELLELLSKGLGLEGKALKSCLGGEEIELEMKINMYPPCPQPQLALGVEPHTDMSALTILVPNDVPGLQVWKDGNWVAVNYLPNALCVHVGDQIEVLGNGKYKSVLHRSLVNKDRTRMSWAVFCVPPHEAMIGPLPEVVDDRNPVKYSTKTFAEYRYRKFNKLPQ
Papaver somniferum	Eudicots	C5167_013068	334	MSSTVDEKSVHKESISNQPEHFMRSENETPECIQAIEGIQVPVISLSQPNKDVLLHELLKACTEWGIFALTDHGIPQSLLEQLRFVGEEFFNLSEEEKQKHASNPSSGNFEGYATKMVRNYGEKIEWVDYYFHLMHPPCKVNHQTWPEHPPSYRNVTEEYTKEVLRVNFTILELLSEGLGLEDKSILKSKLGGEEIELEMKINMYPPCPQPQLVLGVEPHTDMSALTILVPNDVPGLQVWKDGNWIAVDCLPNALYVHIGDQIEVLSNGKCKSVLHRSLVNEERTRMSWAVFSTPPQDAVIGPLQSLVNDENPSKYSSKTFAEYRYRKINRLPQ
Phaseolus vulgaris	Eudicots	gene-PHAVU_004G052400g	295	GVTVPLISLSQPHHVLVKEIAEAASEWGFFQITHHSISEKLIQNLQKVGKEFFALPQEEKEGYANDPSNGKFDGYGTRMTKNLEEKLEWVDYFFHLMAPPSKVNYHMWPKHPSSYREVTENYKKEMLRVTEKVLEVLSEGLGLERKTLKSKLGGEMIELEMKINMYPPCPQPHLALGVEPHTDMSALTLLVPNEVPGLQVWKDNNWIAVNYLQDALLVHVGDQLEVLSNGRYKSVLHRSLVNKEQMRMSWAVFVVPPHEAVIGPIPSLINDHNPPMFSTKTFAEYRYRKFNKLSQ
Pistacia vera	Eudicots	gene-LOC116110546	330	MQRVKALAYAGLNELPAQFIRPPTERPENSKPISGVTVPVISLSQPRHVIVEEVYEACSEWGFFLVTDHGISSALIQQLQEVGQQFFGLPQKEKEAYANDPATGKFEGYGTKMTKNLDENVEWLDYFFHVMSPKAKTNYDIWPKHPHTYREVTEEYNKEMLRVTNELLELLSEGLGVEGNVLKSHLGGEDIELEMKINMYPPCPQPQLALGVEPHTDMSTLTILVPNDVPGLHVWKDGNWVAVNYLPNALFVHVGDQIEVLSNGKYKSVLHRSIVNKERMRMSWAVFAAPPHEALIGPLPELVNDDQKPPKYSTKTFAEYRYRKFNKLSQ
Pistacia vera	Eudicots	gene-LOC116133801	332	MEMERVQALAYAGLNELPAQFIRPINERPENSKPISGVTVPVISLSQPRHVIIEEVYKACREWGFFLVTDHGISSALIQQLQEVGQQFFGLPQKEKEAYANDPATGKFEGYGTKMTKNLDEKVEWVDYFFHVMSPKAKTNYDIWPKHPHTYREVTEEYNKEMLRVTNELLELLSEGLGVEGNVLKSHLGGEDIELEMKINMYPPCPQPQLALGVEPHTDMSALTILVPNDVPGLHVWKDGNWVAVNYLPNALFVHVGDQIEVLSNGKYKSVLHRSIVNKERMRMSWAVFAVPPHEALIGPLQELVDDDQNPPKYSTKTFAEYRYRKFNKLPQ
Pisum sativum	Eudicots	Psat0s1078g0040	331	MEVKRVQTLALNQLNELPPQFVRPDNERPENTKALEGVNVPVISLSQPHNVLVTRITEAASDWGFFVVTDHDISAKLIKNLQDVGQEFFSLPQKEKEVYANDPSSGKFDGYGTKMTKNLEEKVEWLDYYFHLMSPPSQANYEMWPKNPPSYRKVTEEYNKEILRVTNNILELLSEGLALENDVLKSCLGGDEVELEMKINMYPPCPQPELALGVEPHTDMSALTLLVSNDVPGLQVWKENSWVAVNYLQDALFVHIGDQLEVLSNGRYKSVLHRSLVNKERKRMSWAVFVVPPHEVMVGPLPLLVNDQNPPKYSTKTYAEYRYRKFNKIPQ
Primula vulgaris	Eudicots	PvLHv1_112590	332	MEVERIQALSYGGLNQLPSKFIRPAHERPENTKAIQGVGVPVISLLQPHDQIIREILTASSEWGFFLLKDHGIPQELIDRLREVGEEFFKLPQKEKEKYANNPSIGNFEGYGTKMTKNLEEKVEWVDYFFHMMYPPNKVNLAMWPQNPTSYRTVTEEYNSELLRITVKLLELLSEGLGLEKEVLKSSLDGEDKIEMEMKINMYPPCPQPELALGVEAHTDMSALTLLVPNNVPGLQVWKDNNWVAVQYLEDAIFVHIGDQLEVLSNGKYKSVLHRSLVNKENLRMSWAVFVVPPLEQMIGPLQGLVGEESPSKYSTKTYAEYRHRKFNKLPQ
Prunus avium	Eudicots	Pav_sc0000030.1_g1340.1.mk	355	MLSLSLVLQHPNKKRGTKKKNTKVMEVERVQALAIGGLNELPAKFVRPAHEQPENSKALEGVTVPVISLAQPHDVVVKEVAEAATEWGFFLITDHGIPSPLIQQLQKVGHEFFLLPQEEKEAYANDPASGRFDGYGTKMTKNHDEKVEWIDYFFHLTAPPSKVNYEIWPKNPPSYREVNDQYNKEMLRVTDKLLEVLSEGLGLEAKVLKSHVGNEEVELEMKINMYPPCPQPQLALGVEPHTDMSALTLLVSNDVPGLQLWKDDNWVAVNYLPNAVFVHIGDQMEVLSNGKYKSVLHRSLVNKERMRMSWAVFVAPPHKAVIGPLPELLDEKNPAKYSTKTYAEYRHRKFNKLPQ
Prunus dulcis	Eudicots	Prudul26B004068	317	MEVERVQGLAISGLNELPAKFVRPAHEQPENSKALEGVTVPVISLAQPHDVVVKEVAAAATAWGFFLITDHGIPSPLIQQLQKVGHEFFLLPQKEKEAYANDPANGRFDGYGTKMTKNHDGKVEWIDYFFHLTAPPSKVNYEIWPKNPPSYREVNDQYNKEMQRITDKLLEVVSEGLGLEAKVLKSHLGNEEIELEMKINMYPPCPQPQLALGVEPHTDMSALTLLVSNDVPGLQVWKDDNWVAVNYFPNSVFYKSVLHRSLVNKERMRMSWAVFVTPPQEAVIGPLPELLDEKNPAKYSTKTYAEYRHRKFNKLPQ
Prunus dulcis	Eudicots	Prudul26B006090	331	MEVERVQALAISGLNELPAKFVRPAHEQPENSKALEGVTVPVISLAQPHDVVVKEVAAAATAWGFFLITDHGIPSPLIQQLQKVGHEFFLLPQQEKEAYANDPANGRFDGYGTKMTKNHDEKVEWIDYFFHLTAPPSKVNYEIWPKNPPSYREVNDLYNKEMLRVTDKLLEVLSEGLGLEAKVLKSHVGNEEVELEMKINMYPPCPQPELALGVEPHTDMSALTLLVSNDVPGLQLWEDDNWVAVNYLSNAVFVHIGDQMEVLSNGKYKSVLHRSLVNKERMRMSWAVFVAPPHEAVIGPLPELLDEKNPAKYSTKTYAEYRHRKFNKLPQ
Prunus persica	Eudicots	PRUPE_1G502300	331	MEVERVQALAISGLNELPAKFVRPAHEQPENSKALEGVTVPVISLAQPHDVVVKEVAAAATAWGFFLITDHGIPSPLIQQLQKVGHEFFLLPQQEKEAYANDPANGRFDGYGTKMTKNHDEKVEWIDYFFHLTAPPSKVNYEIWPKNPPSYREVNDQYNKEMLRVTDELLEVLSEGLGLEAKVLKSHVGNEEVELEMKINMYPPCPQPQLALGVEPHTDMSALTLLVSNDVPGLQLWEDDNWVAVNYLSNAVFVHIGDQMEVLSNGKYKSVLHRSLVNKERMRMSWAVFVAPPHEAVIGPLPELLDEKNPAKYSTKTYAEYRHRKFNKLPQ
Prunus persica	Eudicots	PRUPE_1G502500	331	MEVERVQALAISGLNELPAKFVRPAHEQPENSKALEGVTVPVISLAQPHDVVVKEVAAAATAWGFFLITDHGIPSPLIQQLQKVGHEFFLLPQQEKEAYANDPANGRFDGYGTKMTKNHDEKVEWIDYFFHLTAPPSKVNYEIWPKNPASYREVNDQYNKEMLRVTDKLLEVLSEGLGLEAKVLKSHVGNEEVELEMKINMYPPCPQPQLALGVEPHTDMSALTLLVSNDVPGLQLWEDDNWVAVNYLSNAVFVHIGDQMEVLSNGKYKSVLHRSLVNKERMRMSWAVFVAPPHEAVIGPLPELLDEKNPAKYSTKTYAEYRHRKFNKLPQ
Prunus persica	Eudicots	PRUPE_I003900	317	MEVERVQALAISGLNELPAKFVRPAHEQPENSKALDGVTVPVISLAQPHDVVVKEVAAAATVWGFFLITDHGIPSPLIQQLQKVGHEFFLLPQKEKEAYANDPANGRFDGYGTKMTKNHDGKVEWIDYFFHLTAPPSKVNYEIWPKNPPSYREVNDQYNKEMQRVTDKLLEVLSEGLGLEAKVLKSHMGNEEVELEMKINMYPPCPQPQLALGVEPHTDMSALTLLVSNDVPGLQLWKDDNWVAVNYFPNSVFYKSVLHRSLVNKERMRMSWAVFVAPPHEAVIGPLPELLDEKNPAKYSTKTYAEYRHRKFNKLPQ
Pyrus betulifolia	Eudicots	Chr15.g01055	334	MGGTEVERVQALALGGLNQLPAKFVRPAHEQPENSKALEGVSVPVISLAQPHDVVVKRVAEAATEWGFFLITDHGIPSSLIQRLQKVGQEFFLLTQEEKEAYANDPANGKFDGYGTKMTKNHDEKVEWIDYFFHLTAPPSKVNYEIWPKNPPSYREVNDAYNKEMLRVTDKLLEVLSEGLGLESKVLKSHVGGEEVELEMKINMYPPCPQPQLALGVEPHTDMSALTLLVSNNVPGLQLWKDDNWVAVDYLPNAVFVHIGDQMEILSNGKYKSVLHRSLVNKERTRMSWAVFIAPPHEAVIGPLQELLDEQNPAKYSTKTYAEYRHRKFNKLPQ
Quercus suber	Eudicots	gene-CFP56_59219	331	MTAERVQALALGGLNKLPAQFIRPAHERPENTVAVDGVTVPVISLSQPHDVVVKEVAEACQEWGFFLITDHGILPSLIQRLKEVGQEFFELPQEEKEAYANDAACGKFEGYGTRMTKNLEEKVEWIDYYFHLMAPASKVNYDVWPKNPPAYRGVTEEYNKEILRITDNLLQLLSEGLGLEGKVLKSCLGDEELELEMKINMYPPCPQPELALGVEPHTDMSALTILVPNDVPGLQVWKDDNWVAVNLLENALFVHIGDQIEVLSNGKYKSVLHRSLVNKECTRMSWAVFIVPPHEVNIGPLSELVNDQNQAKYSTKTYAEYRHRKFNKLPQ
Rhodamnia argentea	Eudicots	gene-LOC115738603	331	MEVERVQALATVGLDALPAQFVRPSHERPENSRAIEGMTVPVISLSQPHHALVRTIHEACREWGFFLVTDHGIPPQLIRRLQEVGGEFFRLPQEEKEKYANDPSRGSFEGYGTKMTKNREEKVEWVDYFFHLMHPPCKVKHEVWPQHPPSYREVTEEYNKEILKVTEVLLELISEGLGLEKNALKATLGGDQMELEMKINLYPPCPQPQLALGVEPHTDMSAVTILVPNEVPGLQVWKDGSWFAVDYLADALFFHVGDQIEVLSNGKYKSVLHRSLVNKEKTRMSWAVFCTPPHEALIGPLPGLIDDHNPAKYSTKTYAEFRHRKFNKLPQ
Rhododendron williamsianum	Eudicots	gene-C3L33_23247	325	MEVERVRVQSLAHGGLHVLPAQFIRPASERPENSKALDGVTVPVISLSQPHDVVVDEISRACSEWGFFLLTDHDVSPAAILRLKEVGEEFFNLPLKEKESYANDPSSGRFDGYGTKMTKNLDEKVEWVDYFFHVMYPPKKVNYDIWPKNPPSYRELQQVTNKLLELLSEGLGLEGKALRSCLRDEEIEYEMKINMYPPCPQPQLALGVEPHTDMSALTLLVPNDVPGLQVWKDGNWVAVNYLPNALFVHVGDQVEVLSNGKYKSVLHRSLVNKERTRMSWAVFVTPPHEAMIGPIPELINGENPANYSTKTFAEYRHRKFNKIPQ
Rosa chinensis	Eudicots	RchiOBHm_Chr6g0295241	348	MHIALLCLVIVLAKLMDVERVQALALRGLNELPAKFIRPTHEQPENSKALEGVTVPVISLAKPHDIVVKEVAEAASEWGFFLITDHGIPASLIEQLQKVGKEFFMLPQEEKEAYANDPANGKFDGYGTTMTKNLDEKVEWIDYFFHVTAPPYKVNDEIWPRNPPSYREVNEEYSREMLRVTDKLLELLSESLGLDKQVLKSHVGGDKIELEMKINMYPPCPQPQLALGVEPHTDMSALTLLVSNDVPGLQLWKDGNWVSVNYLTKTGAIFVHIGDQMEVLSNGKYKSVLHRSLVNKERLRMSWAVFVVPPHEAVIGPLPELLDEQNPAKYSTKTYAEYRHRKFNKIPQ
Rubus corchorifolius	Eudicots	Rf020058800	331	MEVVRVQTLALGGLNELPAKFIRPADEQPENSKALEGVSVPVISLAQPHDVVLKEVVNAATEWGFFLLTDHGIPTFLIQELQNVGNEFFMLPQEEKEAYANDPASGKFDGYGTKMTKNHDEKVEWIDYFFHITAPPSKVNYEIWPKNPPSYREVNEKYNNEMLRVTDKLLELLSEGLGLDKKVLKSHVGGEQVELEMKINMYPPCPQPQLALGVEAHTDMSALTLLVSNDVLGLQLWKDDNWVAVNCLPNAVFVHIGDQIEVLSNGKFKSILHRSLVNKERLRMSWAVFIVPPHEAVIGPLPELVNDQNPAKYSTKTYAEYRYRKFNSIPQ
Sapindus mukorossi	Eudicots	Samuk02G0096500	332	MDVERVQALASTGLNELPPQFIRPAHERPENSKPIEDVKVLVISLSQPDHDLLVNEIYEACSQWGFFLITDHGISPFMIQRLQEVGQQFFKLPQEEKEAYANDPSSGQFEGYGTKMTKNKDAKVEWVDYFFHCMAPESKVNYDFWPKNPPSYREVTEEYKKEILRITYQLLKLLSEGLGLPREVLESQLGGEAIELEMKINMYPPCPQPQLTLGVEAHTDMSALTILVPNDVPGLQVWKDGNWVAVDYLPNALFVHAGDQVEVLSNGKYKSVLHRSVVNKERMRMSWAVFCTPPHEALIGPLPELVDDQNPAKFSTKTYAEYRYRKFNKLPQ
Sclerocarya birrea	Eudicots	Sb001877g0185	490	MTTVEVGRVQALAYRGLNELPVEFIRPAHERPQNSKPITGVTVPVISLSKPRDVVANEIFKASSEWGFFLITDHGIPSDLIKRLQEVGQLFFELPQEEKEAYANDPANGKFDGYGTKMTKNQDQKVEWVDYFFHIMAPKTKINYGIWPKNPPSYREVTEEYNKEMLRITDEILQLLSEGLCLEGKVLKSHLGGEDIELEMKINMYPPCPQPELALGVEPHTDMSALTILVPNDVPGLQVWKDDNWVAVDYLPNALFVHIGDQIEVLTNGKCKSVLHRSVVNKERMRLSWAVFAVPPHEALIGPLRELLDDQNPAKYSTKTYAEYRHRKFNKLPQLREEQKKPMQMTHPLLDSYGTKITKNQDHEAEWVEYFFHVMAPKKKKNRKLSSSMIYGQNIRLPT…
Senna tora	Eudicots	gene-G2W53_030854	321	MEIEREQKLSFEEMKEVPPQFVRPVNERPENTKAVEGVSVPVISLSLPHHLLVKQITEAASEWGFFLITDHGISPTLIQRLQQDQKEALANDPSAASFQGYGTKFTKNLDQKLEWIHYFFHVMAPPSKVDYNMWPQNPPSYRQVTEEYNVELSRVRDMMLEILSEGLGVERNALKSSLGNEEMEMEMKINVYPPCPQPELALGVESHTDMSALTFLVPNEVPGLQIWKDNNWVAANYVENALFVHVGDQLEVLSNGKYKSVLHRSLVNKERTRISWAVFLVPPLETVIGPLPSLLTHQSPPKFSAKTYAEFRYRKLNKLPQ
Simmondsia chinensis	Eudicots	Sc01g0001390	331	MEVERVQALATGGLLDLPSHFVRPAHERPENSQAVEGVVVPVVSLLQPRKTVVEEISKAAKEWGFFAITGHRVAPGLIGKVKEVGVEFFGLSQEEKEKYANEPSKGKFEGYGTKLIKNTDQKVEWVDYYFHLMSPPSKVNLDFWPSNPSTYREVTQEYNKEILRLTDEILELLSEGLGLEKKVLKTHQGNDEIEVEMKINMYPPCPRPELALGVEPHTDMSALTFLVPNDVPGLQIWKDGNWVAVEYFPDALYVHIGDQVEILSNGKYKSILHRSLVNKEKTRMSWAVFCVPPSETVIGPLPELLNDENPAKYSTKTFAEYRYRKMNKLPQ
Spatholobus suberectus	Eudicots	gene-E2542_SST28392	331	MEVERIQTLALNHLKELPPQFIRPANERPENTKAIEGVTVPLISLSQPHHLLVKEMAEAASEWGFFLITDHGISQTLIQRLQEVGNEFFALPQEEREAYANDPSSGKFEGYGTKMTKNLEEKVEWVDYFFHLMAPPSKVNYDMWPKHPSSYREVTQEYNKEMLRVTDKVLELLSEGLGLEKKVLKSSLGAEEIEVEMKINMYPPCPQPDLALGVEPHTDMSALTLLVPNDVPGLQVWKHNGWVAVNYLQNALLVHVGDQLEVLSNGKYKSVLHRSLVNEERMRMSWAVFVTPPHQAVIGPLPSLINDQNPSKFSTKTYAEYRYRKFNKLSQ
Taxus chinensis	Gymnospermae	gene-KI387_016109	339	MAAVRVQSLAGSGVTSIPAEFVRPLHERPSAIGNDGPSDHRLPLIDLANLDVSGHLCEKTVSEIGSAAQQWGLFQIVNHGISEELIQRLQGVGKEFFEIPQEEKEKYANNAAAGVLEGYGTKLAHNIDGKLEWIDYFFHILWPPSKRDFKTWPNHPPTYREVNDEYGRAILGVVNKLLSALSISLGVQECALKEAVGGEDLEMEMKINYYPPCPQPELALGVEPHTDMSVLTLLVSNEVPGLQVHNNGRWVTVDYVPNAITVHIGDQLEVLSNGKYKSVLHRSLVSKDKVRMSWPIFCAPPVDKVIGPMKELINEDNPPLYNAKSYAEFKHRKINKLKQ
Taxus chinensis	Gymnospermae	gene-KI387_037111	349	MAPARVETLSSSGLESIPLEYVRPVEERPTDSVLDLTDHGPQLPVIDFAGWHSGDAEERKKIMREIAEASQEWGAMQLLNHGISQSLIARLQAAGKAFFDLPIKDKEKYANDSGSGKILGYGSKLANNASGQLEWEDYYFHILWPEHKRDVANTWPGYPSDYEEVTVAYGREIRKLTAQILGALSLELGLEEGRMERVLGGEELLMELKINYYPRCPQPELALGVEAHTDISALTFLLHNMVPGLQLFHHGKWITAKCIPGALILQLGDQVEIMSNGKYSSGLHRGLVNKEKVRISWAVFCCPPKDAVIGPMKEMVDDQNPPLFPARTFQEHIDYKLFRKNQAKEKATN
Theobroma cacao	Eudicots	TCM_035063	331	MEVERVQALAFGGLNELPAQFIRPAHERPENSKPIEGVTVPVISLSQPRDVLVKEVSEACSQWGFLLVTDHGLSPELIKRLQQVGQEFFALPQKEKEAYANDPSSGKFEGYGTKMTKNLEEKVEWVDYYFHLMSPPSKVNHDIWPKHPPSYREVNEEYSKEMLRITGELLGLLSEGLGLDKMALATPLGDQEIELEMKINMYPPCPQPHLALGVEPHTDMSALTLLVPNDVPGLQVWKDGSWIAVDYLPNALFVHVGDQIEVLSNGKYKSVLHRSVVNKDRTRMSWAVFCAPPHEAMIGPLPGLVNEQNPAKYSTKTFAEYRYRKFNKLPQ
Tiarella polyphylla	Eudicots	EVM20prediction20LG04.752	331	MEVARVQALAYGGLHELPSQFIRPAHERPENSKAIEGVTVPVISMSLPHDVLVNEVYKACNEWGFFLITDHGLSSLLIERLQEVGDEFFRLPQEEKEKYANDASTGKFEGYGTKMTKNLDEKVEWIDYYFHVMSPPSKVNHEVWPKNPPSYREVTEEYNKELLKVNDKILELLSEGLGLERKVLKSSLGDEEIELEMKINMYPPCPQPELALGVEPHTDMSGLTLLVPNDVPGLQVWKDGNWVAVDYVPSALFIHVGDQIEVLSNGRYKSVLHRSLVNKDRMRMSWAVFCVPPHEAVIGPLPELVDEQNPSKYSTKTYAEYRHRKFNKLPQ
Trifolium pratense	Eudicots	Tp57577_TGAC_v2_gene19883	338	MEIKRVQTLAFNQLKELPPQFIRSENERPENTKALEGVNVPMISLSQPHNLLVKNITEAASKWGFFVITDHDISPKLIQSLQGVGNEFFSLPQKEKEAYANDPSSGKFEGYGTKMTKNLEEKVEWLDYYFHLMSPSSKVNYEMWPKSPHSYREVVQEYNKEILRVTSNILELLSEGLELENKTLKSSLGGEEIELEMKINMYPPCPQPELALGVEAHTDMSALTLLVSNDVPGLQVWKDDNWVAVNYMQNALFVHIGDQLEVMSCHILVLSNGRYKSVLHRSLVNKERKRMSWAVFVTPPHEVVVGPLPQLVNDQNPPKFSTKTYAEYRYRKFNKIPQ
Tripterygium wilfordii	Eudicots	gene-HS088_TW12G00881	331	MGVERVQTLANGELNELPAQFIRPAHERPENTEAIEGLTVPVISLSQPHDVLVKEVSRACSEWGFCLITDHGIPESLIQRLQMVGQEFFKLPQKEKEAYANDPSNGKFEGYGTKMTKNHDDKVEWLDYFFHLMSPPSKVNYSFWPQKPSSYRETTEEYNKEILRVTDELLQLLSEGMGLEGNVLKSHLGGEDIEVEMKINMYPPCPQPQLVLGVEPHTDMSAITILVPNDVPGLHVWKDEKWVAVNYLPNALLVHIGDQVEILSNGKYKSVLHRSIVNKDRMRMSWAVFCAPPHEALIGPVPALVDDQNPEKYSTKTFAEYRFRKFNKLPQ
Vaccinium duclouxii	Eudicots	VducChr4G203160	331	MEVERVQALAHGGLHELPAQFIRPAHERPENSKAIDGVTVPVISLSKPHDIVVDEISRACSEWGFFLLTDHNVSPAVIRRLKEVGEEFFNLPQKEKESYANDPASGRFDGYGTKMTRNLDEKVEWVDYYFHVMYPPPKVNYDNWPKNPPSYRGATEEYNAELLQVTDKILELLSEGLGLEGKALRSCLGEDAMEFEMKINMYPPCPQPQLALGVEPHTDMSALTLLVPNDVPGLQVWKDDNWVAVDYLPNALFVHVGDQVEVLSNGKYKSVLHRSLVNKERTRMSWAVFVTPPHEAVIGPIPELIDGKNPAKYSTKTYAEYRHRKFNKIPQ
Vaccinium macrocarpon	Eudicots	vmacro12431_Vaccinium_macrocarpon_Stevens_v1	331	MEVERVQALAHGGLRELPAQFIRPVHERPENSKAIDGVTVPVISLSKPHGIVVDEISRACSEWGFFLLTDHNVSPAVIRRLKVVGEEFFNLPQKEKESYANDPASGRFDGYGTKMTRNLDEKVEWVDYYFHVMYPPPKVNYDNWPKNPPSYRVATEEYNAELLQVTDKLLELLSEGLGLEGKALRSRLGEDAMEFEMKINMYPPCPQPELALGVEPHTDMSALTLLVPNDVPGLQVWKDDNWVAVDYLPNALFVHVGDQVEVLSNGKYKSVLHRSLVNKERTRMSWAVFVTPPHEAVIGPIPELIDGKNPAKYSTKTYAEYRHRKFNKIPQ
Vigna unguiculata	Eudicots	gene-LOC114180972	331	MEVKRIQSLALKQLKEVPPEFIRSPNERPENTKAIEGVTVPLISLSHPHNLLVKEISEAASEWGFFQITHHNISQTLIQSLREVGEEFFGLPQEEKEGYANDPSNGKFDGYGTKMTKNLEEKMEWLDYFFHLISPPSKLNYHMWPKHPSSYREVTENYSKEMLRVTEKVLEVLSEGLGLEKKSLKSQLGGELIELEMKINMYPPCPQPDLALGVEPHTDMSALTLLLPNEVPGLQVWKDNNWVAVNYLQDALMVLVGDQLEVLSNGKYKSVVHRSVVNKERMRMSWAVFVVPPHEAVIGPISSLINHHNPPKFSTKTFAEYRYRKFNKLPQ
Vitis vinifera	Eudicots	gene-VitviT2T_027113	332	MEVERVQALASGADLNELPAKFIRPAHERPENTKPLEGVSVPVISLAESHDVLVKEIYKACSEWGFFLLKDHGISPGLIEKLQEVGIEFFKQPQEEKEKYANDPSTGKFEGYGTKMTKNLDEKVEWVDYFFHLMSPPSNVNHQIWPQTPSSYREVTEVYNKELLKVTDTLLELLSEGLGLEGKVLKSHVGGDEIELEMKINMYPPCPQPQLALGVEPHTDMSALTLLVPNDVPGLQVWKDDNWVVVDYLPNALFVHVGDQIEVLSNGKYKSVLHRSTVDKERTRMSWAVFCAPPHKAMIGPLPELVDEPNPAKYSTKTFAEYRYRKFNKLPQ
Xanthoceras sorbifolium	Eudicots	gene-JRO89_XS07G0170700	332	MEVERVQALSYGGLNELPAQFIRPTHERPENSKPIEGVKVPVISLSQPDHHVLVKDIFEACNQWGFFLITDHGISPSLIQRLQEVGQEFFKLPKEEKEAYANDPSSGKFEGYGTKMTKNQDEKVEWVDYFFHLMTPKTKINYDHWPKNPPSYREVTDAYNKEILRITYQLLELLSEGLGLSGKVLESRLGNEEIELEMKINMYPPCPQPQLALGVEPHTDMSALTILVSNDVPGLQLWKDGNWVAVNYLPNALFVHVGDQLEVLSNGKYKSVLHRSVVNKEHMRMSWAVFCTPPHEALIGPLPELVDDQNPAKFSTKTYAEYRYRKFNKLPQ
Acanthochlamys bracteata	Monocots	EVM0014400	370	MASAKILIPRVESLASSGLQSIPAEYIRPETERDQLGDAFEEEKKDEEGPQIPIVDLKAFDSSNTDERNLCIETVRQAAADWGVMHIVNHGLPVELLDRLREAGRNFFALPIEEKEKFANDQSAGKIQGYGSKLANNDNGLLEWEDYFFHLAFPEDKTDVSIWPNHPTDYVEVTQEFAKKLRGVVTKMLSMLSLGLGLEEDKLESEVGGMEELLLQLKINYYPKCPQPDLALGVEAHTDVSALTFLLTNMVPGLQVHHDGKWVTAKVVSSDAMIVHIGDTIEILTNGAYKSVLHRSLVNKDKVRISWAVFCEPPKEKIVLKPLPELVSDESPAKFVPRTFQQHIEHKLFKKTAKIGASPADEIKPSSGSA
Acer pseudosieboldianum	Eudicots	gene-Apse011G0102800	360	MVISSVVAGPRVESLSSSGIQSIPKEYVRPQEELTSIGDVFEEEKKKDGPQVPTIDLKEIDSEDQVVREKCREQLKQAAVDWGVMHLVNHGISDDLMENVKKAGKAFFELPIEEKERHANDQASGNVQGYGSKLANNASGQLEWEDYFFHLVYPEDKRDLSIWPKTPADYTEVTSEYARQLRSLATKILSILSVGLGLEEGRLEKEVGGMEELMLQMKINYYPKCPQPELALGVEAHTDISALTFILHNMVPGLQLFYQGKWVTAKCVPNSIVMHIGDTIEILSNGKYKSILHRGLVNKEKVRISWAVFCEPPKEKIILKPLPETVSETEPPLFPPRTFHQHIQHKLFRKTQDALLNKKV
Acorus americanus	Monocots	Acora.04G080600.v1.1	345	MAAAVARVESLAGMTTIPTEYVRTEEERLSLGDAFEEAKKAAEGPQIPVVDLEGEGCVEEVMKAATEWGVMHIVNHGIDGGLIERLRMAGKRFFDLPIEEKEKYANDQSSGKIQGYGSKLANNTSGQLEWEDYFFHLVFPEEKVDLSIWPKDPADYVEVTKEFAKAIRGVATNMFRILSLGLGLDPDRIELEVGGMEDLLLQMKINYYPKCPQPELALGVEAHTDVSSLTFILHNMVPGLQVYHDDKWVAAKCVPDSLIVHIGDTLEILSNGRFKSVLHRGLVNKDKVRISWAVFCEPPKEKIVLRPLRELVTETAPAKFPPRTFAQHIQHKVFKKPIPAEQEGA
Acorus calamus	Monocots	LDOX	332	MSTIPTEYVRTEEERLSLGDAFEEVKKAAEGPQIPVVDLEGEGCVEEVMRAATEWGVMHIVNHGIDGGLIERLRMAGKRFFDLPIEEKEKYANDQSSGKIQGYGSKLANNTSGQLEWEDYFFHLVFPEEKVDLSIWPKDPADYVEVTKEFAKAIRGVATNMFRILSLGLGLDPDRIELEIGGMEDLLLQMKINYYPKCPQPELALGVEAHTDVSSLTFILHNMVPGLQVHHDDKWVAAKCVPDSLIVHIGDTLEILSNGRFKSVLHRGLVNKDKVRISWAVFCEPPKEKIVLRPLRELVTEAAPAKFPPRTFAQHIQHKVFKKPIPAEQEGV
Acorus calamus	Monocots	LDOX_2	345	MAAAVARVESLAGMTTIPTEYVRTEEERLSLGDAFEEAKKAAEGPQIPVVDLEGEGCVEEVMKAATEWGVMHIVNHGIDGGLIERLRMAGKRFFDLPIEEKEKYANDQSSGKIQGYGSKLANNTSGQLEWEDYFFHLVFPEEKVDLSIWPKDPADYVEVTKEFAKAIRGVATNMFRILSLGLGLEPDRIEIEVGGMEDLLLQMKINYYPKCPQPELALGVEAHTDVSSLTFILHNMVPGLQVYHDDKWVAAKCVPDSLIVHIGDTLEILSNGRFKSVLHRGLVNKDKVRISWAVFCEPPKEKIVLRPLRELVTETAPAKFPPRTFAQHIQHKVFKKPIPAEQEGV
Acorus calamus	Monocots	LDOX_3	336	MAAAVARVESLAGMTTIPTEYVRTEEERAKKAAEGPQIPVVDLEGEGCVEEVMKAATEWGVMHIVNHGIDGGLIERLRMAGKRFFDLPIEEKEKYANDQSSGKIQGYGSKLANNTSGQLEWEDYFFHLVFPEEKVDLSIWPKDPADYVEVTKEFAKAIRGVATNMFRILSLGLGLEPDRIEIEVGGMEDLLLQMKINYYPKCPQPELALGVEAHTDVSSLTFILHNMVPGLQVYHDDKWVAAKCVPDSLIVHIGDTLEILSNGRFKSVLHRGLVNKDKVRISWAVFCEPPKEKIVLRPLRELVTETAPAKFPPRTFAQHIQHKVFKKPIPAEQEGV
Acorus gramineus	Monocots	gene-QJS04_geneDACA000922	345	MAAAVARVESLAGMPTIPTEYVRTEEERLSLGDAFEEAKKAAEGPQIPVVDLEGEGCVEEVMRAATEWGVMHIVNHGIDGRLIERLRVAGKTFFDLPIEEKEKYANDQSSGKIQGYGSKLANNTSGQLEWEDYFFHLVFPEQKVDLSIWPKDPTDYVEVTKEFAKAIRGVATNMFRILSLGLGLDPDRIELEIGGMEDLLLQMKINYYPKCPQPELALGVEAHTDVSSLTFILHNMVPGLQVCHDDKWVAAKCVPESLIVHIGDTLEILSNGRFKSVLHRGLVNKDKVRISWAVFCEPPKDKIVLRPLRELVTEAAPAKFPPRTFAQHIQHKVFKKPIPAEQEGV
Actinidia chinensis	Eudicots	gene-CEY00_Acc16762	355	MVATVVGARVESLASSGIEAIPKEYVRPQEELTSIGNIFEEEKNENGPQVPTIDLEDLVSEDEEKRARCHEELKRAATEWGVMHVVNHGIPVELMDRVRAAGAEFFNQPVEEKEKYANDHASGNIQGYGSKLANNASGQLEWEDYFFHLAYPEEKRDMSIWPKTPSDYIPATSEYAKLLRGLATKILLALSLGLGLEEGRLEKEVGGMEELLLQMKINYYPKCPQPELALGVEAHTDVSALTFILHNMVPGLQLFYEGKWVTAKCVPNSIVMHIGDTIEILSNGKYKSILHRGLVNKEKVRISWAMFCEPPKEKIILKPLPETVSEAEPSLYPPRTFAQHIHHKLFRKTQVLGAK
Actinidia chinensis	Eudicots	gene-CEY00_Acc28876	355	MVATVVGTRVESLASSGIEAIPKEYVRPQEELTSIGNIFEEEKKENGPQVPTIDLEDLVSEDEEKRVRCHEELKRAATEWGVMQVVNHGIPIELMERVRAAGAEFFNQSVEEKEKYANDHASGNIQGYGSKLANNASGQLEWEDYFFHLVYPEDKRDMSIWPKTPSDYIPATSAYAEHLRGLATKILSALSLGLGLEEGRLEKEVGGMEELLLQMKINYYPKCPQPELALGVEAHTDVSALTFILHNMVPGLQLFYEGKWVTAKCVPDSLVMHIGDTIEILSNGKYKSILHRGLVNKEKVRISWAVFCEPPKEKIILKPLPETVSEAEPPLYPPRTFAQHIHHKLFRKTQELGAK
Akebia trifoliata	Eudicots	EVM0023082	424	MATQVEVTPRVESLASNGIQAIPKEYDWKEDRESINDVFEEEKTYNEAPQIPVIDLNGVDSEKCREESKKVDISPRVESLASSGIQAIPKEYIRSKEERESINDVFEEEKKYNEGPQIPTIDLKGIESEEEMVREKCREELKAASMEWGVMHIVNHGIPDDLIRRLKAVGEAFFELPIEEKEKYANDLASGKIAGYGSKLANNANGQLEWEDYFFHLIFPEEKRDMSIWPKIPSDYIEVTSEYARQIRVLVTKILSVLSLGLGLEEGRLETEVGGMEELLLQLKINYYPKCPLPELALGVEAHTDISALTFILHNMVPGLQVHYKDKWVTAKCVPDSIILHIGDTIEILSNGKYKSILHRALVNKEKVRISWPVFCEPPKESILLRPLSELVTESEPAL…
Amaranthus tricolor	Eudicots	g17692	362	MAPTISSSRVETLASSGIQSIPTEYVRPKEELTSIGNVFEEEKNDNGPQVPTIDIKDIASEDQEVREKAIQDLKKAAMEWGVMHLVNHGISDELINRVRAAGETFFELPIEEKEKYANDQASGNVQGYGSKLANNASGQLEWEDYFFHLIFPENKRDLSIWPKHPIDYIPAVSEYSKKLRVLATKIFSALSLALGLQEGRLEQEVGGLQDLNLQLKINYYPTCPQPELALGVEAHTDVSALTFILHNMVPGLQLHYQNKWVTAKCVPNSIIMHIGDTIEILSNGKYKSILHRGLVNKEKIRISWVVFCEPPKEKIILKPLNDLVNEDGHARFPPRTFDQHVQYKLFRKTQELQTVITMPDQS
Amborella trichopoda	Basal angiosperms	gene-LOC18424242	357	MAASRVESLASSGLLAIPMEYVRPAEERESMCDVFKLEKAVEGPQIPVIDMKGLWCGNNEEREKVEREISEAAREWGVMQVLNHGIPEEFIEKLKAAGKTFFDLPIEEKELYANDQASGKIDGYGSKLANNKSGQLEWEDYFFHLLYPESKRNMSIWPKNPTDYVEVTDAYGKELRKVVTTILAILSVGLGVEPDRLDRELGGLDDLLMQLKINYYPKCPQPDLALGVEAHTDISALTLLLHNMVPGLQLWYKGKWVTAKCIPGALIVHIGDSLEILSNGRYQSGLHRGLVNKEKVRISWAVFCEPPKEQLLQPLKELVSETEPAKFPPRTFAQHIQYKLFRKTQEKAAAAEANGKN
Anacardium occidentale	Eudicots	Anaoc.0004s0685.v0.9	357	MVTSVAPRVESLSSSGIQAIPKEYVRPQEELASIGNVFEEEKKEEGPQVPTIDLKEIDSEDQVVREKCWEQLKKAATDWGVMHLVNHGIPDELIERVKKAGAKFFELPLEEKEKYANDQASGKIQGYGSKLANNASGQLEWEDYFFHLIFPEDKRDLSIWPQSPADYTEATSEYGRLLRGLATKIMAVLSVGLGLEEGRLEKEVGGIEELLLQMKINYYPKCPQPELALGVEAHTDISALTFILHNMVPGLQLFYEGKWVTAKCVPNSIIMHIGDTIEILSNGKYKSILHRGLVNKEKVRISWAVFCEPPKEKIVLKPLPETLSETEPPLFPPRTFQQHIQHKLFRKSQESLLSKEC
Anacardium occidentale	Eudicots	Anaoc.0015s0462.v0.9	357	MVTSVAPRVESLASSGIQAIPKEYVRPQEELTSIGNVFEEEKKEEGPQVPTIDLKEIDSEDQVVREKCREKLKNAAMDWGVMHLVNHGIPDELTERVKKAGAAFFDLPLEEKEKYANDQASGKIQGYGSKLANNASGQLEWEDYFFHLIFPEEKRDLSIWPKTPADYIVATSEYARLLRGLATKIMAVLSIGLGLEEGRLEKEVGGIEELLLQMKINYYPKCPQPELALGVEAHTDISALTFILHNMVPGLQLFYEGKWVTAKCVPNSIIMHIGDTIEILSNGKYKSILHRGLVNKEKVRISWAVFCEPPKEKIVLKPLPETLSETEPPLFPPRTFQQHIQHKLFRKAQESLLSKEG
Anacardium occidentale	Eudicots	Anaoc.1196s0002.v0.9	357	MVTSVAPRVESLSSSGIQAIPKEYVRPQEELASIGNVFEEEKKEEGPQVPTIDLKEIDSEDQVVREKCWEQLKKAATDWGVMHLVNHGIPDELIERVKKAGAKFFELPLEEKEKYANDQASGKIQGYGSKLANNASGQLEWEDYFFHLIFPEDKRDLSIWPQSPADYTEATSEYGRLLRGLATKIMAVLSVGLGLEEGRLEKEVGGIEELLLQMKINYYPKCPQPELALGVEAHTDISALTFILHNMVPGLQLFYEGKWVTAKCVPNSIIMHIGDTIEILSNGKYKSILHRGLVNKEKVRISWAVFCEPPKEKIVLKPLPETLSETEPPLFPPRTFQQHIQHKLFRKSQESLLSKEC
Antirrhinum majus	Eudicots	AnM01G13137	373	MAPAIAPPSRVELLSKSGIQSIPKEYIRPEEELKSIGDVFAEEKNNDGPQLPVIDLAAINSEDEEVRKKCHDELKKAAMDWGVMHLINHGVPDELTNRVKVAGQEFFDLPVEEKEKHANDQASGNVQGYGSKLANNASGQLEWEDYFFHCVFPEEKRDMSIWPKDPADYIPATSEYAKQLRSLTTKILSVLSLGLGLEPERLEKEVGGIEDLILQMKINYYPKCPQPDLALGVEAHTDVSALTFILHNMVPGLQLFYKGKWVTAKCVPNSIIMHVGDTIEILSNGKYKSILHRGLVNKEKVRISWAVFVEPHKDKVILKPLPEVVSEAEPAMFTPRTFAEHLRSKLFREGEGEVDKDGGGVVIDGKQDEKVVE
Aquilegia coerulea	Eudicots	gene-AQUCO_01300483v1	419	MPTQVETTVTMPTLVATSPKLGEQPQLEAPTKAVVETPAELAVTQQIPVAEQEAVIPQIAAAEQEAVTSRVESLASSGIQFIPKEYVRTEEECKSIGDVFEEEKKYNEGPQIPVVDLKNIDSEDKEVREKCMEELKKASMEWGVMHLVNHGIPEDLLTRLREVGKAFFDQPVEEKEKFANDVASGKMAGYGSKLANGASGQLEWEDYFFHLAFPEDKRDMSTWPKTPTEYTEVTAEYATQLRSLVTKVLSLLSLGLGLEEERLEKEVGGMEDLLLQLKINYYPKCPQPELALGVEAHTDVSALTFITHNMVPGLQVYIDEKWVTAKCVPNSIIVHIGDTLEILSNGKYKSILHRGLVNKEKVRISWAVFCEPPKEKIVLKPLPELVTESEPALFPPRTF…
Arabidopsis thaliana	Eudicots	AT4G22880.TAIR10	356	MVAVERVESLAKSGIISIPKEYIRPKEELESINDVFLEEKKEDGPQVPTIDLKNIESDDEKIRENCIEELKKASLDWGVMHLINHGIPADLMERVKKAGEEFFSLSVEEKEKYANDQATGKIQGYGSKLANNASGQLEWEDYFFHLAYPEEKRDLSIWPKTPSDYIEATSEYAKCLRLLATKVFKALSVGLGLEPDRLEKEVGGLEELLLQMKINYYPKCPQPELALGVEAHTDVSALTFILHNMVPGLQLFYEGKWVTAKCVPDSIVMHIGDTLEILSNGKYKSILHRGLVNKEKVRISWAVFCEPPKDKIVLKPLPEMVSVESPAKFPPRTFAQHIEHKLFGKEQEELVSEKND
Arabis alpina	Eudicots	AALP_AA3G220900	358	MVAVERVESLAMSGIKSIPKEYIRPKEELESINDVFQEEKKEDGPQVPTIDLQNIESEDEKIREKCVDDLKKAALDWGVMHLINHGISIDLMERVKKSGAEFFGLAVEEKEKYANNQASGKIQGYGSKLANNASGQLEWEDYFFHLAYPEDKRDLSLWPKTPSDYIEATSEYAKCLRLLATKVFKALSVGLGLEPDRLEKEVGGLEELLLQMKINYYPKCPQPELALGVEAHTDVSALTFILHNMVPGLQLFYEGKWVTAKCVPDSIVMHIGDTLEILSNGKYKSILHRGLVNKEKVRISWAVFCEPPKDKIVLKPLPEMVSDESPAKFPPRTFAQHIEHKLFRKEQEEEELVPEKKD
Aristolochia fimbriata	Eudicots	gene-H6P81_018674	354	MAGKLAVGPRVETLSELNRVPIEYVRPDEELVSMGDVFLELEKSEEGGPHQIPIVDLKHLMNSGDPELREKAQEETRKAATEWGVMHVVNHGVPVEVMDRLRAAGTAFFRLPLEKKELYANDPESEKLDGYGSKLANNQSGRLEWEDYFFHLVFPEEKRDFSIWPKDPADYIDATTEFTRRLREVVSRVLAALSLGLGLEEGRLEEEVGGMSDLNLQLKINYYPKCPEPEKTLGVEAHTDVSALTFLLHNMVPGLQILHEGKWVTAQCVPDSMFVHIGDTLEILSNGRYKSVVHRGVVNKEKVRISWAVFCEPPKETIVLQPLPELVAEAEPARFPPRTFVEHVRHKLFKKSQE
Averrhoa carambola	Eudicots	geneYangtao2018095	356	MVTSVAPRVQSLATSGIDTIPKEYIRPEEELTSIGNVFEEEKKEGPQVPTIDLRDIDSDDKEVRERCREELKKAAMDWGVMSVVNHGISDELIDRVKKAGEKFFELPIEEKEKYANEQASGQIQGYGSKLANNASGQLEWEDYFFHLVYPEDKRDLSIWPKTPSNYTEVTSEYARELRKLTTKILGVLSLGLGVEEGRLEKEVGGLEELALQMKINYYPKCPQPELALGVEAHTDVSSLTFILHNMVPGLQLFYEGKWITAKCVPNSIIMHIGDTIEILSNGKYKSILHRGVVNKEKVRISWAVFAEPPKEKIILKPLPEIVSETEPAKYPPRTFHQHIQHKLFRKTQDALLSKEA
Bauhinia championii	Eudicots	LXT24003	354	MVSTVAPRVESLASSGIQSIPKEYVRPQEELTNIGDVFEEEKKAGPQVPTIDLKEIDSEDEVVRTKCRENLKKAAQEWGVMHLVNHGIPDELINRLKKAGEAFFSLPIEEKEKYANDQDSGNVQGYGSKLANNASGQLEWEDYFFHLVFPEDKRDLSIWPKTPADYIEVTSEYARQLRGLASRVLRALSLGLGLDEGRLEKEVGGMEELLLQLKINYYPICPQPELALGVEAHTDVSSLTFLLHNMVPGLQLFYEGKWITAKCVPDSILMHIGDTIEILSNGKFKSILHRGLVNKEKVRISWAVFCEPPKEKIILKPLPELVTEIEPALFPPRTFSQHIQHKLFRKTQQALLPS
Bauhinia championii	Eudicots	LXT24458	354	MVSTVAPRVESLASSGIQSIPKEYVRPQEELTNIGDVFEEEKKAGPQVPTIDLKEIDSEDEVVRTKCRENLKKAAQEWGVMHLVNHGIPDELINRLKKAGEAFFSLPIEEKEKYANDQDSGNVQGYGSKLANNASGQLEWEDYFFHLVFPEDKRDLSIWPKTPADYIEVTSEYARQLRGLASRVLRALSLGLGLDEGRLEKEVGGMEELLLQLKINYYPICPQPELALGVEAHTDVSSLTFLLHNMVPGLQLFYEGKWITAKCVPDSILMHIGDTIEILSNGKFKSILHRGLVNKEKVRISWAVFCEPPKEKIILKPLPELVTEIEPALFPPRTFSQHIQHKLFRKTQQALLPS
Bauhinia championii	Eudicots	LXT55062	357	MVSTVAPRVESLASSGIQSIPKEYVRPQEERNNIGDVFEEEQKAEGPQVPTIDLKEIDSEDEVVRSKCREKLKQAAQDWGVMHLVNHGIPDELINRLKKAGEAFFALPIEEKEKYANDQDSGNVQGYGSKLANNASGQLEWQDYFFHLVFPEDKRDLSIWPKTPADYIEVTSEYARQLRVLASKVLRALSLCLGLEEGRLEKEVGGMEELLLQLKINYYPICPQPELALGVEAHTDVSSLTFLLHNMVPGLQLFYEGKWITANCVPDSILMHIGDTIEILSNGKYKSILHRGLVNKEKVRISWAVFCEPPKEKIILKPIPELVTETEPALFPPRTFAQHIQHKLFRKTQESLLPKSA
Bauhinia championii	Eudicots	LXT55486	357	MVSTVAPRVESLASSGIQSIPKEYVRPQEELNNIGDVFEEEQKAEGPQVPTIDLKEIDSEDEVVRSKCREKLKQAAQDWGVMHLVNHGIPDELINRLKKAGEAFFALPIEEKEKYANDQDSGNVQGYGSKLANNASGQLEWQDYFFHLVFPEDKRDLSIWPKTPADYIEVTSEYARQLRVLASKVLRALSLCLGLEEGRLEKEVGGMEELLLQLKINYYPICPQPELALGVEAHTDVSSLTFLLHNMVPGLQLFYEGKWITANCVPDSILMHIGDTIEILSNGKYKSILHRGLVNKEKVRISWAVFCEPPKEKIILKPIPELVTETEPALFPPRTFAQHIQHKLFRKTQESLLPKSA
Beta vulgaris	Eudicots	BVRB_5g101480	359	MTATIASSRVETLASSGMQSIPKEYVRPKEELISIGNVFEEEQKDEGSQVPTIDIKNIASEDLEVRDKAIHELKRAAMEWGVMHLVNHGISDELIDRVKVAGEAFFELPIAEKEKYANDQASGNVQGYGSKLANSVSGQLEWEDYFFHLSFPQDKRDLSVWPKTPADYIPAVSEYSKELRSLATKILSALSLALGLEQGRLEKEVGGIEELLLQFKINYYPKCPQPELALGVEAHTDVSALTFILHNMVPGLQLFYEGKWVTAKSVPNSIIMHIGDTIEILSNGKYKSILHRGLVNKEKVRISWAVFCEPPKEKIILKPLPDLVAEEEPARFPPRTFAQHVQYKLFRKTDQNVLTENTN
Betula platyphylla	Eudicots	BPChr02G23513.v1.1	355	MVTSVAPRVESLSSSGIQAIPKEYVRPQEELNSIGNIFDEEKKEEGPQVPTIDLKNIESEDQAVREKCREELKRAAVEWGVMHLVNHGISDELLERVKKAGKVFFDLPVEEKEKYANDQALGKIQGYGSKLANNASGQLEWEDYFFHLVYPEDKRDLSIWPKTPTDYIVATTEYAKQLRILASKVFSVLSLGLGLEEGRLEKEVGGLEELLLQMKINYYPICPQPELALGVEAHTDVSALTFILHNMVPGLQLFYEGKWVTAKCVPNSIIMHIGDTLEILSNRKYKSILHRGLVNKEKVRISWAVFCEPPKEKIILKPLPEVVSEEEPAIFPPRTFAQHIQHKLFRKTQDALDAK
Boehmeria nivea	Eudicots	Bnt07G012003	359	MVTSVVASRVESLASSGIQAIPKEYVRPEEELTSIGDVFEEEKKEGPQVPTIDLREINSEDKEVRERCREELRKAATEWGVMHIVNHGVPEELMERVKVAGEKFFSLPIEEKEKYANDQASGKIQGYGSKLANNASGQLEWEDYFFHCVFPEDKRDLSIWPKTPADYTEVTSEYAKQLRGLATTILSALSMGLGLEEGRLEKEVGGLEELLLQMKINYYPKCPQPELALGVEAHTDVSALTFILHNMVPGLQLFYEGKWVTAKCVPGSIVMHIGDTIEILSNGRYKSILHRGLVNKEKVRISWAVFCEPPKEKIILQPLPETVSQDEPSRYPPRTFAQHIHHKLFRKTQDLNANGHASK
Brassica juncea	Eudicots	BjuA01g32250S	358	MVAVERVESLAKSGISSIPREYIRPKEELESINDVFQEEKKEDGPQVPTIDLQDIESEDETIREKCIEELKKAAMDWGVMHLINHGIPVELMERVKKSGEEFFGLPVEEKEKYANDQASGKIQGYGSKLANNASGQLEWEDYFFHLVYPEDKRDLSLWPKTPTDYIEATSEYAKCLRLLATKVFKALSIALGLEPDRLENEVGGLEELLLQMKINYYPKCPQPELALGVEAHTDVSALTFILHNMVPGLQLFYEGKWIIAKCVPDSIVMHIGDTLEILSNGRFKSILHRGLVNKEKVRISWAVFCEPPKDKIVLKPLPEMVSVESPAKFPPRTFAQHIEHKLFRNKQEELVTEKKDEV
Brassica juncea	Eudicots	BjuA03g12340S	357	MVEVERVENLAKSGIKSIPKEYIRPKEELESINDVFQEEKKEDGPQVPTIDLQNIESEDETLREQCIEELKTAAMDWGVMHLVNHGVPVDLMERVKKAGEEFFGLPVEEKEKYANDQATGKIQGYGSKLANNASGQLEWEDYFFHLVYPEDKRDLSLWPKTPSDYIEATSEYAKCLRLLATKVFKALSVGLGLEYDRLEKEVGGLEELLLQMKINYYPKCPQPELALGVEAHTDVSALTFILHNMVPGLQLFYEGKWVIAKCVPDSIVMHIGDTLEILSNGKFKSILHRGLVNKEKVRISWAVFCEPPKDKIVLKPLPEMVSAETPAKFPPRTFAQHIEHKLFRRNEQEELVPETKD
Brassica juncea	Eudicots	BjuB05g50770S	356	MVAVERVESLAKSGIESIPKEYIRPKEELESINDVFQEEKKEDGPQVPTIDLQDIESEDVTVREKCIEELKKAAMDWGVMHLINHGIPVDLMERVKKSGEEFFGLPVEEKEKYANDQASGKIQGYGSKLANNASGQLEWEDYFFHLVYPEDKRDLSLWPKTPSDYIEATSEYAKCLRLLATKVFKALSIGLGLEPERLEKEVGGLEELLLQMKINYYPKCPQPELALGVEAHTDVSALTFILHNMVPGLQLFYEGKWVIAKCVPDSIVMHIGDTLEILSNGKFKSILHRGLVNKEKVRISWAVFCEPPKDKIVLKPLPEMVSVESPAKFPPRTFAQHIAHKLFKNEQEELVSEKKD
Brassica napus	Eudicots	BnaA01g12530D	358	MVAVERVESLAKSGISSIPREYIRPKEELESINDVFQEEKKEDGPQVPTIDLQDIESEDETIREKCIEELKKAAMDWGVMHLINHGIPVELMERVKKSGEEFFGLPVEEKEKYANDQASGKIQGYGSKLANNASGQLEWEDYFFHLVYPEDKRDLSLWPKTPTDYIEATSEYAKCLRLLATKVFKALSIALGLEPDRLENEVGGLEELLLQMKINYYPKCPQPELALGVEAHTDVSALTFILHNMVPGLQLFYEGKWIIAKCVPDSIVMHIGDTLEILSNGRFKSILHRGLVNKEKVRISWAVFCEPPKDKIVLKPLPEMVSVESPAKFPPRTFAQHIEHKLFRNKQEELVTEKKDEV
Brassica napus	Eudicots	BnaA03g45610D	393	MVEVERVENLANSGIKSIPKEYIRPKEELESINDVFQEEKKEDGPQVPTIDLQNIESEDETVREKCIEELKKASMDWGVMHLVNHGVPVDLMERVKKAGEEFFGLSVEEKEKYANDQATGKIQGYGSKLANNASGQLEWEDYFFHLVYPEDKRDLSLWPKTPSDYVEATSEYAKYLRLLATKVFKALSVGLGLEPDRLEKEVGGLEELLLQMKINYYPKCPQPELALGVEAHTDVSALTFILHNMVPGLQLFYEGKWVIAKCVPDSIVMHIGDTLEILSNGKFKSILHRGLVNKEKVRISWAVFCEPPKDKIVLKPLPEMVSAETPAKFPPRTFAQHIEHKLFRRNEQEELVPETKDLKAYICLKIVLKVFSDLHLCFLYLFFLMLLTVKRSC
Brassica napus	Eudicots	BnaC01g14310D	358	MVAVERVESLAKSGINSIPKEYIRPKEELESINDVFQEEKKEDGPQVPTIDLQDIESEDETIREKCIEELKKAAMDWGVMHLINHGVPVELMERVKKSGEEFFGLPVEEKEKYANDQAKGKIQGYGSKLANNASGQLEWEDYFFHLVYPEDKRDLSLWPKTPTDYIEATSEYAKCLRLLATKVFKALSIALGLEPDRLENEVGGIEELLLQMKINYYPKCPQPELALGVEAHTDVSALTFILHNMVPGLQLFYEGKWVIAKCVPDSIVMHIGDTLEILSNGKFKSILHRGLVNKEKVRISWAVFCEPPKEKIVLKPLPEMVSVESPAKFPPRTFAQHIEHKLFRNEQEELVTEKKDEV
Brassica napus	Eudicots	BnaC07g37670D	358	MVEVERVENLAKSGIKSIPKEYIRPKEELESINDVFQEEKKEDGPQVPTIDLQNIESEDETVRDQCIEELKKVAMDWGVMHLINHGVPVDLMERVKKAGEEFFGLPVEEKEKYANDQATGKIQGYGSKLANNASGQLEWEDYFFHLVYPEDKRDLSLWPKTPSDYIEATSEYAKCLRLLATKVFKALSIGLGLEPDRLEKEVGGLEELLLQMKINYYPKCPQPELALGVEAHTDVSALTFILHNMVPGLQLFYEGKWVIAKCVPDSIVMHIGDTLEILSNGKFKSILHRGLVNKEKVRISWAVFCEPPKDKIVLKPLPEMVSAETPAKFSPRTFAQHIEHKLFRRNEQEELVPEKKDD
Brassica oleracea	Eudicots	Bo1g031790	358	MVAVERVESLAKSGINSIPKEYIRPKEELESINDVFQEEKKEDGPQVPTIDLQDIESEDETIREKCIEDLKKAAMDWGVMHLINHGVPVELMERVKKSGEEFFGLPVEEKEKYANDQAKGKIQGYGSKLANNASGQLEWEDYFFHLVYPEDKRDLSLWPKTPTDYIEATSEYAKCLRLLATKVFKALSIALGLEPDRLENEVGGIEELLLQMKINYYPKCPQPELALGVEAHTDVSALTFILHNMVPGLQLFYEGKWVIAKCVPDSIVMHIGDTLEILSNGKFKSILHRGLVNKEKVRISWAVFCEPPKDKIVLKPLPEMVSVESPAKFPPRTFAQHIEHKLFRNEQEELVTEKKDEV
Brassica oleracea	Eudicots	Bo7g108300	358	MVEVERVENLAKSGIKSIPKEYIRPKEELESINDVFQEEKKEDGPQVPTIDLQNIESEDETLREKCTEELKKAAMDWGVMHLINHGVPVDLMERVKKAGEEFFGLPVEEKEKYANDQATGKIQGYGSKLANNASGQLEWEDYFFHLVYPEDKRDLSLWPKTPSDYIEATSAYAKCLRLLATKVFKALSIGLGLEPDRLEKEVGGLEELLLQMKINYYPKCPQPELALGVEAHTDVSALTFILHNMVPGLQLFYEGKWVIAKCVPDSIVMHIGDTLEILSNGKFKSILHRGLVNKEKVRISWAVFCEPPKDKIVLKPLPEMVSAETPAKFPPRTFSQHIEHKLFRRNEQEELVPEKKDD
Cajanus cajan	Eudicots	C.cajan_13147	355	MGTLAPTPRVETLSCSKIQSIPKEYVRPKEELSSIGDVFEEEKKEGPQVPTIDLTEIDSEDELVRAKCLEKLKRAAEEWGVMNLVNHGIPSDLLNRLKKAGETFFALPIEEKEKYANDQVAGMIQGYGSKLANNASGQLEWEDYFFHLIFPEDKRDLSIWPKTPADYTEVTSEYAKGLRVLATKILEALSVGLGLEGGRLEKEVGGMEELLLQLKINYYPICPQPELALGVEAHTDVSSLTFLVHNMVPGLQLFHEGQWITAKCVPDSIFMHIGDTIEILSNGKYKSILHRGLVNKEKVRISWAVFCEPPKEKIILQPLPELVTETEPALFPPRTFAQHIHHKLFRKDKEANLPN
Camelina sativa	Eudicots	Csa10g020210	356	MVAVERVESLAKSGIVSIPKEYIRPKEELESINDVFLEEKKEDGPQVPTIDLQNIESDDPKIRESCIEELKKASLDWGVMHLINHGIPLDLMERVKKAGEEFFSLPVEEKEKYANDQATGKIQGYGSKLANNACGQLEWEDYFFHLAYPEGKRDLSLWPKTPRDYIEATSEYAKCLRLLATKVFKALSISLGLEPDRLEKEVGGLEELLLQMKINYYPKCPQPELALGVEAHTDVSALTFILHNMVPGLQLFYEGKWVIAKCVPDSIVMHIGDTLEILSNGKFKSILHRGLVNKEKVRVSWAVFCEPPKDKIVLKPLPEMVSAECPAKFPPRTFAQHIEHKLFGNEQEELVSEKKD
Camelina sativa	Eudicots	Csa11g023230	351	MVAVERVESLAKSGIVSIPKEYVRPKEELESINDVFLEEKREDGPQVPTIDLQNIESDDPKIRESCIEDLKKASLDWGVMHLINHGIPVELMERVKKAGEEFFSLPVEEKEKYANDQATGKIQGYGSKLANNACGQLEWEDYFFHLAYPEDKRDLSLWPKTPTTSEYAKCLRLLATKVFKALSIGLGLEPDRLEKEVGGLEELLLQMKINYYPKCPQPELALGVEAHTDVSALTFILHNMVPGLQLFYEGKWVIAKCVPDSIVMHIGDTLEILSNGKFKSILHRGLVNKEKVRVSWAVFCEPPKDKIVLKPLPEMVSAECPAKFPPRTFAQHIEHKLFGNEQEELVSEKKD
Camelina sativa	Eudicots	Csa12g033810	356	MVAVERVESLAKSGIISIPKEYIRPKEELESINDVFLEEKKEDGPQVPTIDLQNIESEDPKIRESCIEELKKASLDWGVMHLINHGIPVELMERVKKAGEEFFSLPVEEKEKYANDQATGKIQGYGSKLANNACGQLEWEDYFFHLAYPEDKRDLSLWPKTPSDYIEATSEYAKCLRLLATKVFKALSIGLGLEPDRLEKEVGGLEELLLQMKINYYPKCPQPELALGVEAHTDVSALTFILHNMVPGLQLFYEGKWVIAKCVPDSIGMHIGDTLEILSNGKYKSILHRGLVNKEKVRVSWAVFCEPPKDKIVLKPLPEMVSAECPAKFPPRTFAQHIEHKLFGNEQEELVSEKKD
Camellia chekiangoleosa	Eudicots	maker-Chr11-pred_gff_AUGUSTUS-gene-41.88	355	MVTTVAAPRVQSLATSGIESIPKEYVRPKEELTGIGNIFEEETSEEGPQVPTIDLKDIDSEVEEVRERCREALKKAAVDWGVMHLVNHGIAEDVRERVKVAGEGFFEQPVEEKEKYANDPDNGNLQGYGSKLANNACGQLEWEDYFFHLAYPEDKCDMSIWPKTPTDYIPATVEYAKQLRALATKTLSILSLGLGLEENRLEKEVGGKEELLLQMKINYYPKCPQPELALGVEAHTDLSAVSFILPSMVPGLQLFYEGKWITAKCVPNSIIMLIGDTVEILSNGKYKSILHRGLVNKEKVRISWAVFCEPPKEKIILKPLPETVSEAAPPLFPPRTFAQHIQHKLFRKSQELGSK
Camellia chekiangoleosa	Eudicots	maker-Chr11-pred_gff_AUGUSTUS-gene-41.89	355	MVTTVAAPRVESLAMSGIESIPKEYVRPKEELTSIGNIFEEEKKEEGPQVPTIDLKDMDSEDEEVRERCREALKKAAADWGVMHLVNHGIAEEVRERVKVAGEGFFEQPVEEKEKYANDHDNGNIQGYGSKLANNACGQLEWEDYFFHLAYPEEKCDMSIWPKTPTDYIPATAEYAKQLRALATKILSILSLGLGLEENRLEKEVGGKEELLLQMKINYYPKCPQPELALGVEAHTDVSALTFILHNMVPGLQLFYEGKWITAKCVPNSIIMHIGDTVEILSNGKYKSILHRGLVNKEKVRISWAVFCEPPKEKIILKPLSETVSEAEPPLFPPRTFAQHIQHKLFKKTQELGSK
Camellia chekiangoleosa	Eudicots	maker-Chr13-pred_gff_AUGUSTUS-gene-278.105	355	MVATVAGIRVESLASSGLQSIPKEYIRPQEELTSIGNVFEEEKKEEGPQVPTVDLKDLVAEDKEVRERCHEALKKAATEWGVMHLVNHGIPDELMERVKAAGEGFFNQPVEEKEKYANDHDSGNIQGYGSKLANNASGQLEWEDYFFHLVFPEDKRDMSIWPKTPSDYIPATSEYAKQLRGLATKVLSALSLGLGLEEGRLEKEVGGMEELHLQMKINYYPKCPQPELALGVEAHTDVSALTFILHNMVPGLQLFYEGKWITAKCVPNSIIMHIGDTVEILSNRKYKSILHRGLVNKEKVRISWAVFCEPPKEKIILQPLPETVTEEEPPLFPPRTFAQHIQHKLFRKTQVLGGK
Cannabis sativa	Eudicots	gene_37788	354	MVSAAQRVESLSSSGIQSIPKEYVRPEEELKNIGNVFEEEKKDEGPQVPTIDLKGINSDEPGVREKCREELKRAAAEWGVMHLVNHGISDELIDRVKKAGQTFFSLPVEEKEKYANDQASTNIQGYGSKLANNASGQLEWQDYFFHLVFPEDKRDLSIWPKIPTDYIEATSEYARLLRGLTTTILSVLSLGLGLEEDRLEREVGGLEELLLQMKINYYPKCPQPELALGVEAHTDVSALTFLLHNMVPGLQLFYQGNWVTAKCVPNSIIMHIGDTVEILSNGKYKSILHRSLVNEEKVRISWAVFCEPPKEKIILKPLPEVVSEAEPPLFPPRTFAQHIEHKLFRKTQELNGSK
Cannabis sativa	Eudicots	gene_6504	354	MVSAAQRVESLSSSGIQSIPKEYVRPEEELKNIGNVFEEEKKDEGPQVPTIDLKGINSDEPGVREKCREELKRAAAEWGVMHLVNHGISDELIDRVKKAGQTFFSLPVEEKEKYANDQASTNIQGYGSKLANNASGQLEWQDYFFHLVFPEDKRDLSIWPKIPTDYIEATSEYARLLRGLTTTILSVLSLGLGLEEDRLEREVGGLEELLLQMKINYYPKCPQPELALGVEAHTDVSALTFLLHNMVPGLQLFYQGNWVTAKCVPNSIIMHIGDTVEILSNGKYKSILHRSLVNEEKVRVSWAVFCEPPKEKIILKPLSEVVSEAEPPLFPPRTFAQHIEHKLFRKTQELNGSK
Capsella rubella	Eudicots	gene-LOC17880425	416	MVEVERVETLAKSGIISIPKEYIRPKEELESINDVFLEEKKEDGPQVPTIDLKNIESEDQKIRESCIEELKKASLDWGVMHLVNHGIPVDLMERVKKAGEEFFELPVEEKEKYANDQATGKIQGYGSKLANNASGQLEWEDYFFHLVYPEDKRDLSLWPKTPSDYIEATSEYAKCLRLLATKVFKALSIGLDLELDRLEKEVGGLEELLLQMKINYYPKCPQPELALGVEAHTDVSALTFILHNMVPGLQLFYEGKWATAKCVPDSIVMHIGDTLEILSNGKYKSILHRGLVNKEKVRVSWAVFCEPPKDKIVLKPLPEMVSDECPAKFPPRTFAQHIEHKLFGKEQKELVPEKKEHKELVSEFKHHKELMSEKKEHKELVSEKKDHKELISEKKDYKE…
Capsicum annuum	Eudicots	gene-LOC107866341	428	MVSEEVPTPSRVESLAKSGIKAIPKEYVRPQEELNGIGNIFKEENKDDGPQVPMIDLTEIDSEDKEIREKCHQDLKKAATEWGVMHLVNHGIPDELINRVKVAGGTFFDLPVEEKEKYANDQPSGNVQGYGSKLANSACGQLEWEDYFFHCVFPEDKRNLAIWPKTPADYIPATSEYTKQIRNLATKIFAVLSIGLGLEEERLEKEVGGIEDLLLQMKINYYPKCPQPELALGVEAHTDVSALTFILHNMVPGLQLFYEGKWVTAKCVPNSIIMHIGDTIEILSNGKYKSILHRGVVNKEKVRISWAIFCEPPKEKIILKPLPETVTKAEPPRFPPRTFAQHMAHKLFRKDDQDAAAEHKLFKKDDQDSAAEQKASKKDDHDVVAELKVLKEDEQAAAA…
Carica papaya	Eudicots	gene-LOC110817557	356	MFSSVAVPRVEILASSGIESIPKEYVRPQEELTTIGNIFDEEKKDEGPQVPTIDLRDIDSDDQQVRQRCRDELKKAAVDWGVMHLVNHGIPDHLIDRVKKAGQAFFELPVEVKEKYANDQASGNIQGYGSKLANNASGQLEWEDYYFHLIFPEEKRDLAIWPNNPADYIEVTSEYARQLRRLVSKILGVLSLGLGLEEGRLEKEVGGLDELLLQMKINYYPTCPQPELALGVEAHTDISALTFILHNMVPGLQLFYEGKWVTAKCVPNSIVMHVGDTIEILSNGKYKSILHRGLVNKEKVRISWAVFCEPPKEKIILKPLPETVSENEPPLFPPRTFAQHIQHKLFRKNQENLEAK
Carpinus fangiana	Eudicots	gene-FH972_012068	357	MVTSVAPSPRVESLSSSGIQSIPKEYVRPQEELNSIGNIFEEEKKEEGPQVPTIDLRNIDSEDDAVREKCREELKKAAVEWGVMHLVNHGISDDLLQRVKKAGKEFFDLPVEEKEKHANDQELGKIQGYGSKLANNASGQLEWEDYFFHLVYPEDKRDMSIWPKTPTDYIEATSEYARQLRSLASKVFSVLALGLGLAEGRLEKEVGGLEELLLQMKINYYPICPQPELALGVEAHTDVSALTFILHNMVPGLQLFYQGKWVTAKCVPNSIIMHIGDTIEILSNRKYKSILHRGLVNKEKVRISWAVFCEPPKEKIILKPLPEVVSEEEPAIFPPRTFAQHIQHKLFRKTQDALDAK
Carthamus tinctorius	Eudicots	Ct_T07459	352	MVVSTNTRVESLATSGIHQIPKEYIRPQHELKTITNIFHHENAPQLPIIDLSRIRSDDPETRQKCRDELTRAATEWGFMHVVNHGIPGDVIDRVKAAGEGFFGQPVEEKEKYANDIASGNRQGYGSKLANNACGQLEWEDYFFHLVFPEEKRDLTIWPTKPEDYIPATAEYAKQLRALATEILVVLSLGLGLDEGRLEKEVGGTDELLLQLKINYYPKCPQPELALGVEAHTDVSALTFILHNMVPGLQVFYDGRWVSAQCVPDSIILHIGDTIEILSNGKYKSILHRGLVNKEKVRISWAVFREPPKEKIVLKPLPETVSEAEPPRFPPRTFQQHMEHKLFRKNDDAVDPK
Carya illinoinensis	Eudicots	gene-CIPAW_11G143400	355	MVTSVLPRVESLASSGIQAIPKEYVRPQEELNSIGNVFEEEKKEEGPQVPTIDLRDIDSEDEAVRQKCREELKKAAVDWGVMHLVNHGISDELINRVKIAGKQFFDLSVEEKEKYANDQASGKIQGYGSKLANNASGQLEWEDYFFHLVYPEDKRDLSIWPKTPSDYVEATAEYGRQLRGLATKIFSVLSLGLGLEEGRLEKEVGGLEELLLQMKINYYPICPQPELALGVEAHTDISALTFILHNMVPGLQLFYQGKWVTAKCVPNSIIMHVGDTIEILSNGKYKSILHRGLVNKEKVRISWAVFCEPPKEKIILKPLPEVVSEKEPALFPPRTFAQHIQHKLFKKTQDALASK
Cephalotus follicularis	Eudicots	gene-CFOL_v3_23069	357	MVTTVASRVESLSSSGIHTIPKEYIRPQEELTSIGDVFEEEKNIAGPQVPTIDLRDINSEDKQVRENCHQELNKAATDWGVMHLVNHGISFDLIDRVREAGKAFFELPIEEKEKHANDQASGKIQGYGSKLANNASGQLEWEDYFFHLVYPEDKRDLSIWPKTPSDYTEATSEYARQLRSLATKILSVLSIGLGLDEGRLEKEVGGIEELLLQMKINYYPKCPQPELALGVEAHTDVSALTFILHNMVPGLQLFYKGKWVTAKCVPNSIIMHIGDTIEILSNGKYKSILHRGLVNKEKVRISWAVFCEPPKEKIILKPLPETVSETEPPLFPPRTFSQHIEHKLFRKSQDALLSKEG
Cercis canadensis	Eudicots	Cecan.6G339900.V3.1	358	MVSTIAPARVESLASSGIQSIPKEYVRPQEELSNIGDVFEEEKKVEGPQVPTIDLKEIDSEDEVVRAKCRENLKKAAEEWGVMHLVNHGIPDELLNRLKKAGAAFFSLPIEEKEKYANDQDSGNVQGYGSKLANNASGQLEWEDYFFHLVFPEDKRDLSIWPKTPTDYIEVTSEYARQLRGLASKVMRVLSLGLGLEEGRLEKEVGGMEELLLQMKINYYPICPQPELALGVEAHTDVSSLTFLLHNMVPGLQLFYEGKWITAKCVPDSILMHIGDTIEILSNGKYKSILHRGLVNKEKVRISWAVFCEPPKEKIILKPLPELVTETDPALFPPRTFAQHIQHKLFRKTQQALLPKSA
Chenopodium quinoa	Eudicots	AUR62017331	359	MTATIAPSRVESLASSGIESIPKEYVRLNEELTSMGNVFEEEKKEEGSQVPTIDIKDIASEDPEVRGKAIQELKRAAMEWGVMHLVNHGISDELIDRVKVAGQTFFELPVEEKEKYANDQASGNVQGYGSKLANSASGRLEWEDYYFHLSYPEDKRDLSIWPETPADYIPAVSEYSKELRYLATKILSALSLALGLEEGRLEKEVGGLEELLLQFKINYYPKCPQPELALGVEAHTDVSALTFILHNMVPGLQLFYEGKWVTAKCVPNSIIMHIGDTIEILSNGKYKSILHRGLVNKEKVRISWAVFCEPPKEKIILKPLPDLVSDEEPARYPPRTFAQHVQYKLFRKTQGPQTTITKN
Chimonanthus salicifolius	Eudicots	Cs06g02903	359	MAAEVVSLPSRVEELAKTGLEAIPTAYVRPEEERTSIGDVFEEAKKMDGPQIPVVDLTDMDSGDRKARNRVMEELKKAAEDWGVMHIVNHGISTELMDRVRAVGKEFFDLPIEQKELYANDQASGKIQGYGSKLANNASGQLEWEDYFFHLIFPEEKTDMSLWPKQPEDYMEVTQEYAKQLRKLVTKVMSLLSLGLGVEAERLEEEFGGMDEFLLQMKINYYPKCPQPNLALGVEAHTDVSALTFILHNNVPGLQIYFDDKWVTAKCIPDSFVVHIGDSLEILSNGKYRSILHRGLVNKEKVRISWAVFCEPPKDAVVLKPLPELVTETEPARFTPRTFSQHVRQKLFKKTQEAFTSEK
Chimonanthus salicifolius	Eudicots	Cs06g02918	359	MAAEVVSLPSRVEELAKTGLEAIPTAYVRPEEERTSIGDVFEEAKKMDGPQIPVVDLKDMDSGDRKARNRVMEELKKAAEDWGVMHIVNHGISTELMDRVRAVGKEFFDLPIEQKELYANDQASGKIQGYGSKLANNASGQLEWEDYFFHLIFPEEKTDMSLWPKQPEDYMEVTQEYAKQLRKLVTKVMSLLSLGLGVEAERLEEEFGGMDEFLLQMKINYYPKCPQPNLALGVEAHTDVSALTFILHNNVPGLQIYFDDKWVTAKCIPDSFVVHIGDSLEILSNGKYRSILHRGLVNKEKVRISWAVFCEPPKDAVVLKPLPELVTETEPARFTPRTFSQHVRQKLFKKTQEAFTSEK
Chimonanthus salicifolius	Eudicots	Cs10g02042	358	MAAQVVAIPRVEQLAKTGLNAIPTAYVRPEEERTSMGDVFEEEKKVEGPQIPVVDLKDMDSTDKNARGRVQEELKKAAIEWGVMHVINHGISREVVDKVRVAGKEFFDLPIEQKELYANDQASGKIQGYGSKLANNTSGQLEWEDYFFHLIFPEDKCDMSLWPHQPQDYIEVTQEYARQLRKLVTKVFSLLSLGLGVEEGRLEKEFGGMEDILLQMKINYYPKCPQPDLALGVEAHTDVSALTFILHNNVPGLQVYFDDKWVTAKCIPDSFVVHIGDSLEILSNGKYRSILHRGLVNKEKVRISWAVFCEPPRDAIILRPLPELVTEDEPERFTPRTFSQHVRQKLFKKNQEAESPAK
Chloranthus spicatus	Chloranthales	Cspi09018	363	MPTTMMITTVKPPALPPRVENLANLQAIPVEYVRTEEERESIGNVFEELKKNEKGPQIPIIDIMGFESEEDNARKKTVVEVMKAAIEWGVMHIVNHGISADLIERLRAAGKAFFDLPMETKELYANDQASGKIAGYGSKLANNVSGQLEWEDYFFHLMYPEDKRDISQWPKQPSEYIEVTCEFARQLRTVVSKVFAMLSIGLGVEEERLETEVGGMKDLLLQMKINYYPKCPQPELALGVEAHTDVSALTFILTNMVPGLQIKYDDKWVTAKCIPESIIVHLGDTLEILSNGKYKSVLHRGLVNKEKVRISWAVFCEPPKDSIVLKPLPELVTDSSPAFFAPRTFSQHIQQKLFKNAQEEMRS
Cicer arietinum	Eudicots	gene-LOC101511289	353	MGTMLVQRVESLSLSGIESIPKEYVRPKEELTNIGNIFEEEKKEGPEVPTIDLKEINSSDELVRRKCREKLKKAAEEWGVMHLVNHGISHDLINRLKKVGETFFGLSVDEKEKYANDQSCGKIQGYGSKLANNASGQLEWEDYFFHLIFPEDKRDLSIWPKTPHDYTEVTSEYAKQLRGLASKIMEVLSLELGLEGGRLEKEVGGMEELLLQMKINYYPICPQPELALGVEAHTDVSSLTFLLHNMVPGLQLFYEGKWVTAKCVPDSILMHIGDTIEILSNGKYKSILHRGLVNKEKVRISWAVFCEPPKEKIILKPLPQLVTQNQPARFPPRTFAQHIHHKLFRNEEEEDTK
Cinnamomum kanehirae	Eudicots	gene-CKAN_01002600	356	MAAEVVAGPRVEQLTGLKAIPVEYVRPKEERTSIVDVFEEEKKVDGPQIPIIDLKDMDSEDPVARLRVMEEMKKASMDWGVMHIVNHGVDRDLIDRVRSVGKAFFDLPIEQKELYANDQKSGKIDGYGSKLANNECGQLEWEDYFFHLIFPEHKRNMSIWPKETSDYIEVTQEYARQLRRLVTKVLTLLSLGLGVEEERLEKEFGGMDEFLLQMKINYYPKCPQPDLALGVEAHTDVSALTFILTNMVPGLQVYYEDKWVTAKSVPDSFVVHIGDSLEILSNGKYRSILHRGLVNKEKVRISWAVFCEPPKDEVVLKPLPELVSEAEPPRFTPRTFSQHVRQKLFKKAQEALNQSS
Cinnamomum kanehirae	Eudicots	gene-CKAN_01006400	356	MAAEVVAAPRVEQLTGLQAIPVEYVRPEEERTSIGDVFEEEKKVEGPQIPIVDLKDMDSEDPLVRARVMEEMKEAAMDWGVMHIVNHGIDRDLIDRVRSAGKAFFDLPIEQKELYANDQASGKIDGYGSKLANNASGQLEWEDYFFHLIFPEHKRNLAVWPKEPSHYIEATQEYARQLRRLVSKVLTLLSLGLGVEEGRLEKEFGGMDELLMQMKINYYPKCPQPDLALGVEAHTDVSALTFILTNMVPGLQVYYDDKWVTAKTVPDSFVVHIGDSLEILSNGKYRSILHRGLVNKEKVRISWAVFCEPPKDDVILKPLPELVSEVEPARFTPRTFSQHVRQKLFKKNQGAINGSK
Cissus rotundifolia	Eudicots	CRGY0212073	356	MVTLAPRVESLASSGIQSIPKEYIRPQEELKNIGNIFEEERKDEGPQVPTIDLKDIESEDEQVRQRCREELKRAAMDWGVMHLVNHGISDELINRVKVAGETFFNLPIEEKEKYANDQASGKIAGYGSKLANNASGQLEWEDYFFHLIFPEDKRDMSIWPTTPSDYIPATAEYSVKLRSLATKILAVLSLGLGLEEGRLEKEVGGMEELLLQKKINYYPKCPQPELALGVEAHTDVSALTFILHNMVPGLQLFYEGKWVTAKCVPNSIIMHIGDTVEILSNGKYKSILHRGLVNKEKVRISWAVFCEPPKEKIILKPLPETVSETEPPLFPPRTFSEHIQHKLFRKDQEQEGRSAP
Citrus clementina	Eudicots	CICLE_v10020815mg	357	MVTPTAPRVESLARSGIQAIPKEYVRPKEELMSIGNIFEEEEKDEGPQVPTIDIKEIDSEDRVEREKCREELKKAAMDWGVMHLVNHGISDDLTERVKRAGQAFFDQPVEEKEKYANEQASGKIQGYGSKLANNASGQLEWEDYFFHLIYPEDKRDMSIWPKTPSDYTEATSEYARQLRSLATKILSVLSLGLGLEEGRLEKEVGGLEELLLQMKINYYPKCPQPELALGVEAHTDVSALTFILHNMVPGLQLFYKDKWVTAKCVPNSIILHIGDTIEILSNGEYKSILHRGLVNKEKVRISWAVFCEPPRDKIILKPLPETVSEQKPAMLPPRTFQQHIEHKLFRRAQDALLSDEE
Citrus sinensis	Eudicots	gene-KPL70_006468	357	MVTPTAPRVESLARSGIQAIPKEYVRPKEELMSIGNIFEEEEKDEGPQVPTIDIKEIDSEDRVEREKCREELKKAAMDWGVMHLVNHGISDDLTERVKRAGQAFFDQPVEEKEKYANEQASGKIQGYGSKLANNASGQLEWEDYFFHLIYPEDKRDMSIWPKTPSDYTEATSEYARQLRSLATKILSVLSLGLGLEEGRLEKEVGGLEELLLQMKINYYPKCPQPELALGVEAHTDVSALTFILHNMVPGLQLFYKDKWVTAKCVPNSIILHIGDTIEILSNGEYKSILHRGLVNKEKVRISWAVFCEPPRDKIILKPLPETVSEQKPAMLPPRTFQQHIEHKLFRRAQDALLSDEE
Cocos nucifera	Monocots	gene-COCNU_07G008700	360	MATKVALVAPRVESLAKSGLEAIPTEYVRPESERLNLGDAFEEEKKAEEGPQIPVVDLKGFESEEEALRRACVEEVQRVASEWGVMHIVNHGIPLELIEKVRRVGKEFFDLPIEEKEKYANDQSTGKIAGYGSKLANNASGQLEWEDYFFHLIFPQEKADMSVWPKYPADYVEVMKEFAKQLRGVVSKMLAMLSLGLGLDEAKLEEELGGMEDLLLQMKINYYPKCPQPDLALGVEAHTDVSSLSFILHNMVPGLQVYKDNKWITAKCVPDSFIVHIGDTLEILSNGTYKSILHRGLVNKEKVRISWAVFCEPPKEKIVLKPLPETLTDKTPAKFPPRTFAQHLQYKLFKKTQEDFVTPK
Cocos nucifera	Monocots	gene-COCNU_10G006750	360	MATKVVSAVSRVESLAKSGLGAIPTQYVRLESERSDVGDAFEEEKKGEEGPQIPVVDLKGFDSEDEAVRRACVEEMRRVASEWGVMHMVNHGIPLELIEKVRRVGKEFFDLPIEEKEKYANDQSSGIIAGYGSKLANNASGRLEWEDYFFHLIFPHDKADMSIWPKHPADYVEVTKEFAERLRGVVSKMLAILSLGLGLDEAKLEKELGGMEDLLLQMKINYYPKCPQPDLALGVEAHTDVSSLSFILHNMVPGLQVYKDNKWVTAKCFPDSMIVHIGDTLEILSNGNYKSILHRGLVNKEKVRISWAVFCEPPKEKIVLKPLPELVTDKTPAKFSPRTFNQHIQHKLFKKTQEDLITPK
Coptis chinensis	Eudicots	gene-IFM89_020951	381	MPTQVTVTPPMAAAPKVPEPPQVAAAEQAAMVPRVESLASSGIQYIPKEYVRTEEERNSISDVFEEEKKYDEGPQIPVVDLKGIYSEDEEEREKCREELKNASMEWGVMHLVNHGIPEDLLTRLKEAGKAFFDQPIEEKEKFANDQASGKIAGYGSKLANTACGQLEWEDYFFHLIFPEDKRDMSIWPKTPTGYTDATSEYARRLRGLVTKVLSELSLGLGLEEGRLEEEVGGMDDLIMQMKINYYPKCPQPELALGVEAHTDVSALTFILHNMVPGLQVYIGGKWVTAKCVPGSIIMHIGDTLEILSNGKYKSILHRGLVNKEKVRISWAVFCEPPKEKIVLKPLQELLTESEPATFPPRTFAQHLQHKLFKKTQEALSN
Corchorus capsularis	Eudicots	gene-CCACVL1_07703	356	MVTSVAPSPRVESLSSSGIQSIPKEYIRPQEELTSIGNVFEEEKKEEGPQVPTIDLKEIESEDPEVREKCRQELKKAAMDWGVMHVVNHGISDELIQRVKKAGQKFCELPIEEKEKYANDQASGKIQGYGSKLANNASGQLEWEDYFFHLIFPEDKRDLSIWPKIPRDYTEVTSEYARELRGLASKILSALSICLGLEEGRLEKEVGGMEELLLQMKINYYPKCPQPELALGVEAHTDVSALTFILHNMVPGLQLFYEGKWVTAKCVPNSIIMHIGDTIEILSNGKYKSILHRGLVNKEKVRISWAVFCEPPKEKIILKPLPELVSETEPPLFPPRTFDQHIQHKLFRKTQDGLSN
Corylus avellana	Eudicots	Cav03g19050	355	MVTSVAPRVESLSSSGIQSIPKEYVRPQEELNSIGNIFEEEKKEEGPQVPTIDLRDIDSDDEAVREKCREELKKAAVEWGVMHLVNHGISDDLLQRVKKAGKEFFDLPVEEKEKHANEQELGKIQGYGSKLANNASGQLEWEDYFFHLVYPEVKRDMSIWPKIPTDYIEATSEYARQLRSLASKVFSILSLGLGLEEGRLEKEVGGLEELLLQMKINYYPICPQPELALGVEAHTDVSALTFILHNMVPGLQLFYQGKWVTAKCVPNSIIMHIGDTIEILSNRKYKSILHRGLVNKEKVRISWAVFCEPPKEKIILKPLPEVVSEEEPAIFPPRTFAQHIEHKLFRKTQDALDAK
Daucus carota	Eudicots	LDOX-1	402	MVATTLESPRVETLAGSGIQLIPKEYVRPKDELVSITNIFEEEKSDEGPQVPTVDIADILSDDRAVREKCYERIKDAAVDWGVMHLVNHGISNELMDRVRVAGQAFFAEPIGEKEKYANDPGTGMIQGYGSKLANNASGQLEWEDYFFHLVYPEEKADLSIWPKKPQDYIPATREYAKELRGLATKLLSALSIGLGLEEGRLEKEVGGMEELILQMKINYYPKCPQPELALGVEAHTDVSALSFILHNMVPGLQLFYGGKWVTAKCVPDSIIVHIGDTLEILSNGKYKSILHRGLVNKEKVRISWAVFCEPPKEKIILKPLPETVTEAEPPLFPPRTFAQHMAHKLFRKSQEAIDDSKKVQPQEQNNAETDIPQPEEQQKTVESKPQKIEILKPGEEAS…
Davidia involucrata	Eudicots	Dinv37711	355	MMTSVVAPRVESLASSGIQSIPKEYVRPQEELTSIGNIFEEEKKEEGPQVPTIDLKDIDSEDKDVRERCREELKKASMEWGVMHLVNHGISDDLINRVKVAGQAFFDQPIEEKEKYANEQASGKIQGYGSKLANNASGQLEWEDYFFHLVFPEDKRDMSIWPKTPTDYTRATAEYAKQLRGLATKILSVLSLGLGLEEGRLEKEAGGMEELLLQMKINYYPKCPQPELALGVEAHTDISALTFILHNMVPGLQLFYEGKWVTAKCVPNSIIMHVGDTIEILSNGKYKSILHRGLVNKEKVRISWAVFCEPPKEKIILKPLPETVSETEPPLFLPRTFAQHIEHKLFRKKTQDVRS
Davidia involucrata	Eudicots	Dinv37713	355	MMTSVVAPRVESLASSGIQSIPKEYVRPQEELTSIGNIFEEEKKEEGPQVPTIDLKDIDSEDKDVRERCREELKKASMEWGVMHLVNHGISDDLINRVKVAGQAFFDQPIEEKEKYANEQASGKIQGYGSKLANNASGQLEWEDYFFHLVFPEDKRDMSIWPKTPTDYTLATAEYAKQLRGLATKILSVLSLGLGLEEGRLEKEAGGMEELLLQMKINYYPKCPQPELALGVEAHTDVSALTFILHNMVPGLQLFYEGKWVTAKCVPNSIIMHVGDTIEILSNGKYKSILHRGLVNKEKVRISWAVFCEPPKEKIILKPLPETVSETEPPLFPPRTFAQHIEHKLFRKKTQDVRS
Dendrobium catenatum	Monocots	ANS_3	358	MATKTSPPTARVEILANSGLCSIPTEFVRTESERKDIVDALNIGAIGHGIPIVDLGGVSSEEGRWRCVEEVKAAATEWGVMLVVNHGVQDEIIERLQASGRGFFDLPVEEKEKYANDQSSGQIQGYGSKLANNANGKLEWQDYFFHLVYPKEKADLAIWPTEPADYIATTISFAEELRTLATKMFSLLSLGLGLDENKLEAELGGKDDLLLQLKINYYPRCPQPELALGVEAHTDVSALSFILHNGVPGLQVFKKGFGWVTAPLVPNSIIVHVGDALEIITNGRYHSVLHRGLVNKENIRISWAVFCEPPREKVVLRPLPELVGEGEVARFEPRTFAEHLERKLFKARVTGSGDKAVV
Dendrobium chrysotoxum	Monocots	gene-IEQ34_018637	360	MATKNIPPTPRVEILANSGLCSIPAEFVRAESERKDILDALNNGAIGHGIPIVDLGGVSSEEGRWRCVEEVKAAATEWGVMLIVNHGVQEEIIERLQASGRGFFDLPVEAKEKYANDQSSGQIQGYGSKLANNANGKLEWQDYFFHLVYPKEKADLAIWPTEPADYIATTTSFAEELRTLATKMFSLLSLGLGLDENKLEAELGGKDDLLLQLKINYYPRCPQPELALGVEAHTDVSSLSFILHNGVPGLQVFKNGFGWVTAPLVPNSIIVHVGDALEIITNGRYHSVLHRGLVNKENIRISWAVFCEPPREKVVLRPLPELVGEGEVARFEPRTFAEHLERKLFKARVAGSGDKAVCED
Dimocarpus longan	Eudicots	D.long009331	357	MVTSVAPRVESLSSSGIQSIPKEYVRPEEELTSIGNVFEEEKKRDGPQVPTIDLKEIDSEDQVVREKCREQLKQAAIDWGVMHLVNHGISDELMDKVREAGQAFFNLPVEEKEKHANDQASGNVQGYGSKLANNASGQLEWEDYFFHLIYPEDKRDLSIWPKTPKDYIEVTSEYARQLRSLATKILSVLSLGLGLEEGRLEKEVGGLEELLLQMKINYYPKCPQPELALGVEAHTDVSALTFILHNMVPGLQLFYEGKWVTAKCVPNSIIMHIGDTIEILSNGKYKSILHRGLVNKEKVRISWAVFCEPPKEKIILKPLPETVSETEPPLFPPRTFQQHIQHKLFRKTQDALLNKQS
Dioscorea alata	Monocots	gene-IHE45_04G138400	360	MATNVFIPRVESLANSGLDEIPPEYVRLESERDDHLGDAIEEEKKSDEGPQIPTIDIKGLDSDDEAVRKLCVEQMLDAAVNWGVMHIVGHGIPAELIDKLREVGTRFFDLPVEEKEKYANDQPSGMIQGYGSKLANSASGRLEWMDYFFHLMFPENQTDLSIWPHYPSDYVEVTKEFGKELRVMATKIFTLLSLGLGLPAEKLEAEAGGMENILFQMKINYYPKCPQPNLALGVEAHTDVSHLTFIFHNNVPGLQVYYDGKWVTAKNVPDSIIVHIGDSLEILSNGLFKSVLHRGLVNKEKVRISWTIFAEPHKDNVLLRPLPELVTDASPPKFGPRTFAQHVRQKLFKIKEEESPAAAK
Dioscorea alata	Monocots	gene-IHE45_04G138500	356	MATKVFVPRVESLASSGIDQIPTEYVRPESERDHLGDALEAEKKSVNGPQIPIIDIKMFDSEDEAVRKQCVEEVRSAAVNWGVMHIVGHGIPAELIDRLREAGKRFFDLPLEEKEKYANDQSSGMIQGYGSKLANNASGQLEWEDYFFHLMFPQNQTNLSIWPRYPPDYTEVTKEFAKELRVVMTKMFNLLSLGLGLPAEKLEAEAGGMENILLQMKINYYPKCPQPSLAVGVEAHTDVSHLSFILHNNVPGLQVFYDGKWVTAKCVPDSIVVHVGDSLEILTNGLYKSVLHRGLVNKEKVRISWAVFAEPDKEKVLLRPLPELVSDDAPPKYEPRTFAQHVRQKLFKKEQEAAAK
Dioscorea rotundata	Monocots	DRNTG_16285	373	MATKVFIPRVESLANSGLDEIPPEYVRLEFERDDRLGDAIEEEKKSDEGPQIPTIDIKGLDSDNEAVRKRCVEQMLDAAVNWGVMHIVGHGIPAELIDKLREVGTRFFDLPVEEKEKYANDQPSGMIQGYGSKLANSASGRLEWMDYFFHLMFPENQTDLSIWPHYPSDYVEVTKEFGKELRVMATKIFTLLSLGLGLPAEKLETEAGGMENILFQMKINYYPKCPQPNLALGVEAHTDVSHLTFIFHNNIPGLQVYYDGKWVTAKNVSDSIIVHIGDSLEILSNGLFKSVLHRGLVNKEKVRISWTIFAEPHKDNVLLRPLPELVSDASPPKFGPRTFAQHVRQKLFKIKDDESSPPPAAAAAAAAADAAAK
Dioscorea rotundata	Monocots	DRNTG_27713	368	MATKVFIPRVESLANSGLDEIPPEYVRLESERDDRLGDAIEEEKKSDEGPQIPTIDIKGLDSDNEAVRKRCVEHLLDAAVNWGVMHIVGHGIPAELIDKLREVGTRFFDLPVEEKEKYANDQPSGMIQGYGSKLANSASGRLEWMDYFFHLMFPENQTDLSIWPHYPSDYVEVTKEFGKELRVMATKIFTLLSLGLGLPAEKLETEAGGMENILFQMKINYYPKCPQPNLALGVEAHTDVSHLTFIFHNNIPGLQVYYDGKWVTAKNVSDSIIVHIGDSLEILSNGLFKSVLHRGLVNKEKVRISWTIFAEPHKDNVLLRPLPELVSDASPPKFGPRTFAQHVRQKLFKIKDDESSPPAAAAADAAAK
Dioscorea rotundata	Monocots	DRNTG_33338	356	MATKVFVPRVESLASSGIDQIPTEYVRPESERDHLGDALEAEKKSINGPQIPIIDIKMFDSDDEAVRKQCVEEVRSAAVNWGVMHIVGHGIPAELIDSLREAGKRFFDLPLEEKEKYANDQSSGMIQGYGSKLANNASGQLEWEDYFFHLMFPENQTNLSIWPRYPPDYIKVTKEFAKELRVVMTKMFNLLSLGVGLPAEKLEAEAGGMENILLQMKINYYPKCPQPSLAVGVEAHTDVSHLSFILHNNVPGLQVFYEGKWVSAKCVPDSIVVHVGDSLEILTNGLYKSVLHRGLVNKEKVRISWAVFAEPDKEKVLLRPLPELVSDDVPPKYEPRTFAQHVRQKLFKKEQEAATK
Dioscorea zingiberensis	Monocots	gene-J5N97_019008	358	MATNVLVPRVESLASTGLDSIPTEYVRLESERDHLGDAFEEEKKSEEGPQIPIIDLKVFDSGDEAARKRCVEDVRAAASDWGVMHIVGHGIPMELIDRLREAGKTFFDLPMEEKEKYANDQSSGMIQGYGSKLANNASGKLEWEDYFFHLMFPENLTDLSIWPKHPSNYVEVTKEFAKELRGVASNMFKLLSLGLGLPEDKLEAEVGGMEDLILQMKINYYPKCPQPSLAVGVEAHTDVSALSFILHNNVPGLQVHYADKWVTAKCIPESLVVHVGDSLEIVSNGKYKSVLHRGLVNKEKVRISWAIFCEPHKEKVLLRPLPELVSDEAPSKFAPRTFAQHVQQKIFKKAQVSLNAAK
Durio zibethinus	Eudicots	gene-LOC111286882	354	MVTSVASRVESLASSGIQSIPKEYIRPQEELTSIGNVFEEEKKEEGPQVPTIDLKEIDSEDVEVRERCRQELKKAAMEWGVMHLVNHGISDELMDRVKKAGQKFFELPVEEKEKYANDQGSGKIQGYGSKLANNASGQLEWEDYFFHLVYPEEKRDLSIWPKTPSDYIDVTSEYARQLRGLATKILSALSLCLGLEEGRLEKEVGGLEELLLQMKINYYPKCPQPELALGVEAHTDVSALTFILHNMVPGLQLFYEGKWITAKCVPNSIIMHIGDTIEILSNGKYKSILHRGLVNKEKVRISWAVFCEPPKEKIILKPLLETVSETEPPLFPPRTFAQHIQHKLFRKTQDTLSN
Durio zibethinus	Eudicots	gene-LOC111289745	354	MVTSVGSRVESLASSGIQSIPKEYIRPQEELTSIGNVFEEEKKEEGPQVPTIDLKEIESEDKEVRERCHQQLKKAAMEWGVMHLVNHGISDELTDRVKKAGQKFFELPIEEKEKYANDQASGKIQGYGSKLANNASGQLEWEDYFFHLVYPEEKRDLSIWPKTPSDYTEVTSEYARQLRGLASKILSALSLCLGLEEGRLEKEVGGLEELLLQMKINYYPKCPQPELALGVEAHTDVSALTFILHNMVPGLQLFYEGKWVTAKCVPNSIIMHIGDTIEILSNGKYKSILHRGLVNKEKVRISWAVFCEPPKEKIILKPLPETVSETEPPLFPPRTFAQHIQHKLFRKTQDGLSN
Durio zibethinus	Eudicots	gene-LOC111315491	354	MVTSVAPRVESLASSGIQSIPKEYIRPQEELTSIGNVLEEEKKEEGPRVPTIDLKEIDSEDNEVRQRCRQELKKAAMEWGVMQLVNHGISDELMDRVRKAGQKFFELPLEEKEKYANDQDSGKIQGYGSKLANNASGQLEWEDYFFHLVYPEEKRDLSIWPKTPSDYTEVTSEYARELRALASKILSALSLCLGLEEGRLEKEVGGLEELLLQMKINYYPKCPQPELALGVEAHTDVSALTFILHNMVPGLQLFYEGKWITAKCVPNSIIMHIGDTIEILSNGKYKSILHRGLVNKEKVRISWAVFCEPPKEKIILKPLPETVSETEPPLYPPRTFAQHIQHKLFRKTQDGLSK
Elaeis guineensis	Monocots	gene-LOC105035842	360	MSTKMALVVPRVESLAKSGLEAIPTEYVRPESERLNLGDAFEEEKKAEEGPQIPVVDLKGFDSEEEAVRRACVEEVQRVATEWGVMHIVNHGIPLELIEKVRRVGKEFFDLPIEEKEKYANDQSTGNIAGYGSKLANNASGQLEWEDYFFHLIFPQEKADMSIWPKYPADYVEVTKEFAKQLRGVVSKMLAMLSLGLGMEEAKLEEELGGMEDLLLQMKINYYPKCPQPDLALGVEAHTDVSSLSFILHNMVPGLQVYKDNKWVTAKCVPDSMIVHIGDTLEILSNGTYKSILHRGLVNKEKVRISWAIFCEPPKEKIVLKPLPETVTDQTPAKFPPRTFAQHLRYKLFKKTQEDFVTPK
Elaeis guineensis	Monocots	gene-LOC105054281	360	MASKVASAVPRVESLAKRGLEAIPTEYVRPESERRDLGDAFEEEKKAEEGPQIPVVDLKGFDSEDEVVRRACAEEVRRVASEWGVMHIVNHGIPLELIEKVRRVGKEFFDLPIEEKEKYANDQSSGMIAGYGSKLANNASGQLEWEDYFFHLIFPHDKADMSIWPKNPANYVEVTKEFAERLRGVVSKMLAILSLGLGLDEAKLEKELGGMEDLLLQMKINYYPRCPQPDLALGVEAHTDVSSLSFILHNMVPGLQVYKDNKWVTAKCVPDSMIVHIGDTLEILSNGNYKSILHRGLVNKEKVRISWAVFCEPPKEKIVLKPLPELVTDETPAKFPPRTFAQHIQHKLFKKTQEDFISPK
Erythranthe guttata	Eudicots	gene-MIMGU_mgv1a019361mg	350	MVSIMAPSPRVEVLARSGIDTIPKEYVRTEEELKSIGDIFAEEKVTDGPQLPVIDLAGISSDDEETRLKCHEELKKAAVEWGVMHLVNHGVPEELMERVKNAGRAFFELPVEEKEEYANDQAAGNVQGYGSKLANNASGQLEWEDYFFHCVFPPEKRDLSIWPKNPADYVPATTEYAEQLRSLTTKILSILSTGLGLEPDRLEQEAGGAEDLILQMKINYYPKCPQPELALGVEAHTDVSALTFILHNMVPGLQLFYEGNWVTAKCVPNSIIMHIGDTVEILSNGKYKSILHRGLVNKEKVRISWAVFCEPPKERIVLRPLPETVSEAEPPLFPPRTFAQHIEHKLFGKS
Eucalyptus grandis	Eudicots	EUGRSUZ_D01945	353	MVSVVAGRVESLSSSGIQSIPQEYVRPKEELTSIGDIFEEEKKHEGPQVPTIDLEDIASKDPVVRERCHEELRKAATDWGVMHLVNHGIPNDLIERVKKAGEVFFNLPIEEKEKHANDQGAGKIQGYGSKLANNASGQLEWEDYFFHLVYPEDKRDLSIWPKHPSDYTAATSEYAKLLRQLATKILSALSISLGLEEGRLEKEVGGLEEMLLQMKINYYPKCPQPELALGVEAHTDVSALTFILHNMVPGLQLFYEGKWVTAKCVPNSIIMHIGDTIEILSNRKYKSILHRGLVNKEKVRISWAVFCEPPKEKIILKPLPEMVTEAEPALFPPRTFAQHIEHKLFRKNQAASK
Eucommia ulmoides	Eudicots	EVM20prediction20Chr8.2927	365	MVTTVAAAEAVRVESLAGSGIQSIPKEYVRPQEELTSIGNIFEEEKKVEGPQVPIIDLKEIDSDDPVIRERCREELKRAAEEWGVMHLVNHGISGKLMERVKAAGGEFFKQPVEEKEKYANDQASGNVQGYGSKLANNKSGQLEWEDYFFHLAYPEDKRDLSIWPKNPADYIPATSEYAKQLRGLASKILFVLSLGMGLEADRLEKEVGGADELLLQMKINYYPKCPQPELALGVEAHTDVSALTFILHNMVPGLQLFYEGRWVTAKCVPDSIIMHVGDTVEILSNGRYRSILHRGLVNKEKVRISWAVFCEPPKEKIILKPLPETVTEVEPAKFPPRTFAQHIHHKLFRKSQEAAAVDEAKESK
Euphorbia lathyris	Eudicots	Casp06381	356	MVIPISSSRVESLSGSGIQSIPKEYIRSKEELANIGNIFEEEKKEEGPQVPIIDLEKIHSEDQIVREKCRDEFLRAAKEWGVMHLVNHGISEDLINGVKKAGQGFFELPVDEKEKYANDQASGKIQGYGSKLANNVSGQLEWEDYFFHLIFPEEKRDLSIWPKTPAEYTEVTSEYAKQLRSLASKILSILSLGLGVEEDRLEKEVGGLEELLLQLKINYYPKCPQPELALGVEAHTDISALTFILHNMVPGLQLFYENKWVTAKCVPNSIIMHIGDTIEILSNGKYKSILHRGVVNKEKVRISWAVFCEPPKDKIVLKPLPEIVTQAEPPLFPPRTFAQHIEYKLFGKNQETIISK
Euryale ferox	Basal angiosperms	EF27G005690	358	MAAVVKSARVESLAGSGLAAIPFEYIRPESERLNIGDIFKDEKSVEGPQIPIVDFKGIESEDKVERERVYEEVKRAAMEWGVMQVMNHGIDSGVIEELKEAGKTFFALPIEEKEKYANDQASGKIDGYGSKLANNASGQLEWEDYFFHLLYPEEKRNMSIWPRNPSNYIAVTEEYGKQLRKVVTKILNILSIGLGVEEDRLEKELGGMDDLLMQLKINYYPKCPQPELALGVEAHTDISALTLLLHNMVPGLQIFHEEKWVTAKCIPGALIIHVGDSLEIISNGRYGSGLHRGLVNKEKVRISWAVFCEPPKDQLLQPLPELISDAEPAQFSPRTFAQHIQQKLFRKNQENADKKSNK
Euryale ferox	Basal angiosperms	EF29G007780	355	MAPAMKSARVESLADSGLAAIPSEYIRPESERLNIGDIFKDEKSVEGPQIPVVDFKGLESEDKVERERVYENVKRAAMEWGVMQVMNHGIDSRVIEELKEAGKTFFALPIEEKEKYANDQSSSKIDGYGSKLANNASGQLEWEDYFFHLLYPEEKRNMSIWPRNPPNYIAVTEEYGKQLRKVVTKILSMLSTGLGVEEDRLEKEVGGMDDLLMQLKINYYPKCPQPELALGVEAHTDISALTLLLHNMVPGLQIFHEGKWVTAKCIPGALIIHVGDSLEIISNGRYGSGLHRGLVNKEKVRISWAVFCEPPKDQLLQPLPELLSESEPAKFSPRTFAQHIQQKLFRKNQEEAAKK
Eutrema salsugineum	Eudicots	EUTSA_v10025559mg	358	MVAVERVESLASSGIKSIPKEYIRPKEELESINDVFQEEKKEDGPQVPTIDLQDIESEDQKIREKCIEELKKAAMDWGVMHLVNHGVPVDLMERVKKTGEEFFGLPVEEKEKYANDQATGKIQGYGSKLANNASGQLEWEDYFFHLVYPEDKRDLSLWPKTPSDYIEATSEYAKCLRLLATKVFKALSIGLGLESDRLEKEVGGLEELLLQMKINYYPKCPQPELALGVEAHTDVSALTFILHNMVPGLQLFYEGKWVIAKCVPDSIVMHIGDTLEILSNGKYKSILHRGLVNKEKVRVSWAVFCEPPKDKIVLKPLPEMVSVESPAKFPPRTFAQHIEHKLFRNEQEELISEKKNQV
Fagopyrum esculentum	Eudicots	EVM_prediction_Fe1.11380	358	MVSITSSRVESLASSGIQSIPKEYVRPEEELTSIGNVFEEEKKEGPQVPTIDIKDIASDDKEVRAKAIETLKKAAMEWGVMHLVNHGIPDELTTRVKNAGATFFELPIEEKEKYANDQASGKIQGYGSKLANNASGQLEWEDYFFHLAYPEDKRDLSVWPQTPSDYIPATSEYAKELRSLATKIMSALSLALGLEEDRLEKEVGGIEELLLQMKINYYPKCPQPELALGVEAHTDVSALTFILHNMVPGLQLFYEGKWVTAKCVPNSIIMHIGDTLTILSNGKYKSILHRGLVNKEKVRISWAVFCEPPKHSIILKPLPELVSESEPAEFPPRTFAQHIEYKLFRKTQELQAAPASKE
Fagopyrum esculentum	Eudicots	EVM_prediction_Fe1.11387	358	MVSITSSRVESLASSGIQSIPKEYVRPEEELTSIGNVFEEEKKEGPQVPTIDIKDIASDDKEVRAKAIETLKKAAMEWGVMHLVNHGIPDELTTRVKNAGATFFELPIEEKEKYANDQASGKIQGYGSKLANNASGQLEWEDYFFHLAYPEDKRDLSVWPQTPSDYIPATSEYAKELRSLATKIMSALSLALGLEEDRLEKEVGGIEELLLQMKINYYPKCPQPELALGVEAHTDVSALTFILHNMVPGLQLFYEGKWVTAKCVPNSIIMHIGDTLTILSNGKYKSILHRGLVNKEKVRISWAVFCEPPKHSIILKPLPELVSESEPAEFPPRTFAQHIEYKLFRKTQELQAAPASKE
Ficus carica	Eudicots	FCD_00006800	358	MVFSVAPRVERLASSGIQAIPKEYVRPQEELTSIGNVFEEEKKEEGPQVPTIDLKDVNSDDQLVREKCREELKKAATEWGVMHLVNHGIPDELMERVKKAGEVFFNLPIEKKEKYANDQDSGKIQGYGSKLANNVSGQLEWEDYFFHLVYPEDKRDLSIWPKTPTDYIEATSEYARQLRGLTTSMLSALSLGLGLEEGRLEKEVGGLEELLLQMKINYYPKCPQPELALGVEAHTDVSALTFILHNMVPGLQLFYEGKWVTAKCVPNSIIMHIGDTIEILSNGKYKSILHRGLVNKEKVRISWAVFCEPPKEKIILQPLPETVSEEDPPHYPPRTFQQHIQHKLFRKTQDLHSNGISK
Fragaria ananassa	Eudicots	maker-Fvb5-1-augustus-gene-7.57	383	MVTAASIGSRVESLASSGISTIPKEYVRPEEELVNIGDIFEDEKSTEGPQVPTIDLKEIDSEDIKVREKCREELKKAAIDWGVMHLVNHGISEELMERVKKAGKAFFDLPVERKEKYANDQASGKIQGYGSKLANNASGQLEWEDYFFHCVYPEDNRDLSIWPQTPSDYIVATSEYAKELRGLTTKILSILSLGLGLEEGRLEKEVGGLEELLLQMKINYYPKCPQPELALGVEAHTDISALTFILHNMVPGLQLFYGGKWVTAKCVPNSIVMHIGDTLEILSNGKYKSILHRGLVNKEKVRISWAVFCEPPKEKIILKPLPETVSEEEPAIFPPRTFFEHIQHKLFRQSQEALVSTKESAALKSTIESALKSTKEAALISTN
Fragaria ananassa	Eudicots	maker-Fvb5-2-augustus-gene-6.69	397	MVTTMVTAASIGSRVESLARSGISTIPKEYVRPKEELVNIGDIFEDEKSTEGPQVPTIDLKEIDSEDIKVRKQCREELKKAAVEWGVMHLVNHGISDELMERVKKAGKAFFDLPIEQKEKYANDQASGKIQGYGSKLANNASGQLEWEDYFFHCVYPEDKRDLSIWPQTPSDYMQVVATSEYAKELRGLATKILSILSLGLGLEEGRLEKEVGGLEELLLQMKINYYPKCPQPELALGVEAHTDISALTFILHNMVPGLQLFYGGKWVTAKCVPNSIVMHIGDTLEILSNGKYKSILHRGLVNKEKVRISWAVFCEPPKEKIILKPLPETVSEEEPAMFPPRTFFEHIQHKLFRQSQEALVSTKESAALKSNKEFALKSTEESALKSTKEAALISTN
Fragaria ananassa	Eudicots	maker-Fvb5-3-augustus-gene-266.54	383	MVTAASIGSRVESLASSGISTIPKEYVRPKEELVNIGDIFEDEKSTEGPQVPTIDLKEIDSDDIKVREKCREDLKEAAVEWGVMHLINHGISDELMERVKKTGKAFFDLPIEQKEKYANDQASGKIQGYGSKLANNASGQLEWEDYFFHCVYPEDKRDLSIWPQTPSDYIVATSEYAKELRGLATKILSILSLGLGLEEGRLEKEVGGLEELLLQIKINYYPKCPQPELALGVEAHTDISALTFILHNMVPGLQLFYGGKWVTAKCVPNSIVMHIGDTLEILSNGKYKSILHRGLVNKEKVRISWAVFCEPPKEKIILKPLPETVSEEEPAMFPPRTFFEHIQHKLFRQSQEALVSTKESAALKSTTESALKSTKEAALISTN
Gossypium australe	Eudicots	gene-EPI10_014847	354	MVTSVLPRVESLASSGIQSIPKEYIRPQEELTSIGNVFEEEKKEEGPQVPTIDLTEIESEDKEVRERCRQELKKAAMEWGVMHLVNHGISEELMDRVRKVGQKFFELPVEEKEKYANDQSSGNVQGYGSKLANNASGQLEWEDYFFHLIFPEDKRDLSIWPKIPSEYTEVTSEYARQLRSLASKILSALSICLGLEEGRLEKEVGGVEELLLQLKINYYPKCPQPELALGVEAHTDISALTFILHNMVPGLQLFYQGKWVTAKCVPNSIIMHIGDTIEILSNGKFKSILHRGLVNKEKVRISWAVFCEPPKDKIILKPLPETVSETEPPLFPPRTFAQHIEHKLFRKTQDNLSN
Gossypium australe	Eudicots	gene-EPI10_026878	347	MASSITPRVESLASSGIQSIPKEYIRPKEELASIGNVFEEEKKGGPQVPTIDLKDIESEDIKVRERCLQKLKKAAMEWGVMHLVNHGISDQLMDRVKIAGQKFFELPIEEKDKYANDQASGKIQGYGSKLANNASGQLEWIDYFFHLVFPEDKRDLSIWPKTPSEYTEVTSEYARQLRGLASKILSALSLCLGLEEGRLEKEVGGLEELLLQMKINYYPKCPQPELALGVEAHTDISALTFVLHNMVPGLQLFYEGEWITAKCVPNSIIMHIGDTIEILSNGKFKSILHRGLVNKEKVRISWAVFCEPPKEKIILKPLPETVSEKEPPLFPPRTFAQLIQHKLFKKT
Gynandropsis gynandra	Eudicots	GG04G033870	361	MVATARVEILANSGIESIPKDYIRPKEELMSIRDIFLEEKKEEGPQLPTIDLQDIDSEDQTLRQKCIQQLKKAAMEWGVMHLINHGIPENVTERLKKAGEEFFRLPVEEKEKYANDQSNGKIQGYGSKLANNASGQLEWEDYFFHLVYPEDKRDLSLWPTTPTDYTEATSEYAKGLRALATKIFSALSIGLGLEPNRLEKEVGGMEELLLQMKINYYPKCPQPELALGVEAHTDVSALTFILHNMVPGLQLFYEGKWVTAKCVQNSIIMHVGDTLEILSNGKYRSILHRGLVNKEKIRMSWAVFCEPPKEKIVLKPLPETVTLESPAKFPPRTFAQHIEHKLFRKTREEKVTEKDGVKDRE
Handroanthus impetiginosus	Eudicots	gene-CDL12_18918	357	MASSQRVEILANCGIEKIPKEYIRPKQELKSIGDIFVEEQSNDGPQVPIIDLEAINSDDEEARKKCHEEVKKAAMEWGVMHLINHGVAEEVINRVKIAGQEFFNLPMEEKEKYANDQEAGNLQGYGSKLANNASGQLEWEDYFFHCVFPEEKRDLSIWPKNPDNYIAATSEYAKQLRTLTTKILSILSTGLGLEQGRLEKEVGGMEDLILQMKINYYPKCPQPELALGVEAHTDVSALTFILHNMVPGLQLFYEGKWVTAKCVPNSIIMHIGDTIEILSNGKYKSILHRGLVNREKVRISWAVFCEPPKEKIILKPLPETVSEAAPPRFPERTFAQHIAEKLFRKGGEEDGDEKQTK
Handroanthus impetiginosus	Eudicots	gene-CDL12_18919	357	MASSQRVEILANCGIEKIPKEYIRPKQELKSIGDIFVEEQSNDGPQVPIIDLEAINSDDEEARKKCHEEVKKAAMEWGVMHLINHGVAEEVINRVKIAGQEFFDLPMEEKEKYANDQEAGNLQGYGSKLANNASGQLEWEDYFFHCVFPEEKRDLSIWPKNPDDYITATSEYAKQLRTLTTKILSILSRGLGLEQGRLEKEVGGMEDLILQMKINYYPKCPQPELALGVEAHTDVSALTFILHNMVPGLQLFYEGKWVTAKCVPNSIIMHIGDTIEILSNGKYKSILHRGLVNREKVRISWAVFCEPPKEKIILKPLPETVSEAAPPRFPERTFAQHIAEKLFRKGGEEDGDEKQTK
Helianthus annuus	Eudicots	gene-LOC110935543	353	MVISANTRVESLAKSGIHQIPKEYIRPQHELTTITDIFHDENNQQGPQLPTIDLNDINSNDPKAREKCRHEIVKAASEWGVMHLVNHGISGDLINRVKAAGEGFFDQPVEEKEKYSNDIDSGNRQGYGSRLATNACGQLEWQDYFFHLVFPEEKRDLTIWPSTPNDYIHATTEYARQLRSLVSKILTALSLGLGLDEGRLEKEVGGMEELLLQLKVNYYPKCPQPELALGVEAHTDVSALTFILQNMVPGLQLFHNGQWVTAKCVPDSLIVHIGDTIEILSNGKYKSVLHRGLVNKEKVRISWAVFCEPPEEKIILKPLPETVSEGEPSLFPPRTFLQHMEHKLFRKNNDSVA
Helianthus annuus	Eudicots	gene-LOC110935544	355	MVISANTRVESLAKSGINQIPKEYIRTQDELTTITDIFQDENNQQCPQVPTIDLNDINSDDPKAREKCRHEIVKAATEWGVMHLVNHGISGDLINRVKAAGESFFDQPVEEKEKYSNDIASGKIQGYGSKLANNACGQLEWEDYFFHLVFPEEKRDLTNWPSTPKDYIPATTEYARQLRALATKIFVVLSLGLGLEEGRLEKEVGGMEEQILQLKINYYPKCPQPELALGVEAHTDVSALTFILHNMVPGLQLFYDGQWVTAKCVPDSIIMHIGDTIEILSNGKYKSILHRGLVNKEKVRISWAVFCEPPKEKIILKPLPETVSEEEPPLFPPRTFHQHMEHKLFRKNNDTLNPK
Herrania umbratica	Eudicots	gene-LOC110413290	354	MVTSMAPRVESLASSGIQSIPKEYIRPQEELTSIGNVFDEEKKEEGPQVPTIDLREIDSEDTEVRERCRQELKKAAMEWGVMHLVNHGISDELMERVKKAGQKFFELSVEEKEKYANDQASGKIQGYGSKLANNASGQLEWEDYFFHLVYPEDKRDLSIWPQTPSDYTEVTSEYARQLRVLASKILSALSLCLGLEEGRLEKEVGGLEELLLQMKINYYPKCPQPELALGVEAHTDVSALTFILHNMVPGLQLFYEGKWITAKCVPNSIIMHIGDTIEILSNGKFKSILHRGLVNKEKVRISWAVFCEPPKEKIILKPLSETVTETEPPLFPPRTFAQHIQHKLFRKTRDGQSN
Hevea brasiliensis	Eudicots	gene-P3X46_016630	355	MVTTMATRVESLSSSGINSIPKEYVRPQEELTSIGNVFEEEKKEEGPQVPTIDLKEVDSEDIVVREKCRADLVKAAKEWGVMHLVNHGISDDLIDRVKKAGQAFFDLPIEEKERYANDQVSGKIQGYGSKLANNASGQLEWEDYFFHLIFPEEKRDLSIWPKTPNDYIEVTSEYARQLRGLATKILSVLSIGLGLEEGRLEKEVGGVEELLLQMKINYYPKCPQPDLALGVEAHTDISALTFILHNMVPGLQLFYQGKWVTAKCVPNSIIMHIGDTIEILSNGKYKSILHRGLVNKEKVRISWAVFCEPPREKIILKPLPEIVTETEPAQYPPRTFAQHIEHKLFRKSQEAPLSK
Hevea brasiliensis	Eudicots	gene-P3X46_029943	355	MVTTMAARVESLSSSGIQSIPKEYVRPQEELTSIGNVFEEEKKEEGPQVPTIDLQEMYSDDEVVGEKCRAALVKAAKEWGVMHLVNHGIADDLIQRVKKAGQAFFDLPVEEKERYANDQASGKIQGYGSKLANNASGQLEWEDYFFHLIFPEEKRDLSVWPKTPIDYTEVTSEYARQLRGLATKIMSVLSIGLGLEEGRLEKEVGGLEELLLQMKINYYPRCPQPELALGVEAHTDISALTFILHNMVPGLQLFYQGKWVTAKCVPNSIIMHIGDTIEILSNGKYKSILHRGLVNKEKVRISWAVFFEPPKEKIILKPLPEVVTEAEPAQFPPRTFAQHIEHKLFRKSQEALLSK
Hydrangea quercifolia	Eudicots	Hyque.01G027800.v1.1	358	MVTSVPSRVESLARSGIQSIPKEYVRPEEELTSIGNIFEEEKKEEGPQIPTIDLKEIDSEDKGVREKCREELKKAAIEWGVMHLVNHGIPDDLIDRVKVAGKGFFDQAVEEKEKYANDQGSGKIQGYGSKLANNASGQLEWEDYFFHLVFPEDKRDMSIWPKTPSDYTPATSEYAKQLRGLATKILLVLSLGLGLDEGRLEKEVGGMEELILQMKINYYPKCPQPELALGVEAHTDVSALTFILHNMVPGLQLFYEGKWVTAKCVPNSIIMHIGDTVEILSNGKYKSILHRGLVNKEKVRISWAVFCEPPKEKIILEPLPETVSESEPPKFPPRTFAQHIEHKLFRKTEDAALVKISK
Ipomoea nil	Eudicots	gene-LOC109168138	371	MVSTITATVPSRVERLASSGIERIPKEYIRPEEERRSIGDIFEEEKIAGGPQVPTVDLKGINSEDLEVREKCREELRKAAVDWGVMHLVNHGISEELTGRVKAAGEGFFGQPIEEKEKYANDQAAGNVQGYGSKLANNASGQLEWEDYFFHCIFPEDKTDLSIWPKTPSDYIDATKEYAKQLRALATKVLAVLSLGLGLEEGRLEKEVGGMEELLLQMKINYYPKCPQPELALGVEAHTDVSALTFILHNMVPGLQLFYGGKWVTAKCVPNSIIMHVGDTVEILSNGKYKSILHRGVVNREKVRVSWAVFCEPPKDKILLQPLPETVSEAEPPRFPPRTFAQHIKHKLFRQSDQEAADTPKPDNDDHHQSN
Ipomoea triloba	Eudicots	itb13g05920	366	MVTTITVPSRVERLAGSGIERIPKEYIRPEEERPSIGDIFEEEKMGGGPQVPTVDLKGINSEDLEVREKCREELRKAAVDWGVMHLVNHGIPEELTGRVKAAGEGFFGQPIEEKEKYANDQAAGNVQGYGSKLANNASGQLEWEDYFFHCVFPEDKTDLSIWPKTPSDYIAATREYAEQLRALTTTVLAVLSQGLGLEEGRLEKEVGGMEELLLQMKINYYPKCPEPELALGVEAHTDVSALTFILHNMVPGLQLFYEGKWVTAKCVPNSIIMHVGDTVEILSNGKYKSILHRGVVNREKVRVSWAVFCEPPKEKIILQPLPETVSEADPPRFPPRTFAQHIKHKLFRQTDQEGADTPKPDDQQSN
Iris pallida	Monocots	gene-M6B38_348990	391	MSNKSITKTPEELKMSRNEVAPSLPARVESLASIGLASIPTEYVRPEWERDDSLGDALEEVKKAEEGPQIPIVDLKGFDSGDEKERLQCVEGVKAAAAEWGVMHVVNHGIPPELIERVRAAGKGFFDLPVEAKERYANNQSEGKIQGYGSKLANNASGQLEWEDYFFHLIFPPDKVDLSIWPKEPADYSEVMTEFAEKLRVVVTKMLSMLSLGLGLEEDKLEKKLGGMEDLLMQMKINYYPRCPQPELALGVEAHTDVSALSFILHNDVPGLQVFRGGRWVTARLVPRSLVVHVGDALEILSNGRYRSVLHRGLVNREKVRISWAVFCEPPEEKVVLEPLAELVGEGSPAKYPPRTFAQHVRHKLFKKAQDQAGGHTVPEAAESAAATSTE
Jacaranda mimosifolia	Eudicots	Jmimo06258	363	MVSPMAPSPRVEILAGSGIEKIPKEYIRPEAELKSIGDVFAEEKSGEGPQVPTIDLEAINSDDEEKRTKCHEELKKAAMEWGVMHLINHGMPEELINRVKIAGEKFFELPVEEKEKYANDQATGNVQGYGSKLANNASGQLEWEDYFFHCVFPGEKRDLSIWPKDPADYTPATGEYAKQLRALATKILSILSTGLGLEEGRLEKEVGGMEELILQMKINYYPKCPQPELALGVEAHTDISALTFILHNMVPGLQLFYQDKWVTAKCVPNSIIMHIGDTIEILSNGKYKSILHRGLVNKEKVRISWAVFCEPPKEKIILKPLPETVSEAEPPLFPPRTFALHIKHKLFRMTEDVVDQKPKEESS
Jasminum sambac	Eudicots	HT01359	356	MAKIVNPRVEILASNGTQSIPKEYVRPREELESIGDVFKEEKCDEGPQLPTIDLQGLDSSDQKVSEKCHQELIKAAKEWGVMHLINHGIPDELIHRVKIAGKSFFDLPVEEKEKYANDQASGNVQGYGSKLVNNASGQLEWQDYFFHCIFPEDKREMSIWPKSPTDYTPATSGYAKQVRDLTSKILSALSLGLGLQQDRLEKEVGGMEDLLLQLKINYYPKCPQPELALGVEAHTDVSALTFILHNMVPGLQLFYEGKWVTAKCVPNSIIMHIGDTIEILSNGKYKSILHRGLVNKEKVRISWAVFCEPPKEKIVLKPLPETVSEAEPPLFLPRTFAQHIMHKLFRKSNEDSGEQK
Joinvillea ascendens	Monocots	Joasc.05G003500.v1.1	359	MSVLAAARVEALSGLTSIPTEYIRPEEERQDLGDAFEEVKKSANADAPQIPVVDLRAFDSGDEAARAACLEAVRTAADEWGVMHISGHGIPSELIDRLRAAGTEFFGLPIEKKEAYANDQAAGKIQGYGSKLANNACGQREWEDYFFHLIHPLDKADMTIWPKEPQDYVEVTKEFGNQLRKVVSKMLGILSLGLGLEQERLEQELGGQEDLLLQMKINYYPKCPQPDLALGVEAHTDVSSLSFILHNDVPGLQVHRDGRWAAARCVPDTVIVHVGDALEILSNGRYTSVLHRGLVNREAVRISWAVFCEPPRDGVVLRPLPELVTDTAPARFPPRTFAQHVEHKLFKKTQEALTAKTNK
Juglans regia	Eudicots	Jr02_18970	355	MVTSVLPRVESLASSGIQAIPKEYVRPQEELNSIGNVFEEEKKEEGPQVPTIDLRDIDSQDEAVRQKCREELKKAAVDWGVMHLVNHGISDELIDRVKIAGKQFFDLSVEEKEKYANDQASGRIQGYGSKLANNASGQLEWEDYFFHLVYPEDKRDMSIWPRTPSDYVEATAEYAKQLRGLATKIFSVLSLGLGLEEGRLEKEVGGLEELLLQMKINYYPICPQPELALGVEAHTDISALTFILHNMVPGLQLFYQGKWVTAKCVPNSIIMHIGDTIEILSNGKYKSILHRGLVNKEKVRISWALFCEPPKEKIILKPLPEVVSEKEPALFPPRTFAQHIEHKLFKKTQDSLALK
Kalanchoe fedtschenkoi	Eudicots	Kaladp0079s0091.v1.1	360	MVGTVLTTSSRVESLASSGIHTIPKEYVRPQEELTGVGNIFEAAKKEDGPQVPTIDLKEIDSEDKKVREKCREALKIAATDWGVMHIVNHGISEELIERVKKAGESFFKLPIEEKEKYANQQESGQIQGYGSKLANTASGNLEWEDYFFHLVYPEEKRDLSIWPKTPADYIAATSQYAKELRGLASKILSVLSLGLGLEEDRLEREVGGIEELILQMKINYYPKCPQPELALGVEAHTDISALTFILHNMVPGLQLFYENKWVTAKCVPNSIIMHIGDTIEILSNRRYKSILHRGVVNKEKVRISWAVFCEPPKDKIILKPLPETVSETEPPIFPPRTFAQHIEHKLFRKTQEALLAKDV
Kandelia obovata	Eudicots	geneMaker00014436	358	MVTSVAVDPPRVEMLSSSGIQAIPKEYVRPQEELKSIGNVFEEEKKKEGPQVPTIDLKEIDSEDNGVREKCREELIKAAKEWGVMHLVNHGIADDLIDRVKKAGDAFFNLPLEEKEKYANDQASGKIQGYGSKLANNASGQLEWEDYFFHLIFPEDKRDLSIWPKTPSDYVEVTSEYAKQLRGLATKILKVLSLGLGLEEGRLEQEVGGLEELLLQMKINYYPKCPQPELALGVEAHTDVSSLTFILHNMVPGLQLFYGDKWVTAKCVPNSIIMHVGDTIEILSNGKYKSILHRGLVNKEKVRISWAVFCEPPKEKIILKPLPEVVSESEPPLFPPRTFAQHIQHKLFRKAQDASLSK
Kandelia obovata	Eudicots	geneMaker00018274	337	MVTSMAAPPRVETLASSGIQTIPDEYVRPQEELTKVGNIFEEEKKDEGPQVPAIDLKEIDSEDKGVREKCREKLIKAAREWGVMHLVNHGIADDLINSVKKAGQAFFNLPVEEKEKFANDQASGKIQGYGSKLANNASGQLEWQDYFFHLIFPEDKRELSLWPTTPSDYVYQNKFLSSSGRLEKEVGGLEELLLQMKINYYPKCPQPELALGVEAHTDVCSLTFVLHNMVPGLQLFYDDKWITAKCVPNSIIMHIGDTVEILSNGKYKSILHRGLVNQEKVRISWAVFCEPPQEKIILKPLPEVVSEAEPPLFAPRTFAQHIRYKLFKKTQDAALSN
Kingdonia uniflora	Eudicots	gene-GIB67_019111	426	MAKELVMVLPIVPRCAQVVKEETFLMAEKDAKAVTPVVEAIVSQGAEKVKEETFKMAAQVEKAEAPVAPMVQVVETGPRVETLSGRGIQFIPREYIRPQEERESMDIFEEERRYAEGNMIPVIDIKGINSEDELVRQECREELKKAAIEWGVMSLVNHGISDDLLNSLKKAGKEFFDLPIVEKEKYANDQASGKIAGYGSKLANNASGQLEWEDYFFHLIFPEDKRDMSIWPKIPSNYTAVTSEYSKQLRVLATKVLSVLSLGLGLEEGRLEMEVGGMEELMLQLKINYYPKCPQPELALGVEAHTDVSALTFIVHNMVPGLQVFYGGKWVTAKCVPDSIIMHVGDTVEILSNGKYKSILHRGIVNKEKVRISWAVFCEPPKEKIILKPLEELVSESEP…
Lindenbergia philippensis	Eudicots	Liphi.01G288800.v1.1	366	MVSPIAASPRVEILARSGIDTIPKEYVRPEEELKSIGDVFEEEKSNDGPQVPIIDLQGINSDNEETRKKCHEELKKAAMEWGVMHLINHGVAEELTNRVKIAGRELFDLPVEEKEKYANDQATGNVQGYGSKLANNASGQLEWEDYFFHLVYPEDKRDLSIWPKNPADYIPATSEYAKQLRTLATKILSILSIGLGLEQERLEKEVGGKDELILQMKINYYPKCPQPELALGVEAHTDVSALTFILHNMVPGLQLFYKGSWVTAKCVPGSIIVHIGDTVEILSNGKYKSILHRGLVNKEKVRISWAVFCEPPKEKIVLKPLPETVSEAEPPLFPPRTFAQHIMHKLFRKSEDDDDLDRKEKDQSST
Liriodendron chinense	Magnoliidae	Lchi25981	360	MATQVASIPRVEMLASAGIQAIPTEYVRPEAERTSIGDVFEEEKKVEGPQIPIVDLMNLEWENEEVFKKVEEDMKKAASEWGVMHITNHGISMELMDRVRAAGKAFFDLPIEQKEIYANDQASGKITGYGSKLANNASGQLEWEDYFFHLIFPEDKRDMSIWPKQPSDYVEVTEEFAKQLRVLATKVLVLLSRGLGLEEDRLEKEFGAMDDFLLQMKINYYPKCPQPELALGVEAHTDVSALTFILHNMVPGLQVFFDDKWVTAKCIPGALVVHVGDSLEILSNGKYRSILHRGLVNKEKVRISWAVFCEPPREKVLLQPLPELVSEAEPALFTPRTFAQHLCLKLFKKQQDALDASKSE
Liriodendron chinense	Magnoliidae	Lchi35439	362	RENGHPSSFYSQSGDAGECRHQAIPTEYVRPEAERTSIGDVFEEEKKVEGPQIPIVDLMNLEWENEEVFKKVEEDMKKAASEWGVMHITNHGISMELMDRVRAAGKAFFDLPIEQKEIYANDQASGKITGYGSKLANNASGQLEWEDYFFHLIFPEDKRDMSIWPKQPSDYVEVTEEFAKQLRVLATKVLVLLSRGLGLEEDRLEKEFGAMDDFLLQMKINYYPKCPQPELALGVEAHTDVSALTFILHNMVPGLQVFFDDKWVTAKCIPGALVVHIGDSLEILSNGKYRSILHRGLVNKEKVRISWAVFCEPPREKVLLQPLPELVSEAEPALFTPRTFAQHLCLKLFKKQQDALDASKSE
Lobularia maritima	Eudicots	Spe08372	360	MVAVDTMERVESLAKSGIKSIPKEYIRTKEELESIKDVFQEEKKEDGPQVPTIDLQNIDSNDQTVREKCIEELKEAALDWGVMHLINHGVPVDLMERVKKSGQEFFDLPVEEKEKYANDQASGKIQGYGSKLANNACGQLEWEDYFFHLVYPEDKRDLSLWPKTPSDYIEVTSEYAKCLRLLATKVFQALSIGLGLEHDRLEKEVGGLDELLLQLKINYYPICPQPELALGVEAHTDVSALTFILHNMIPGLQLFYQGKWVTAKCVPDSIVMHIGDTLEILSNGKYKSILHRGLVNKEKVRVSWAVFCEPPKDKIVLKPLPEMVSVESPAKYPPRTFAQHLEHKLFRKEQEESVPEKKEQ
Lunaria annua	Eudicots	Luann.0121s0046.v1.1	358	MVAVERVESLANSGIKSIPKEYIRPNEELESINDVFQEEKKEDGPQVPTIDLENIESEDQTIREKCIEELKKAALDWGVMHLINHGIPVDLMDRVKKTGEEFFGLPVEEKEKYANDQATGKIQGYGSKLANNASGQLEWEDYFFHLVFPEDKRDLSLWPKTPSDYIEATSEYAKCLRLLATKAFKALSIGLGLESDRLEKEVGGLEELLLQMKINYYPKCPQPELALGVEAHTDVSALTFILHNMVPGLQLFYEGKWVTAKCVPDSIVMHIGDTLEILSNGKYKSILHRGLVNKEKVRVSWAVFCEPPKDKIVLKPLPEMVSVESPAKFPPRTFAQHIEHKLFRKEQEELVSEKKDQV
Lupinus angustifolius	Eudicots	TanjilG_00883	380	MAPALALRVESLATSGIQSIPKEYVRPEEELSNIANVFEEEKKKEGPQVPTIDLKEMESEDEEVRAKCREKLNKAAEEWGVMYLVNHGIPNEVINRLKEAGEAFFSLPIEEKEKYANDQGSGKIQGYGSKLANNASGQLEWEDYFFHLAFPEDKRDLSIWPKTPSDYIEVTTKYTRQLRELTTKILGALSLCLGVEEDRLEKEVGGMEDLLLQLKINYYPICPQPELALGVEAHTDVSLLTFLLHNMVPGLQLFYEGKWVIAKCVPDSILVHIGDTLEILSNGKYKSILHRGLVNKEKVRISWAVFCEPPKDKIILKPLSELVTETEPAKFTPRTFAQHIQQKIFRKNKEGLLRKTIQEEPQTTEHTETIQEDSAKCAPQ
Macleaya cordata	Eudicots	gene-BVC80_4149g1	414	MAPTEVTILPSRVESLASSETKAIPPKELAIFAPSSRVESLANNEIKAIPPKQVAIFAPSYRVESLASSGIQAIPEEYIRPEEERKSIFDVFEEEKKYDSGPQIPVIDLKGIDSEDKIVREKCMEELKKAAMEWGVMHIINHGISDDLINRLKAAGKAFFDLPIEEKEVYANDTASGKISGYGSKLANNASGQLEWEDYFFHLIFPEDKRDMSDWPKTPSDYIEVTSEYARRLRGLVTKVLTILSLGLGVEEGRLEKEVGGMEELLMQLKINYYPKCPQPELALGVEAHTDISALTFILHNMVPGLQVFYGGNWVTAKCVPDSIILHIGDTLEILSNGKYKSILHRGLVNKEKVRISWAVFCEPPKEKIVLKPLPVLVTDTEPALFTPRTFAQHIQQKL…
Malania oleifera	Eudicots	gene-LOC131164082	368	MVTSVVVAAAAAGPRVESLASSGIQAIPKEYVRPQEELTSIGDVFEEEKKEEGPQLPVIDLRDISSPDEAVRDRCRAELKRAAEEWGVMHLVNHGIPDPLIDRVKAAGQTFFDLPVEEKEKYANDQASGKIAGYGSKLANNASGQLEWEDYFFHLAFPEEKRDISMWPTTPADYIPATSEYARQLRGLATKILSVLSLGLGLEEGRLEKEVGGMEELLLQMKINYYPKCPQPELALGVEAHTDVSALTFILHNMVPGLQLFYQGKWVTAKCVPNSIIMHIGDTIEILSNGKYKSILHRGLVNKEKVRISWAVFCEPPKEKIILKPLPEVVSEAAPPLFPPRTFAQHIQHKLFRKSQEAQAAAAAAAAK
Malcolmia maritima	Eudicots	Mamar.0039s0015.v1.1	360	MVAMERVESLAKSGIISIPKEYIRPKEELESINDVFLEEKKEDGPQVPTIDLQNIESDDEKVREECIEELKKAALDWGVMHIINHGIPVDLMERVKKAGEEFFGLPMEEKEKYANDQATGKIQGYGSKLANNACGQLEWEDYFFHLVYPEDKTDLSLWPKTPSDYIDATSEYAKCLRLLATKVFKALSIGLGLEPDRLEKEVGGLEELLLQMKINYYPKCPQPELALGVEAHTDVSALTFILHNMVPGLQLFYEGKWVTAKCVPDSIVMHIGDTLEILSNGKYKSILHRGLVNKEKVRVSWAVFCEPPKDKIVLKPLPEMVSVESPAKFPPRTFAQHIEHKLFGKEQEDLVSEKKDEVSV
Malus domestica	Eudicots	MD03G0000500	410	MPLKPLLHQPTTKKECRACIVIVKKKKINKKINKSSNILAEIVYSCCRKPAPKMVSSDSVNSRVETLAGSGISTIPKEYIRPKDELVNIGDIFEQEKNNEGPQVPTIDLKEIESDNEKVRAKCREELKKAAVDWGVMHLVNHGISDELMDKVRKAGKAFFDLPIEQKEKYANDQASGKIQGYGSKLANNASGQLEWEDYFFHCVYPEDKRDLSIWPQTPADYIEATAEYAKQLRELATKVLKVLSLGLGLDEGRLEKEVGGLEELLLQMKINYYPKCPQPELALGVEAHTDVSALTFILHNMVPGLQLFYEGKWVTAKCVPNSIVMHIGDTLEILSNGKYKSILHRGMVNKEKVRISWAVFCEPPKEKIILKPLPETVSEEEPAMFPPRTFAEHIQHKL…
Malus domestica	Eudicots	MD06G0056100	357	MVSSDSVNSRVETLAGSGISTIPKEYIRPKDELVNIGDIFEQEKNNEGPQVPTIDLKEIESDNEKVRAKCREKLKKAAVDWGVMHLVNHGISDELMDKVRKAGKAFFDLPIEQKEKYANDQASGKIQGYGSKLANNASGQLEWEDYFFHCVYPEDKRDLSIWPQTPADYIEATAEYAKQLRELATKVLKVLSLGLGLDEGRLEKEVGGLEELLLQMKINYYPKCPQPELALGVEAHTDVSALTFILHNMVPGLQLFYEGKWVTAKCVPNSIVMHIGDTLEILSNGKYKSILHRGMVNKEKVRISWAVFCEPPKEKIILKPLPETVSEDEPAMFPPRTFAEHIQHKLFRKSQEALLPK
Mangifera indica	Eudicots	gene-LOC123204061	357	MVISVAPRVESLASSGIQAIPKEYVRPQEELASIGNVFEEEKKDEGPQVPTIDLKEIDSEDEVVRKQCREMLKKAATDWGVMHLVNHGIPDELIERVKKAGAAFFELPLEEKEKYANDQASGKIQGYGSKLANNASGQLEWEDYFFHLIFPEEKRDLSIWPKTPADYTVATSEYARLLRGLATKIMAVLSVGLGLEEGRLEKEVGGIEELLLQMKINYYPKCPQPELALGVEAHTDVSALTFILHNMVPGLQLFYEGKWVTAKCVPNSIIMHIGDTIEILSNGKYKSILHRGLVNKEKVRISWAVFCEPPKEKIVLKPLPETVSETEPALFPPRTFQQHIQHKLFRKAEESLLSKKG
Mangifera indica	Eudicots	gene-LOC123211400	351	MVTSVVPRVESLSSSGIQAIPKEYVRPQEELTSIGNVFEEEKKEEGPQVPTIDLKEIDAEDPVVREKCREQLKKAAMDWGVMHLVNHGIPDELIERVKKAGEAFFELPLEEKEKYANDQVSGKIQGYGSKLANNASGQLEWEDYFFHLIFPEDKRDLSIWPKYPADYTVATSEYAKLLRGLATKIMAVLSIGLGLEEGRLEKEVGGIEELLLQMKINYYPKCPQPELALGVEAHTDVSALTFILHNMVPGLQLFYEGKWVTAKCVPNSIIMHIGDTIEILSNRKYKSILHRGLVNKEKVRISWAVFCEPPKEKIVLKPLPETVSETEPPLFPPRTFQQHIEHKLFRKAQKS
Manihot esculenta	Eudicots	gene-MANES_01G070200v8	351	MAARVESLSSSGILSIPKEYIRPQEELTSIGNVFAEEKKVEGPQVPTIDLKEVDCEDEVVREKCREKLVSAAKEWGVMHLVNHGISDDLINRVKKAGKDFFDLPVEEKEKYANDQAEGKIQGYGSKLANNASGQLEWEDYFFHLIFPEEKRDLSIWPKTPTEYTEATSEYARQLRGLATKMLSVLSIGLGLEEGRLEKEVGGLEELLLQMKINYYPKCPQPELALGVEAHTDISALTFILHNMVPGLQLFYQGKWVTAKCVPNSIIMHIGDTIEILSNGKYKSILHRGLVNKEKVRISWAVFCEPPKEKIILKPLSELVTETEPAQYPPRTFAQHIEHKLFRKNQEALLSK
Medicago truncatula	Eudicots	gene-LOC11436267	356	MGTVAQRVESLALSGISSIPKEYVRPKEELANIGNIFDEEKKEGPQVPTIDLKEINSSDEIVRGKCREKLKKAAEEWGVMHLVNHGISDDLINRLKKAGETFFELPVEEKEKYANDQSSGKIQGYGSKLANNASGQLEWEDYFFHCIFPEDKRDLSIWPKTPADYTKVTSEYAKELRVLASKIMEVLSLELGLEGGRLEKEAGGMEELLLQMKINYYPICPQPELALGVEAHTDVSSLTFLLHNMVPGLQLFYEGKWVTAKCVPDSILMHIGDTIEILSNGKYKSILHRGLVNKEKVRISWAVFCEPPKEKIILKPLPELVTEKEPARFPPRTFAQHIHHKLFRKDEEEKKDDPKK
Melastoma candidum	Eudicots	gene-MLD38_016549	365	MATSVIAPRVESLASSGILSIPKEYIRPQEELTSIGDVFEEERKHEGPQVPTIDLKDIDSEDPAVREACREELKKAATQWGVMHLVNHGIPDELTERVKKAGEEFFTLPVEEKEKYANDQGSGKIQGYGSKLANNASGQLEWEDYFFHLVFPEDKRDLSIWPKTPSDYTDATSEYARLLRQLATKILVSLSLGLGLEEGRLETEVGGLEEMLLQMKINYYPKCPQPELALGVEAHTDVSALTFILHNMVPGLQLFYEGKWVTAKCVPNSIIMHIGDTIEILSNGKYKSILHRGLVNKEKVRISWAVFCEPPKEKIILKPLQELVTEEEPALFPPRTFAQHIHHKLFRKDQESKKEENKSVVSMSK
Melastoma candidum	Eudicots	gene-MLD38_039105	346	MAARVESLASSGIQSIPKEYIRPQEELSSISDVFAEEKKHDGPQVPTIDLLDIQSDDPVVRERCREELKKAAEQWGVMHLVNHGIPDDLIERVKKAGEVFFTLPIEEKEKYANDQGSGKIQGYGSKLANNASGQLEWEDYFFHLVFPEDKRDLSIWPKTPSDYTAATSEYARLLRQLATKIMSSLSLGLGLEEGRLEKETGGLEEILLQMKINYYPKCPQPELALGVEAHTDVSALTFILHNMVPGLQLFYEGKWVTAKCVPNSIIMHIGDTIEILSNGKYKSILHRGLVNKERVRISWAVFCEPPKEKIILKPLPELVTEKEPAKFPPRTFAQHIHHKLFRKGEE
Microthlaspi erraticum	Eudicots	gene-MERR_LOCUS47364	364	MVVVERVESLAKSGIKSIPKEYIRPKEELESINDVFLEEKKEDGPQVPTIDLQDIESEDQAIREKCIEELKKVASDWGVMHLINHGIPVDLMERVKKSGEEFFRLPVEEKEKYANDQATGKIQGYGSKLANNASGQLEWEDYFFHLVYPEDKRDLSLWPKTPSDYIEATSEYAKCLRLLATKVFKALSIGLGLEPDRLEKEVGGLEELLLQMKINYYPICPQPELALGVEAHTDVSALTFILHNMVPGLQLFYEGKWVIAKCVPDSIVMHIGDTLEILSNGKYKSILHRGLVNKEKVRVSWAVFCEPPKDKIVLKPLPEMVSVESPAKFPPRTFAQHIEHKLFRNEQEELVSEKKEELVSEKKD
Mikania micrantha	Eudicots	gene-E3N88_27546	356	MVIKANTLRVESLANSGIHQIPKEYIRTQEELTTITDIFTDENNQQCPQIPTIDLNDISSSDPKTREKCSFELRKAATEWGVMHLVNHGISSDLINRVKAAGESFFDQPVEEKEKYSNDIDSGNMQGYGSKLANNACGQLEWEDYFFHLVFPEEKRDLTIWPSKPDDYIPATTEYARQLRALVTKILAALSVGLGLEEGRLEKEVGGMEELLLQLKINYYPRCPQPELALGVEAHTDVSALTFILHNMVPGLQLFYNGQWVTAKCVPDSIIMQIGDTIEILSNGRYKSILHRGLVNKEKVRMSWAVFCEPPKEKIILKPLPETVSEEEPPLFPPRTFHQHMEYKLFKKNKEIVDLK
Mimulus guttatus	Eudicots	Migut.E01023.v2.0	393	MSLSLKKIYYQIFNFPNFSQVIIKKMVSIMAPSPRVEVLARSGIDTIPKEYVRTEEELKSIGDIFAEEKVTDGPQLPVIDLAGISSDDEETRLKCHEELKKAAVEWGVMHLVNHGVPEELMERVKNAGRAFFELPVEEKEEYANDQAAGNVQGYGSKLANNASGQLEWEDYFFHCVFPPEKRDLSIWPKNPADYVPATTEYAEQLRSLTTKILSILSTGLGLEPDRLEQEAGGAEDLILQMKINYYPKCPQPELALGVEAHTDVSALTFILHNMVPGLQLFYEGNWVTAKCVPNSIIMHIGDTVEILSNGKYKSILHRGLVNKEKVRISWAVFCEPPKERIVLRPLPETVSEAEPPLFPPRTFAQHIEHKLFGKSSTIVEDDVDVGLKKSDDI
Moringa oleifera	Eudicots	MoBGI036331g0026	357	MITPMAGRVESLASSGIQAIPKEYVWHKEELTDVAGDIFEEEKKEDGPQVPTIDLKGIDAEDEKERERCREELKKAAMEWGVMHLVNHGISDELMSRVKKVGEVFFDLPVEEKEKYANDQASGNIQGYGSKLVNTASGRLEWEDYYFHLIFPEDKRDLSIWPKTPNDYIEATSEYARQLRGLVTKILTVLSLGLGLEEGRLEKEAGGLEELLLQMKINYYPKCPQPELTLGVEPHTDISALTFILHNMVPGLQVFYQNKWVTAKCVPNSIIMHIGDTLEILSNGKYKSILHRGVVNKEKVRISWAVFCEPPKDKIILKPLPETVSDTEPALFPPRTFDQLIQHKLFKKTQENFLSKK
Morus notabilis	Eudicots	gene-L484_023151	358	MVISVAPRVERLASSGIEVIPQEYVRPQEELASIGNVFEEEKKEEGPRVPTIDLKSINSEDRVEREKCNEELKKAAAEWGVMHLVNHGIPDELIERVKKAGETFFDLPIEEKEKYANDQATGKIQGYGSKLANNACGQLEWEDYFFHLVYPEDKRDLSIWPKTPTDYKEATSEYARQLRGLATTILSTLSLGLGLEEGRLEKEVGGMEEFLLQMKINYYPRCPQPELALGVEAHTDVSALTFILHNMVPGLQLFYQGKWVTAKCVPNSIIMHIGDTIEILSNGKYKSILHRGLVNKEKVRISWAVFCEPPKEKIILQPLPETVSEEEPPRYPPRTFAQHIEHKLFRKTQDLHSNRISK
Musa acuminata	Monocots	gene-LOC103983889	360	MATKVVSVAPRVEILAKSGINEIPTEYVRPESERLDLGDAFEEVKKAAEGPQIPVVDLQGFDSPDEEVRRACVEEVRKAATEWGVMHIVNHGIPLELVEQLRKVGKEFFDLPIEQKEQYANDQSSGKIQGYGSKLANNASGQLEWEDYFFHLIFPEEKINISIWPKQPTDYIEVTKKFGRQLRAVVTKMLEVLSLGLGLEEGKLDRELGGMEDLLMQLKINYYPICPQPDLALGVEAHTDISALSFILHNMVPGLQIYYGGRWVTAKCVPDSIIMHVGDCLEILSNGQYKSILHRGLVNKEKVRISWAVFCEPPKDKIVLKPLEELVADGTPAKFPPRTFEQHIQHKLFKKTRGDFKTPN
Nelumbo nucifera	Eudicots	gene-LOC104596228	358	MAPSAAVASRVESLASSGIASIPKEYVRPQEELINIVNVFEDEKKTDEGPQIPTVDLKGLNSEDPAEREKCREELKKASMDWGVMHLVNHGIPDDLIDQVKAAGKIFFDLPIEEKEKHANDQASGKIAGYGSKLANNASGQLEWQDYFFHLIYPEDKRDLSIWPKTPADYTEVTSEYARQLRGLATRVFSALSLGLGVEEGRLEKEVGGLEELLLQMKINYYPKCPQPELALGVEAHTDVSSLTFILHNMVPGLQAFYDGNWVTAKCVPNSIIMHVGDTIEILSNGKYKSILHRGLVNKEKIRISWAVFCEPPKEKIILKPLPELVTETEPARYPPRTFAQHIQHKLFRKSQEALLSK
Nelumbo nucifera	Eudicots	gene-LOC104596229	359	MAQPLAVASRVESLASSGIASIPKEYVRPQEELISIVDVFEDEKKIDEGPQIPTVDLKSLNSEDPAEREKCREELKKAAMEWGVMHLVNHGISDDLIERVKAAGKTFFDLPIEEKEKYANDQASGKIAGYGSKLANNASGQLEWEDYFFHLIYPEGKRDLSMWPKTPADYTEVTSEYARQLRSLATRVFSALSLGLGLEEGRLEKEVGGVEELLMQMKINYYPKCPQPDLALGVEAHTDVSSLTFILHNMVPGLQAFQDGKWVTAKCVPNSIIMHIGDTVEILSNGKYKSILHRGLVNKEKVRISWAVFCEPPKEKIILKPLPELVTETEPARYPPRTFAQHIQYKLFRKTQEGALLTK
Nicotiana attenuata	Eudicots	ANS_0	419	MVVISAVVPTPSRVESLAKSGIQAIPKEYVRPQEELNGIGNIFEEEKKDDGPHVPTIDLKEIDSEDKEIREKCHQELKKAAMEWGVMHLINHGISDELIDRVKVAGETFFDQPVEEKEKYANDQPSGNVQGYGSKLANSACGQLEWEDYFFHCIFPEDKRDLSIWPKTPTDYIPATSEYAKQIRNLATKILAVLSIGLGLEEGRLEKEVGGMEDLLLQMKINYYPICPQPELALGVEAHTDVSALTFILHNMVPGLQLFYEGKWVTAKCVPNSIIMHIGDTLEILSNGKYKSILHRGVVNKEKVRISWAIFCEPPKEKIILKPLPETITEAEPPRFPPRTFAQHMAHKLFKKDDQDAAAEHKVSKKDDPDSAAEHKPFKKDDQDAVAQQKVLKEDEQDA…
Nymphaea colorata	Basal angiosperms	NC2G0036480	367	MAAAVRSLRVESLASSGLLTIPAEYVRPEWERLSIVDVLKEAELEAEGKAREEAGPQIPVVDFKGLESGEESERKRVEEEVRKAAAEWGVMQVMNHGVEGEVIERLKKAGEAFFALPMEEKEQYANDQAAGKIDGYGSKLANNASGQLEWEDYFFHLLYPEDKRNMAVWPKNPENYVEATNEYGKQLRKVVTKILSILSLGLGVEEGRLEKDLGGMDDLLMQLKINYYPKCPQPELALGVEAHTDISALTLLLHNMVPGLQINHDGRWVTAKCIPGALIVHVGDSLEILSNGRYRSGLHRGVVNKEKVRISWAVFCEPPKEQLLRPIPELVTDAEPALFSPRTFAQHIEQKLFRKEEEEEGVVAATQ
Nymphaea colorata	Basal angiosperms	NC9G0274510	358	MAAVAKSARVESLAGSGLVAIPSEYIRPESERLNIVDIFKDEKNEEGPQIPIVDFRGLESEDKSERERVYEEVKRAAMEWGVMQVMNHGIDAGVIEELKVAGESFFALPIEEKERYANDQASGKIDGYGSKLANNASGQREWEDYFFHLLYPEEKRNMSVWPRTPSNYIAVTEEYGKQLRKVVTKILNILSLGLGVEESRLEKELGGMDDLLMQLKINYYPKCPQPELALGVEAHTDISALTLLLHNMVPGLQIFHEDKWVTAKCIPGALIIHVGDSLEILSNSRYRSGLHRGLVNKEKVRISWAVFCEPPKNQLLQPLTELVSEAEPATFSPRTFAQHVEQKLFRKNQEAAAAKEQK
Nyssa sinensis	Eudicots	gene-F0562_012730	356	MVTSEAPRVESLASSGIESIPKEYVRPQEELMSIGNIFEEEKKEEGPQVPTIDLKDIDSEDKEVRKRCCEELKKAAMEWGVMHLVNHGISDDVIDRVKVAGQAFFDQPVEEKEKYANDQASGKIQGYGSKLANNASGRLEWEDYFFHLVFPEDKRDMSIWPKSPSDYTPATAEYAKQLRGLATKILSVLSLGLGLEEGRLEKEVGGMEELMLQMKINYYPKCPQPELALGVEAHTDISALTFILHNMVPGLQLFYQGNWITAKCVPNSIIMHIGDTIEILSNGKYKSILHRGLVNKEKVRISWAVFCEPPKEKIILKPLPETMTETEPPLFPPRTFAQHIQHKLFRETGQDTLDTK
Olea europaea	Eudicots	gene-LOC111368826	353	MSKVVNPRVEILSSNGMKSIPKEYVRPQEELESIGDVFEEVTSGKGPQLPTIDLQGLDSRDKEVREKCHEELIKAAREWGVMHLINHGIPNELIDRVKMAGKGFFDQPAEEKEKYANDQASGNVQGYGSKLANNASGQLEWQDYFFHCIYPEEKRDIWPKTPTDYSPATSEYAKQLRGLTSKILSALSLGLGLEQERLEKEVGGMEDLLLQFKINYYPKCPQPELALGVEAHTDVSALTFILHNMVPGLQLFSEGKWVTAKCVPNSIILHIGDTIEILSNGKYKSALHRGLVNKEKVRISLAVFCEPPKEKIVLKPLPETVSEAEPPRFPPRTFSQHIMHKLFRKSEDSGEEK
Panax notoginseng	Eudicots	protein_coding_5158	401	MVATSVASRVESLASSGIQLIPREYVRPKDELTSIGNIFEEEKKDEGPQVPTIDLKDIGSEDKAIREKCHQEIKKAAIEWGVMHLVNHGISDQLMDRVRVAGQAFFDEPIGEKEKYANDQATGKIQGYGSKLANNSCGQLEWEDYFFHLVLPEDKRDMSIWPKTPVDYIPATSEYAKELRGLATKIFSVLSLGLGLEEGRLEKEVGGMEELIVQLKINYYPKCPQPELALGVEAHTDVSALTFILHNMVPGLQLFYQGKWVTAKCVPNSIIMHIGDTIEILSNGKYKSILHRGVVNKEKVRISWAVFCEPPKEKIILKPLPETATEAEPPLFPPRTFAQHMEHKLFKKSQENTDTKICQPQEHGTNPPKTKTSHPQEQGTNPPEKRISQQQEQGNNPPK…
Papaver somniferum	Eudicots	C5167_004915	430	MAPTQASSIQPVEVQANFTPNKVSNDSCNKVENLASSTDIQLIPQEKQKENIKPLQDEKKCDEIQTPLGEVPNESSNRVESLSSSGIEFIPKEYIRPEEERKSISDVLGDYEKKCDMGPQIPVIDLKDMHSEDKIVREKCIEELKIASVEWGVMHLVNHGISLDLLNRVKDAGKAFFDLPIKEKEVYANDQASGKISGYGSKLANNASGQLEWEDYFFHLVFPEDKRDMSDWPKTPSDYIEGTSEYAKQLRVLATKIFSMLSLGLGLEEGRFEKEVGGLEELLMQLKINYYPKCPQPELALGVEAHTDISALTFIIHNMVPGLQIFYEEKWVTAKCVPDSIILHIGDTLEILSNGKYKSILHRGLVNKEKVRISWAVFCEPPKDKIVLQPLPELVTDSE…
Parasponia andersonii	Eudicots	gene-PanWU01x14_173800	361	MVISVTPRVESLASSGIQAIPKEYVRPAEELNNIGNVFEEEKKEVGPQVPTIDLKAINSEDPVVREKCREELKKAAAEWGVMHLVNHGIPDDLINRVKKAGQTFFSLPIEEKEKYANDQASGKIQGYGSKLANNASGQLEWEDYFFHLVYPEDKRDLSTWPKTPADYTEATSEYARLLRGLVTTILSVLSLGLGLEEDRLEKEAGGLEELLLQMKINYYPKCPQPELALGVEAHTDVSALTFLLHNMVPGLQLFYEGNWVTAKCVPNSIIMHIGDTVEILSNGKYKSILHRSLVNKEKVRVSWAVFCEPPKEKIILQPLPEVVSEAEPPLFPPRTFAQHIEHKLFRKTQELNANNNGAISK
Perilla citriodora	Eudicots	gene-C2S52_022023	367	MVTTAMGPSPRVEELARRGLNTIPKDYVRPEEELKSIIGDILAEEKNSEGPQLPTIDLEEMDSRDEERRKKCHEELKMAATDWGVMHLINHGIPEELIDRVKAAGKEFFELPMEEKEAYANDQAAGNVQGYGSKLANNASGQLEWEDYFFHCVYPEQKTDLSIWPTKPPDYIPATSEYAKQLRALATKILSVLSIGLGLEKGRLEKEVGGAEDLIVQMKINFYPECPQPELALGVEAHTDVSALTFILHNMVPGLQLFYEDKWVTAKCVPNSIIMHIGDTLEILSNGKYKSILHRGLVNKEKVRISWAVFCEPPKEKIVLQPLPETVSEVEPPRFPPRTFAQHLKHKLFRKTDGDLDEKPTVLADVN
Persea americana	Eudicots	gene-MRB53_003954	356	MAAEVVAGPRVEQLTGLQAIPVEYVRPKEELTSIVDVFEEEKKVDGPQIPIIDLKDMDSEDPVARLRVMEEMKKASMDWGVMHIVNHGVDRDLIDQVRSVGKAFFDLPIEQKELYANDQKSGKIDGYGSKLANNESGQLEWEDYFFHLIFPEHKRNMSIWPKEPSDYIEVTQEYARQLRRLVSKVLTLLSLGLGVKEERLEKEFGGMEEFLLQMKINYYPKCPQPDLALGVEAHTDVSALTFILTNMVPGLQVYYEDKWVTAKSVPDSFVVHIGDSLEILSNGKYRSILHRGLVNKEKVRISWAVFCEPPKDEVVLKPLPELVSEAEPPRFTPRTFSQHVRQKLFKKAQEALNQSS
Persea americana	Eudicots	gene-MRB53_004010	356	MAAEVVAAPRVEQLTGLQAIPVEYVRPEEERTSIGDVFEEEKKVEGPQIPIVDLKDMDSEDPLVRARVMEEMKEAAMDWGVMHVVNHGIDRDLIDRVRSAGKAFFDLPVEQKELYANDQASGKIDGYGSKLANNASGQLEWEDYFFHLIFPEHKRNLAVWPKEPSHYIEATQEYARQLRRLVSKVLALLSLGLGVEEGRLEKEFGGMDEFLLQMKINYYPKCPQPDLALGVEAHTDVSALTFILTNMVPGLQVYYDDKWVTAKTVPDSFVVHIGDSLEILSNGKYRSILHRGLVNKEKVRISWAVFCEPPKDEVILKPLPELVSEMEPACFTPRTFSQHVRQKLFKKNQGALNGSK
Phaseolus vulgaris	Eudicots	gene-PHAVU_002G152700g	353	MTGMVAQRVESLASSGMKHIPKEYVRPQEELDNIGNVFEEEKKEGPQVPTIDLAEIDSPSEVVRGKCRENLKKAAEEWGVMNLVNHGIPEDLLNRLRKAGETFFSLPIEEKENYANDQASGKIQGYGSKLANNASGQLEWEDYFFHLVYPEEKRDLSIWPTKPSDYTEATSEYARRLRKLATKILEALSVGLGLEGGRLEKEVGGMEELLLQLKINYYPICPQPELALGVEAHTDISSLTFLLHNMVPGLQLFYEGKWITAKCVPNSILMHIGDTIEILSNGKYKSILHRGLVNKEKVRISWAVFCEPPKEKIILQPLPELVTEKDPARFPPRTFAQHIHHKLFRKDEESLPK
Phoenix dactylifera	Monocots	gene-LOC103696959	360	MATKVASAAPRVESLAKSGLEAIPTEYVRPESERLDLGDAFEEEKKAEEGAQIPVVDLKGFDSEDEAVRRACVEEVQRVASDWGVMHIVNHGIPLELIEKVRRVGKEFFDLPIEEKEKYANDQSTGKIAGYGSKLANNESGRLEWEDYFFHLIFPHDKADKSVWPKHPADYVEVMKEFAERLRGVVSKMLVMLSLGLGLEEGKLEKELGGMEDLLLQMKINYYPKCPQPDLALGVEAHTDVSSLSFILHNMVPGLQVYKDSKWVTAKCVPDSMIVHIGDTLEILSNGTYKSILHRGLVNKEKVRISWAVFCEPPKEKIVLKPLPELVTDKTPPKFPPRTFAQHLQYKLFKKTQEDFVSPK
Phoenix dactylifera	Monocots	gene-LOC103702795	360	MAAKVASAAARVESLAKSGLEAIPTEYVRPESERFDLGDAFEEEKKAEEGPQIPVVDLKGFDTEDEAVRRACAEEVRRVASEWGVMHIVNHGIPLELIEKVRRVGKEFFDLPVEEKEKYANDQSSGKIAGYGSKLANNASGQLEWEDYFFHLIFPHDKADMSVWPKHPADYVEVTKEFAERLRGVASNMLVILSLGLGLEEGKLEKELGGMEDLLLQMKINYYPKCPQPDLALGVEAHTDVSSLSFILHNMVPGLQVYKDNKWVTAKCVPDSMIVHIGDTLEILSNGNYKSILHRGLVNKEKVRISWAVFCEPPKEKIVLKPLPELVTDQIPAKFPPRTFAQHIQYKLFKKSQEDVASPK
Phtheirospermum japonicum	Eudicots	gene-PHJA_000792500	348	MAPSSRVETLARSGTDTIPKEYIRPEDEEKSIDGPQLPTIDLADINSDDEETQKRCHEELKKAATEWGVMHLVNHGVAEELINRVKNAGREFFDLPVEEKEKYANDQATGNVQGYGSKLANNASGQLEWEDYFFHCAYPEDKSDLSIWPKDPADYIPATSEYAKQLRGLTTKILSILSVGLGLEQDRLEKEVGGKEELILQMKINYYPKCPQPELALGVEAHTDVSALTFILHNMVPGLQLFYKGNWVTAKCVPNSIIMHIGDTIEILSNGKYKSILHRGLVNKEKVRISWAVFCEPPKEKIVLKPLPETISETEPPLFSPRTFAQHIMHKLFRKDENEDDDVDQKPK
Physalis pubescens	Eudicots	pf09G224140	433	MVSEVVPTPSRVESLARSGIKVIPKEYVRPQQELNGIGNIFEEEKKDEGPQVPTIDLKEIDSEDKEIREKCHQDLKKAAMEWGVMHLVNHGISDELINRVKVAGGTFFDLPVEEKEKYANDQPSGNVQGYGSKLANSACGQLEWEDYFFHCVFPEDKRDLAIWPKTPADYIPATSEYAKQIRNLATKILSVLSIGLGLEEGRLEKEVGGMDDLLLQMKINYYPKCPQPELALGVEAHTDVSALTFILHNMVPGLQLFYEGKWVTAKCVPNSIIMHIGDTIEILSNGKYKSILHRGVVNKEKVRISWAIFCEPPKEKIILKPLPETVTEADPPRFPPRTFAQHMAHKLFRKDDHDAATEHKVFKKDDPDAAAEHKAFKKDDRDIVAEHNVLKEDEQDSSA…
Pinellia pedatisecta	Monocots	PIPE15306	352	MAEVLRVESLASSGIAAIPPEYVRPVEERASLTDALDAARKAEEGPQVPTVDLAGFTSGDEAARRACVEAVRKAATEWGVMHIVNHGVPLDLIERMQAAGEAFFALPVEEKEKYANDQSSGNIQGYGSKLANNASGQLEWQDYFFHLIFPEDKANFSIWPKQPANYIEETREFGRQLRAVVSNMLAMLSLGLGLEEGRLEKEVGGAEDLLLQMKINYYPRCPQPDLAVGVEAHTDVSALSFILHNMVPGLQVYYGGEWVTARCVPDSVIMHVGDVVEILSNGQYKSILHRGLVNREKVRVSWAVFCEPPREKILLRPLPEHPGPALFPPRTFAQHIQHKLFRKTQGDFTTPN
Pistacia vera	Eudicots	gene-LOC116143357	357	MVTSVAPRVESLASSGIQAIPKEYVRPQEELASIGNIFDEEKKDEGPQVPTIDLKEIDSEDPVVREKCREELKKAATDWGVMHLVNHGIPDELTERVKKAGETFFELPLEEKEKYANDQASGKIQGYGSKLANNASGQLEWEDYFFHLIFPEEKRDLSIWPKTPADYTVATSEYARLLRSLATKIMSVLSIGLGLEEGRLEKEVGGIEELLLQMKINYYPKCPQPELALGVEAHTDISALTFILHNMVPGLQLFYEGKWVTAKCVPNSIIMHIGDTIEILSNGKYKSILHRGLVNKEKVRISWAVFCEPPKEKIVLKPLPETVSETEPPLFPPRTFQQHIQHKLFRKAQQSLLSKEG
Pistia stratiotes	Monocots	Pis15530	354	MATMEVLRVESLASSGIAAIPAEYVRPEEERASLIDALEAAKKAEEGPQIPTVDLAGFKSEDESVRRACVEAVSKAATDWGVMHIMNHGIPLDLIQRMQAAGETFFALPIEEKEKYANDQSSGNIQGYGSKLANNASGQLEWQDYFFHLIFPEAKANYSIWPKIPANYVEEMKEFGRQLRTVVSNMLSMLSLGLGVEEGKLEKELGDMEDLLLQMKINYYPKCPQPDLAVGVEAHTDVSALSFILHNMVPGLQVYHGGEWVTARCVPDSFIMHIGDVVEILSNGQYKSILHRGLVNKEKVRISWAVFCEPPRDKIILQPLPELPGPALFPSRTFDQHIQHKLFRKTQGDFSTPN
Pisum sativum	Eudicots	Psat2g180800	362	MGTMVQRVESLSLSGVSSIPKEYVRPKEELTNIGNVFEEEKKEEGPQVPTIDIKEINSSDEIVRKKCRLKLRKAAEEWGVMNLVNHGISDELLERLKKAGATFFELPVEEKEKYANDQSAGKIQGYGSKLANNASGQLEWEDYFFHLIFPEDKCDLSVWPKTPADYTEVTLEYAKELRTLASKIMEVLSLELGLEGGRLEQEVGGKEELLLQMKINYYPICPQPELALGVEAHTDISSLTFLLHNMVPGLQLFYEGKWITAKCVPGSILMHIGDTIEILSNGKYKSILHRGLVNKEKVRISWAVFCEPPKEKIILKPLPELVTETEPARFPPRTFAQHIHHKLFRKDEEKKDKVENGDDPKK
Poncirus trifoliata	Eudicots	Ptrif.0003s0934.v1.3.1	355	MVTPTAPRVESLARSGIQAIPKEYVRPKEELMSIGNIFEEEEKDEGPQVPTIDLKEIDSEDRVEREKCREELKKAAMDWGVMHLVNHGISDDLTERVKRAGQAFFDQPVEEKEKYANEQASGKIQGYGSKLANNASGQLEWEDYFFHLIYPEDKRDMSIWPKTPSDYTEATSEYARQLRSLATKILSVLSLGLGLEEGRLEKEVGGLEELLLQMKINYYPKCPQPELALGVEAHTDVSALTFILHNMVPGLQLFYKDKWVTAKCVPNSIILHIGDTIEILSNGEYKSILHRGLVNKEKVRISWAVFCEPPKDKIILKPLPETVYEQKPAMFPPRTFQQHIEHKLFRRTTGCSPLR
Populus alba	Eudicots	gene-LOC118028545	359	MVTSTFLVPRVESLASSGIQSIPKEYIRPQEELTSIRDVFEEEKSVEGPQVPTIDLKEMESEDKAVREKCREELVKASKEWGVMHLVNHGIPDDLIDRVKKAGQAFFDLPIEEKERHANDQASGNVQGYGSKLANNASGQLEWEDYFFHLIFPEDKRDLSIWPKTPSDYTEVTSEYARQLRSLASKILSVLSLGLGLEEGRLEKEAGGLEELLLQMKINYYPKCPQPDLALGVEAHSDVSALTFILHNMVPGLQLLYEGKWITAKCVPNSIIMHIGDTVEILSNGKYKSIIHRGLVNKEKVRISWAVFCEPPKEKIILKPLAEIVTEAEPPLFPPRTFAQHIEHKLFRKTQDSLLPRKS
Populus alba	Eudicots	gene-LOC118033651	360	MVTSSVLVPRVETLARSGIKSIPKEYIRPQEELNNIGDVFEEVKNNEGPQVPTIDLMEIESEDTVVREKCREEIVNAAKEWGVMHLVNHGIPDDLIDRVRKAGQAFFDLPIEEKEKYANDQASGNVQGYGSKLANNASGQLEWEDYFFHLIFPEDKRDISIWPKTPSDYTKVTSEYARLLRSLASKILSVLSLGLGLEEGRLEKEVGGMEELLLQMKINYYPRCPQPELALGVEAHTDISALTFILHNMVPGLQLFYEGKWVTAKCVPNSIIMHIGDTVEILSNGKYKSILHRGVVNKEKVRISWAVFCEPPKEKIILKPLEETVTEAEPPLFPPRTFAQHLAHKLFRKTQDSLTPPKAD
Populus trichocarpa	Eudicots	Potri.001G113100.v4.1	360	MVTSSVLVPRVESLASSGIKSIPKEYIRPQEELNNIGNVFEEVKNNEGPQVPTIDLMEIESEDKVVREKCREEIVKAAKEWGVMHLVNHGIPDDLIDRVRKAGQAFFDLPIEEKEKYANDQASGNVQGYGSKLANNASGQLEWEDYFFHLIFPEDKRDISVWPKTPSDYTKVTSEYARLLRSLASKILSALSLGLGLEEGRLEKEVGGMEELLLQMKINYYPRCPQPELALGVEAHTDISALTFILHNMVPGLQLFYEGKWVTAKCVPNSIIMHIGDTVEILSNGKYKSILHRGLVNKEKVRISWAVFCEPPKEKIILKPLTEIVTEAEPPLFPPRTFAQHLAHKLFRKTQDSRTPPKAD
Populus trichocarpa	Eudicots	Potri.003G119100.v4.1	361	MMVTSSFVVPRVESLASSGIQSIPKEYIRPQEELSSIRDVFEEEKKVEGPQVPTIDLKEMESEDKVVREKCREELVKAATEWGVMHLVNHGIPDDLIDRVKKAGQAFFDLPIEEKEKHANDQASGNVQGYGSKLANNASGQLEWEDYFFHLIFPEDKRDFSIWPKTPSDYTEVTSEYARQLRSLATKILSVLSLGLGLEEGRLEKEVGGLEELLLQMKINYYPKCPQPDLALGVEAHSDVSALTFILHNMVPGLQLLYEGKWITAKCVPNSIIMHIGDTVEILSNGKYKSIIHRGLVNKEKVRISWAVFCEPPKAKIILKPLAEIVTEAEPPLFPPRTFSQHIEHKLFRKTQDSLLPRKAN
Portulaca amilis	Eudicots	FUN_040687.v1.0	359	MVSTIAPSRVERLATSGIQSIPKEYVRPKEELTSIGDVFEEEKKEDGPQVPTIDLKDIASDDPEIRGGAIQELKKAAMEWGVMHLVNHGIPDELIDRVKGAGEAFFELPIEEKEKYANDQASGNVQGYGSKLANNASGQLEWEDYFFHLIFPEEKRDLSIWPRYPTDYIPAVSNYSKHLRALATKILSALSLALGLEEGRLEKEVGGLDELLLQLKINYYPKCPQPELALGVEAHTDISALTFILHNMVPGLQLFYEGKWVTAKCVPNSIVMHIGDTIEILSNGKYKSILHRGLVNKEKVRVSWAVFCEPPKEKIILKPLPELVTEAEPARYPPRTFSQHIQYKIFRKIQDVQATAATN
Primula vulgaris	Eudicots	PvLHv1_065760	356	MVTAVATSRVESLATSGIQSIPKEYIRPQEELTSIGDIFEEEKSELGPQLPTIDVLDLVSDDLDARSRCRTALKKAAEEWGVMHLVNHGIPEELIQRVKVAGEGFFNLPVEEKEKYANDQASGNIQGYGSKLANNTSGQLEWEDYFFHLAFPDEKRDMNIWPKTPTDYISATSEYAKELRSLATKVLAALSLGLGLEEGRLEKEVGGMEELLLQMKINYYPKCPQPELALGVEAHTDISALTFILHNMVPGLQLFYEGKWVTAKCVPNSIIMHIGDTVEILSNGKYKSILHRGLVNKEKVRISWAVFCEPPKEKIILQPLPETVTEAEPPLYPPRTFIQHIEHKLFRKNQEVNGAK
Prunus avium	Eudicots	Pav_sc0000107.1_g100.1.mk	357	MVSSDSVNSRVETLASSGIATIPKEYIRPKEELINIGDIFEQEKSTDGPQVPTIDLKEIDSENEKVRERCREELNKAAVDWGVMHLVNHGISDELMDRVRKAGKAFFDLPIEQKEKYANDQASGKIQGYGSKLANNASGQLEWEDYFFHLIFPEDKRDLSIWPQTPADYIEATAEYAKELRALATKVLRVLSLGLGLEEGRLEKEVGGLEELLLQMKINYYPVCPQPELALGVEAHTDVSALTFILHNMVPGLQLFYEGKWVTAKCVPNSIVMHIGDTIEILSNGKYKSILHRGMVNKEKVRISWAVFCEPPKEKIILKPLPETVSETEPPIFPPRTFAEHIQHKLFRKSQEALLNK
Prunus dulcis	Eudicots	Prudul26B026107	357	MVSSDSVNSRVETLSSSGIATIPKEYIRPKEELINIGDIFEQEKSTDGPQVPTIDLKEIDSENENVRERCREELKKAAVDWGVMHLVNHGISDELMDRVRKAGKAFFDLPIEQKEKYANDQASGKIQGYGSKLANNASGQLEWEDYFFHLVYPEDKRDLSIWPQTPADYIEATAEYAKELRALATKVLRVLSLGLGLEEGRLEKEVGGLEELLLQMKINYYPLCPQPELALGVEAHTDVSALTFILHNMVPGLQLFYEGKWVTAKCVPNSIVMHIGDTIEILSNGKYKSILHRGMVNKEKVRISWAVFCEPPKEKIILKPLPETVSETEPPIFPPRTFAEHIQQKLFKKSQEALLNK
Prunus persica	Eudicots	PRUPE_5G086700	357	MVSSDSVNSRVETLSSSGIATIPKEYIRPKEELINISDIFEQEKSTDGPQVPTIDLKEIDSENENVRERCREELKKAAVDWGVMHLVNHGISDELMDRVRKAGKAFFDLPIEQKEKYANDQASGKIQGYGSKLANNASGQLEWEDYFFHLVYPEDKRDLSIWPQTPADYIEATAEYAKELRALATKVLRVLSLGLGLEEGRLEKEVGGLEELLLQMKINYYPLCPQPELALGVEAHTDVSALTFILHNMVPGLQLFYEGKWVTAKCVPNSIIMHIGDTIEILSNGKYKSILHRGMVNKEKVRISWAVFCEPPKEKIILKPLPETVSETEPPIFPPRTFAEHIQHKLFRKSQEALLNK
Punica granatum	Eudicots	gene-LOC116213234	356	MVATVIPRVESLASSGIQSIPKEYVRPEEELTSIGNVFEEEKRDEGPQVPTIDLRDIESEDEVVREKCRAELKKAAADWGVMHLVNHGIPDNLIERVKKAGEEFFNLPIEEKEKYANDQASGRIQGYGSKLANNASGQLEWEDYFFHLVFPEDKRNISIWPKIPSDYKAATAEYARLLRALATRVLSALSLGLGLEEGRLEKEVGGLEEMLLQMKINFYPKCPQPELALGVEAHTDISALTFILHNMVPGLQLFYKGKWVTAKCVPNSIIMHIGDTIEILSNGKYKSILHRGLVNKEKVRISWAVFCEPPREKIILKPLPELVTEAEPAQFPSRTFAQHIEHKLFRKNNPEEKSNK
Quercus lobata	Eudicots	QL12p016157	359	MVTSVAPRVESLASSGIQAIPKEYVRPQEELNSIGNVFEEEKNNLGPQVPTIDLKNIESPDEAVREKCREELKKAAMEWGVMHLVNHGISDDLLDRVKKAGKIFFDLPIEEKEKYANEQVSGQIQGYGSKLANNASGQLEWEDYFFHLVYPEEKRDMSIWPRTPSDYIEATKEYAKQLRVLATKVFSVLSLGLGLEEGRLEKEVGGLEELLLQMKINYYPICPQPELALGVEAHTDISALTFILHNMVPGLQLFYQGKWVTAKCVPNSIIMHIGDTIEILSNGKYKSILHRGLVNKEKVRISWAVFCEPPKEKIILKPLPEVVSEAEPPLYPPRTFAQHIQHKLFRKTQDAALSAAALK
Quercus suber	Eudicots	gene-CFP56_15048	359	MVTSVAPRVESLASSGIQAIPKEYVRPQEELNSIGNVFEEEKNNLGPQVPTIDLKNIESPDEAVREKCREELKKAAMEWGVMHLVNHGISDDLLDRVKKAGKIFFDLPIVEKEKYANEQVSGQIQGYGSKLANNASGQLEWEDYFFHLVYPEEKRDMSIWPKTPSDYIEATKEYAKQLRVLATKVFSVLSLGLGLEEGRLEKEVGGLEELLLQMKINYYPICPQPELALGVEAHTDISALTFILHNMVPGLQLFYQGKWVTAKCVPNSIIMHIGDTIEILSNGKYKSILHRGLVNKEKVRISWAVFCEPPKEKIILKPLPEVVSEAEPPLYPPRTFAQHIQHKLFRKTQDAALSAAALK
Raphanus sativus	Eudicots	gene-LOC108843686	391	MEIFCLIRNHLRISFTCNKPRRQRHYKKMVAVERVESLAKSGIETIPKEYIRPKEELESINDVFQEEKREDGPQVPTIDLQDIESEDQTIREKCIEELKKAAMDWGVMHLINHGIPVELMERVKKSGEEFFGLPVEEKEKYANDQAKGKIQGYGSKLANNASGQLEWEDYFFHLVYPEDKRDLSLWPKTPVDYIEATSEYAKCLRLLATKVFKALSIGLGLEPDRLEKEVGGLEELLLQMKINYYPKCPQPELALGVEAHTDVSALTFILHNMVPGLQLFYEGKWVIAKCVPDSIVMHIGDTLEILSNGKFKSILHRGLVNKEKVRISWAVFCEPPKDKIVLEPLPEMVSVESPAKFPPRTFAQHIAHKLFKNDQEDLVSEKKDLVSEKKD
Raphanus sativus	Eudicots	gene-LOC108848981	359	MVEVERVESLAKSGIESIPKEYIRPKEELESINDVFQEEKKQDGPQVPTIDLQNIESKDETIRGKCMEELKKAAMDWGVMHLINHGVPVELMERVKKAGEEFFGLNVEEKEKYANDQAAGKIQGYGSKLANNASGQLEWEDYFFHLVYPEDKRDLSLWPKTPSDYIEATSEYAKCLRLLATKLFKALSIGLGLEPDRLEKEVGGLEELLLQMKINYYPKCRQPELALGVEAHTDVSALTFILHNMVPGLQLFYEGKWVIAKCFPDSIVMHIGDTLEILSNGKYRSILHRGLVNKEKVRISWAVFCEPPKDKIVLKPLPEMVNAETPAKFPPRTFAQHIEHKLFRNNKQEELVPEKKDQV
Rhodamnia argentea	Eudicots	gene-LOC115736955	353	MVSVVAPRVESLSSSGIQSIPREYVRPQEELASIGDVFEEEKKHEGPQVPTIDLKDIESEDPLVRERCHEELRKAATDWGVMHLVNHSIPDDLTERVKKAGEEFFNLPVEEKEKYANDQGSGKIQGYGSKLANNASGQLEWEDYFFHLVFPEDKRDMSIWPKTPSDYTVATKEYAKLLRQLATKILSALSISLGLEEGRLEKEVGGLEEMLLQMKINYYPKCPQPELALGVEAHTDVSALTFILHNMVPGLQLFYEGKWVTAKCVPNSIIMHIGDTIEILSNGKYKSILHRGLVNKEKVRISWAVFCEPPKEKIILKPLPELVTEAEPALFPPRTFAQHIQHKLFRKSQDASK
Rhynchospora pubera	Monocots	gene-LUZ62_024957	376	MPTKVYIAPRVEILAQSGIESIPTEYVRPVEERQDLGDALEEVKKQIASGVPQIPVVDLKGFDSDDHETKMACVDSVKKAAEEWGVMHIANHGIPEDLLDKVREVGKKFFDQPIVQKEQYANDQASGKIQGYGSKLANNASGQLEWEDYFFHLIYPVDKTDLSIWPKDPSDYIEVTKQFAEHLRTVVSKMLSILSVGLELEEGKLEREIGGKEDLLMQLKINYYPKCPQPDLALGVEAHTDISSLSFILHNGVPGLQVYKENRWITAPCIPDTMIVHIGDTLEILSNGKYKSILHRGLVNKEKVRISWAIFCEPPREKVVLKPLEELVTDETPAKFTPRTFQEHIERKLFKKKQAEEAAAAAAAQAANGHKPNITN
Rhynchospora pubera	Monocots	gene-LUZ62_024960	358	MVVVAARVESLAQSGLNAIPTEYIRPVEERKDMGDALEVVKAQIKEGTRQIPVVDLRDFNSENKEIKQACVESVRKAAEEWGVMHIAGHGMSAELLEQVQKVGKQFFHLPLEQKERYANDQASGNIQGYGSKLSNNSSGQLEWEDYFFHLIHPEEKADFTVWPKEPSDYIEVTKEYGKQLRGLAAKVLSILSLGLGLDEDRFDRELRGSEDLALQLKINYYPKCPQPDLALGVEAHTDVSSLTFINTNGVPGLQVLKDDRWITAECIPDTVIVHIGDSLEILSNGKYKSVVHRALVNKEKVRISWAVFCEPPEKLMLRPLEELVSEDTPAKFTPRTFFQHFEQKLLFKKSFIASGKTK
Rhynchospora pubera	Monocots	gene-LUZ62_051993	376	MPTKVYIAPRVEILAQSGIESIPTEYVRLVEERQDLGDALEEVKKQIASGVPQIPVVDLKGFDSDDHETKMACVDSVKKAAEEWGVMHIANHGIPEDLLDKVREVGKKFFDQPIVQKEQYANDQASGKIQGYGSKLANNASGQLEWEDYFFHLIYPVDKTDLSIWPKDPSDYIEVTKQFAEHLRTVVSKMLSILSVGLELEEGKLEREIGGKEDLLMQLKINYYPKCPQPDLALGVEAHTDISSLSFILHNGVPGLQVYKENRWITAPCIPDTMIVHIGDTLEILSNGKYKSILHRGLVNKEKVRISWAIFCEPPREKVVLRPLEELVTDETPAKFTPRTFQEHIERKLFKKKQAEEAAAAAAAQAANGHKPNITN
Rhynchospora pubera	Monocots	gene-LUZ62_051996	358	MVVVAARVESLAQSGLDAIPTEYIRPVEERKDMGDALEVVKAQIKEGTRQIPVVDLRDFNSENKEIKRACVESVRKAAEEWGVMHIAGHGMSVELLEKVQKVSKQFFHLPLEQKERYANDQASGNIQGYGSKLSNNSSGQLEWEDYFFHLIHPEEKADFTVWPKEPSDYIEVTKEYGKQLRGLAAKVLSILSLGLGLDEDRFDRELRGSEDLALQLKINYYPKCPQPDLALGVEAHTDVSSLTFINTNGVPGLQVLKDDRWITAECIPDTMIVHIGDSLEILSNGKYKSVVHRALVNKEKVRISWAVFCEPPEKLMLRPLEELVSEDTPAKFTPRTFFQHFEQKLLFKKSFIASGKTK
Rhynchospora pubera	Monocots	gene-LUZ62_070289	373	MPTKVYIAPRVEILAQSGIESIPTEYVRPVEERQDLGDALEEVKKQIASGVPQIPVVDLKGFDSDDHETKMACVDSVKKAAEEWGVMHIANHGIPEDLLDKVREVGKKFFDQPIVQKEQYANDQASGKIQGYGSKLANNASGQLEWEDYFFHLIYPVDKTDLSIWPKDPSDYIEVTKQFAEHLRTVVSKMLSILSVGLELEEGKLEREIGGKEDLLMQLKINYYPKCPQPDLALGVEAHTDISSLSFILHNGVPGLQVYKENRWITAPCIPDTMIVHIGDTLEILSNGKYKSILHRGLVNKEKVRISWAIFCEPPKEKVVLRPLEELVTDETPAKFTPRTFQEHIERKLFKKKQAEEAAAAQAANGHKPNITN
Rhynchospora pubera	Monocots	gene-LUZ62_070292	358	MVVVAARVESLAQSDLDAIPTEYIRPVEERKDMGDALEVVKAQIKEGTRQIPVVDLRDFNSENKEIKQACVESVRKAAEEWGVMHIAGHGMSVELLEKVQKVGKQFFHLPLEQKERYANDQASGNIQGYGSKLSNNSSGQLEWEDYFFHLIHPEEKADFTVWPKEPSDYIEVTKEYGKQLRALAAKVLSILSLGLGLDEDRFDRELRGSEDLALQLKINYYPKCPQPDLALGVEAHTDVSSLTFINTNGVPGLQVLKDDRWITAECIPDTMIVHIGDSLEILSNGKYKSVVHRALVNKEKVRISWAVFCEPPEKLMLRPLEELVSEDTPAKFTPRTFFQHFEQKLLFKKSFIASGKTK
Rhynchospora pubera	Monocots	gene-LUZ62_081703	376	MPTKVYIAPRVEILAQSGIESIPTEYVRPVEERQDLGDALEEVKKQIASGVPQIPVVDLKGFDSDDHETKMACVDSVKKAAEEWGVMHIANHGIPEDLLDKVREVGKKFFDQPIVQKEQYANDQASGKIQGYGSKLANNASGQLEWEDYFFHLIYPVDKTDLSIWPKDPSDYIEVTKQFAEHLRTVVSKMLSILSVGLELEEGKLEREIGGKEDLLMQLKINYYPKCPQPDLALGVEAHTDISSLSFILHNGVPGLQVYKENRWITAPCIPDTMIVHIGDTLEILSNGKYKSILHRGLVNKEKVRISWAIFCEPPREKVVLRPLEELVTDETPAKFTPRTFQEHIERKLFKKKQAEEAAAAAAAQAANGHKPNITN
Rhynchospora pubera	Monocots	gene-LUZ62_081706	358	MVVVAARVESLAQSGLDAIPTEYIRPVEERKDMGDALEVVKAQIKEGTRQIPVVDLRDFNSENKEIKRACVESVRKAAEEWGVMHIAGHGMSVELLEKVQKVGKQFFHLPLEQKERYANDQASGNIQGYGSKLSNNSSGQLEWEDYFFHLIHPEEKADFTVWPKEPSDYIEVTKEYGKQLRGLAAKVLSILSLGLGLDEDRFDRELRGSEDLALQLKINYYPKCPQPDLALGVEAHTDVSSLTFINTNGVPGLQVLKDDRWITAECIPDTVIVHIGDSLEILSNGKYKSVVHRALVNKEKVRISWAVFCEPPEKLMLRPLEELVSEDTPAKFTPRTFFQHFEQKLLFKKSFIASGKTK
Ricinus communis	Eudicots	gene-LOC8272490	436	MVTTLIPRVESLSNSGIESIPKEYIRPKEELTSVGNVFEEEKKDEGPQVPTIDLKEVDSEDKEIREKCREELLKAAKDWGVMHLVNHGIPGELIDRVKKAGQAFDLPVEEKERYANNQASGKIQGYGSKLANNASGQLEWEDYFFHLIFPEEKRDMSIWPKTPTDYTEVTSESARQLRGLATKILSLLSVGLGLEEGRLEKEVGGREELLLQMKINYYPKCPQPELALGVEAHTDVSALTFILHNMVPGLQLFYQGKWVTAKCVPSSIIMHIGDTIEILSNGKYKSILHRGLVNKEKVRISWAVFCEPPKEKIILKPLPEVVTEEEPALFPPRTFAQHIEHKLFRKSQETTTTNLSKPLPEVITEKEPALCPPSTFSQQIEDKLLRKSQEATIDNISKP…
Rosa chinensis	Eudicots	RchiOBHm_Chr7g0199941	377	MVTAASIGSRVESLSSSGISTIPKEYVRPKEELINIGDIFEDEKSTEGPQVPTIDLKEIDSEDIKVRETCREELKKAAIDWGVMHLVNHGISDELMERVKKAGQAFFDLPIEHKEKYANDQASGKIQGYGSKLANNASGQLEWEDYFFHCVYPEDKRDLSIWPQTPSDYIVATSEYAKELRGLATKILTVLSLGLGLEEGRLEKEVGGLEELVLQMKINYYPKCPQPELALGVEAHTDISALTFILHNMVPGLQLFYGGKWVTAKCVPNSIVMHIGDTLEILSNGKYKSILHRGLVNKEKVRISWAVFCEPPKEKIILKPLPETVSEEEQAIFPPRTFSEHIQHKLFRQSQEALASTKEAAISTSNGAAHISTKEAA
Rubus corchorifolius	Eudicots	Rf050170540	401	MVTAASIGSRVESLASSGISKIPKEYVRPKEELINMGDIFEDEKSTVGPQVPTIDLKEIDSEDIKVREKCREELKKAAVDWGVMHLVNHGISDELMDRVRNAGQAFFDLPIEQKEKYANDQASGKIQGYGSKLANNASGQLEWEDYFFHCVYPEDKLDSSIWPQTPTDYIVATSEYAKELRGLATKIMTILSLGLGLEEGRLEKEVGGLEELLLQMKINYYPKCPQPELALGVEAHTDISALTFILHNMVPGLQLLYEGKWVTAKCVPNSIVMHIGDTLEILSNGKYKSILHRGLVNREKVRISWAVFCEPPKEKIILKPLLETVSEEEPAIFPPRTFYEHIQHKLFRKSQEKLLSTKEAALISTDEAALISTEEAAIISTNGADLISTKEAAFISTKD…
Salix arbutifolia	Eudicots	ztl03590	360	MVTSAVLFPRVESLSSSGIHCIPKEYIRPQEELNNIGNVFEEVEKDGGPQVPTIDLMEIESEDKFVQDKCRAKLVRAAKDWGVMHLVNHGIPGDLIDRVRKAGQAFFDLPIEEKEKHANDQASGNVQGYGSKLANNASGQLEWEDYFFHLIFPEDKRDLSVWPKTPSDYTKVTSEYARLLRSLTSKILSVLSLGLGLEEGRLEKEVGGMEELLLQMKINYYPRCPQPELALGVEAHTDISALTFILHNMVPGLQLFYEGKWVTAKCVPNSIIMHIGDTVEILSNGKYKSILHRGLVNKEKVRISWAVFCEPPKEKIILKPLTELVTEAEPPLFPPRTFAQHLAHKLFRKTQDSLVPRKAD
Salix arbutifolia	Eudicots	ztl04593	360	MVTSSFLVPRVESLSSSGIQSIPKEYIRPQEELTSISNIFEEEKKVEGPQVPTIDLEGIESEDKVVREKCREELVEAAKEWGVMHLVNHGIPDDLIDRVRKAGKAFFDLPIEEKEKYANDQTSGNVQGYGSKLANNASGQLEWEDYFFHLIFPEDKRDNSVWPKTPCDYTEVTSEYSRLLRSLATKVLSVLSLGLGLEEGRLEKEVGGLEELLLQMKINYYPKCPQPELALGVEAHTDVSALTFILHNMVPGLQLFHEGKWITAKCVPNSIIMHVGDTVEILSNGKYKSILHRGLVNKEKVRISWAVFCEPPKEKIILKPLAEVVTEAEPPLFPPRTFAQHIEHKLFRKTQHSLLPGKTG
Salix arbutifolia	Eudicots	ztl21429	360	MVTSSCQVPRVESLSSSGIQSIPKEYIRPQEELTSIGNVFEEEKKIEGPQVPTIDLEGIESEDKVVREKCREELVKAAKEWGVMHLVNHGIPDDLIDRVKKVGQAFFDLPIKEKEKYANDQASGNVQGYGSKLANTASGQLEWLDYFFHLIFPEDKRDNSVWPKTPCDYTEVTSEYSRLLRSLATKVLSVLSIGLGLEEGRLEKEVGGLEELLLQMKINYFPKCPQPKLALGVEAHTDISALTFILHNMVPGLQLFHEGKWITAKCVPNSIIMHVGDTVEILSNGKYKSILHRGLVNKEKVRISWAVFCEPPKEKIILKPLAEIVTEAEPPLFPPRTFAQLMEHKLFGKTQDSLLPGKAG
Salix purpurea	Eudicots	Sapur.001G092600.v5.1	360	MVTSSVLFPRVESLSSSGINCIPKEYIRPQEELNNIGNVFEEVEKDGGPQVPTIDLMEIESEDKTVQDKCREELVRAAKDWGVMHLVNHGIPSDLIDRVRKAGQAFFDLPIEEKEKHANDQASGNVQGYGSKLANNASGQLEWEDYFFHLIFPEDKRDLSVWPKTPSDYTKVTSEYARLLRSLATKILSVLSLGLGLEEGRLEKEVGGMEELLLQMKINYYPRCPQPELALGVEAHTDISALTFILHNMVPGLQLFYEGKWVTAKCVPNSIVMHIGDTVEILSNGKYKSILHRGLVNKEKVRISWAVFCEPPKEKIILKPLTELVTEAEPPLFPPRTFSQHLQHKLFRKTQDSLVPRKAD
Salix purpurea	Eudicots	Sapur.003G083800.v5.1	360	MATSSFLLPRVESLSSSGIQSIPKEYIRPQEELTSISNIFEEEKKVEGPQVPTIDLEGIESEDRVVREKCREELVKAAKEWGVMHLVNHGIPDDLIDRVKKAGKAFFDLPIEEKEKYANDQSSGNVQGYGSKLANNASGQLEWEDYFFHLIFPEDKRDNSVWPKTPSDYTEVTSEYSRLLRSLATKVLSVLSLGLGLEEGRLEKEVGGLEELLLQMKINYYPKCPQPELALGVEAHTDVSALTFILHNMVPGLQLFHEGKWITAKCVPNSIIMHIGDTVEILSNGKYKSILHRGLVNKEKVRISWAVFCEPPKEKIILKPLAEVVTEAEPPLFPPRTFAQHIEHKLFRKTQHALLPGKAG
Salvia bowleyana	Eudicots	NDS_006832	369	MVATPAPTPSPRVEELARSGLDTIPKDYVRPEEELKSIRDIFAEEKSILDGPQLPTIDLEEIDSSDEETRRRCYDEVKKAAMDWGVMHLINHGIPEELTSRVKAAGEEFFELPVEEKEKYANEQAAGNVQGYGSKLANNASGQLEWEDYFFHCVLPEEKRDLSIWPKHPADYIPATCEYAKQLRGLATKILSVLSIGLGLEQGRLEKEVGGLEDLILQMKINFYPKCPQPELALGVEAHTDVSALTFILHNMVPGLQLFYEGKWVTAKCVPNSIIMHVGDTIEILSNGKYKSILHRGLVNKEKVRISWAVFCEPHKDKIVLKPLPEILSEAEPPRFEPRTFAQHLEGKLFRKAAGGGVEDKKPDYDKSS
Sapindus mukorossi	Eudicots	Samuk05G0097600	357	MVTSVASRVESLSSSGIQAIPKEYVRPEEELASIGNVFEEEKKKGGPQVPTIDLKEIDSEDQVVREKCREQLKQAAIDWGVMHLVNHGISDELIDKVKKAGQAFFDLPIEEKEKHANDQASGNVQGYGSKLANNASGQLEWEDYFFHLIYPENKRDLSIWPQTPKDYTEVTSEYARQLRSLATKILSVLSLGLGLEEGRLEKEVGGLEELLLQMKINYYPKCPQPELALGVEAHTDVSALTFILHNMVPGLQLFYEGKWVTAKCVPNSIIMHIGDTIEILSNGKYKSILHRGLVNKEKVRISWAVFCEPPKEKIILKPLPETVSETEPPLFPPRTFQQHIQHKLFRKTQDALLNQQV
Sclerocarya birrea	Eudicots	Sb000537g0046	358	MVTTSVAARVESLASSGIQSIPKEYVRPKEELTSIVNVFEEEKKHEGPQVPTIDLKEIDSEDQVVREKCREQLKKAAMDWGVMHLVNHGIPDDLIERVKKAGDVFFQLPLEEKEKYANDQVSGKIQGYGSKLANNASGQLEWEDYFFHLIFPEDKRDLSIWPKTPADYTEVTSEYAKLLRGLATKILLVLSIGLGLEEGRLEKEVGGIEELLLQMKINYYPKCPQPELALGVEAHTDVSALTFILHNMVPGLQLFYEGKWITAKCVPNSIIMHIGDTIEILSNGKYKSILHRGLVNKEKVRISWAVFCEPPKEKIVLKPLPETLSETEPPLFPPRTFQQHIQHKLFKKTQDALLPKEG
Scutellaria baicalensis	Eudicots	EVM20prediction20contig48.149	349	MDPNPRVEVLARSGLKSIPQDYVRTEEERKSIGDIFAEEKSKEGPQLPTIDLEAMNSDDEETKKKCHEELKKAAMDWGVMHLINHGISEELIDRLKRSGREFFDQPVEEKEKYANDVAAGNMQGYGSKLSNNACGQLEWEDYFFHSVFPPHKRDFSIWPKNPPDYIEATSEYAKEIRSLASKILSVLSIGLGLEEGRLEKEVGGMDDLILQMKINYYPKCPQPELALGVEAHTDISALTFILHNMVPGLQLFYEGKWVTAKCVPNSIIMHIGDTIEILSNGKYKSILHRGLVNKEKVRISWAVFCEPPKDKITLQPLPETLSEAEPPLFPPRTFDQHIKHKLFKKNGDE
Sesamum indicum	Eudicots	SIN_1026305	363	MVSPMAPSPRVEILARSGINTIPKEYVRPEEELKSIGDIFAEEKSMDGPQVPTIDLEAINSDDEEMRKKCHEELKQAAMEWGVMHLINHGIPKELVNRVKVAGREFFELPVEEKEKYANDQEAGNVQGYGSKLANNASGQLEWEDYFFHCVFPEEKRDLSIWPKNPADYIPATSEYAKQIRALATKVLSVLSLGLGLEHDRLEKEIGGMEDLTLQMKINYYPKCPQPELALGVEAHTDVSALTFILHNMVPGLQLFYKGNWVTAKCVPNSIIMHVGDTVEILSNGRYKSILHRGLVNKEKVRVSWAVFCEPPKEKIILRPLPETVSEAEPPCFPPRTFAQHIKHKLFKKSGDEDSLDGKKSSH
Simmondsia chinensis	Eudicots	Sc01g0008930	358	MVATVAGTRVESLASSGIQSIPKEYVRPQEELTSIGDVFEEEKKEGPQVPTIDINDIASEDPVLRAAAIERLRVAATEWGVMHLVNHGIPDELTGRVKAAGEEFFQLPVEEKEKYANDQASGNVQGYGSKLANNASGQLEWEDYFFHLAYPEDKRDLSIWPKTPSDYIPATAEYAKQLRALATKILSALSLGLGLEEGRLEKEVGGKDELLLQMKINYYPKCPQPELALGVEAHTDVSSLTFILHNMVPGLQLFYEGKWVTAKCVPNSIIMHIGDTVEILSNGKYKSILHRGLVNKEKVRVSWAVFCEPPKEKIILKPLPELVTEEEPAQYPPRTFAQHIKHKLFRKSQDVNADNGAN
Solanum lycopersicum	Eudicots	Solyc08g080040.3	436	MVSEVVSIPSRVESLAKSGIQVIPKEYVRPQEELNGIGNIFEEEKKDEGPQVPTINLKEIDSEDKEIRKKCHQELKKAAVEWGVMHLVNHGISDELIERVKVAGRTFFDLPVEEKEKYANDQASGNVQGYGSKLANSACGQLEWEDYFFHCVFPEDKRDLAIWPKTPADYIPATSEYAKQIRNLATKIFAVLSIGLGLEEGRLEKEVGGMEDLLLQMKINYYPKCPQPELALGVEAHTDVSALTFILHNMVPGLQLFYEEKWVTAKCVPNSIIMHIGDTIEILSNGKYKSILHRGVVNKEKVRISWAIFCEPPKEKIMLKPLPETVTAAEPSQFPPRTFAQHMAHKLFKKDNNDAVVEQKVFTKDDQDSAAVHKASEKDERDIVAEHIVLKEDEQDFAA…
Solanum pennellii	Eudicots	gene-LOC107027946	455	MVSEVVSIPSRVESLAKSGIQVIPKEYVRPQEELNGIGNIFEEEKKDEGPQVPTINLKEIDSEDKEIREKCHQELKKAAVEWGVMHLVNHGISDELIERVKVAGGTFFDLPVEEKEKYANDQASGNVQGYGSKLANSACGQLEWEDYFFHCVFPEDKRDLAIWPKTPADYIPATSEYAKQIRNLATKIFAVLSIGLGLEEGRLEKEVGGMEDLLLQMKINYYPKCPQPELALGVEAHTDVSALTFILHNMVPGLQLFYEEKWVTAKCVPNSIIMHIGDTIEILSNGKYKSILHRGVVNKEKVRISWAIFCEPPKDKIMLKPLPETVTAAEPSQFPPRTFAQHMAHKLFKKDNNDAAVEQKVFTKDDQDSAAVHKASEKDERDIVAEHIVVKEDKQDFAA…
Solanum tuberosum	Eudicots	PGSC0003DMG400022746	455	MVSEVVPIPSRVESLAKSGIQVIPKEYVRPQEELNGIGNIFEDEKKDEGPQVPTINLKEINSEDKEIREKCHQELKKAAVEWGVMHLVNHGISDELIDRVKVAGSTFFDLPVEEKEKYANDQASGNVQGYGSKLANSACGQLEWEDYFFHCVFPEDKRDMAIWPKTPADYIPATSEYAKQIRNLATKIFAVLSIGLGLEEGRLEKEVGGMEDLLLQMKINYYPKCPQPELALGVEAHTDVSALTFILHNMVPGLQLFYEGKWVTAKCVPNSIIMHIGDTIEILSNGKYKSILHRGVVNKEKVRISWAIFCEPPKEKIMLKPLPETVTEAEPSQFPPRTFAQHMAHKLFKKVDNDAAAEQKVFKKDDQDSADVHKASEKDDCDIVAEHIVLKEDKQDSAV…
Spatholobus suberectus	Eudicots	gene-E2542_SST07181	337	MQCIPKEYVRPKEELNSIGNVFEEEKKEGPEVPTIDLREIDSEDEVVRAKCREKLKKAAQEWGVMHLVNHGIPDELINRLKKAGEAFFALPIEEKEKYANDQASGKIQGYGSKLANNASGRLEWEDYFFHLAFPEDRRDLSIWPKKPEDYIEVTSEYARLLRGLATRILKALSIALGLEGGRLEKEVGGMEELLLQLKINYYPICPQPELALGVEAHTDVSSLTFLLHNMVPGLQLFYEGQWITAKCVPDSILMHIGDTIEILSNGKYKSILHRGLVNKEKVRISWAVFCEPPKEKIILQPLPELVTETEPARFPPRTFDQHIQHKLFRKDKEGLTK
Spinacia oleracea	Eudicots	gene-LOC110784326	352	MTATIAPSRVESLASSGIESIPKEYVRLNEELTSMGNVFEEEKKDDGYQIPTIDIKDIASKDQEVRDKAIQELKRAAMEWGVMHLVNYGISDELIHRVKVAGETFFELPVEEKEKYANDQASGNLQGYGSKLANSASGRLEWEDYYFHLCFPEDKRDFSIWPKTPADYIPAVSEYSKELRSLATKILSALSLALGLEEGRLEKEVGGIEELLLQFKINYYPKCPQPELALGVEAHTDVSALTFILHNMVPGLQLFYEGKWVTAKCVPNSIIMHIGDTIEILSNGKYKSILHRGLVNKEKVRISWAVFCEPPKEKIVLMPLPDLVSGEEVARYPPRTFAQHVQYKLFRKTQDP
Spirodela intermedia	Monocots	gene-SI8410_18021715	362	MTAGSGALPGPVRVESLAASGIATIPAEYVRSEDECASLADALDAAKNLDAGPQIPTVDLAKIRSTNEEERRSCAEVVREAASNWGMMQIVNHGIPQELIKRMQEAGERFFSLPIEEKERYANDQSSGNIQGYGSKLANNANGRRAWQDYFFHLVYPEEKANYSIWPKEPANYAEETKEFVRQLRPVVSNILAILSAGLGLEEGKLEEEVGGMSDLLLQMKINYYPPCPQPNMAVGVPAHTDVSALSFIVHNMVPGLQAYYAGEWVTVGCVPDSIIVHVGDVIEILSNGRYKSILHRVLVNREKVRISWSVFCEPPPDKIILKPLDALVHEGSTAKFPPRTFAQHIDHKLFLKSEGPQSTPK
Spirodela intermedia	Monocots	gene-SI8410_18021717	362	MRVEATPVPVPLRVESLAGSGIVTIPAEYIRPEEERATLGDALDAAKNLDAGPQIPTVDLAGFLSGDEETRRRCVEAVQEAASNWGVMHIVNHGIPLELIKRMQEAGEKFFSLPMEEKERYANDQSSGNIQGYGSKLANNASGQLEWQDYFFHLVYPEDKANYSIWPKEPANYIEETQEFARQLRAVASNMLAMLSMGLKLDEGKLEEEVGGLSDLLLQMKINYYPRCPQPDLAVGVEAHTDISALSFILHNMVPGLQVYYEGEWVTARCVPESIIMHVGDVIEILSNGKYKSILHRGLVNKEKIRISWAVFCEPPREKIVLKPLPELVGEGSPAKFPPRTFAQHIEHKLFRKARGDFSTSN
Spirodela polyrhiza	Monocots	Spipo17G0004900.v2	362	MRAEPTAVPGPLRVETLAGSGIATIPAEYIRPKEERATLIDALDAAKSLDAGPQIPTVDLAGFLSGDEETRRRCVEAVQEAASKWGVMHIVNHGIPLELIKRMQEAGERFFSLPIEEKERYANDQSSGNIQGYGSKLANNASGQLEWQDYFFHLIYPEDKANYSIWPKEPSNYVEETQEFARQLRAVVSNMLAMLSLGLGVDEGKLEQEVGGLSDLLLQMKINYYPRCPQPDLAVGVEAHTDVSALSFILHNMVPGLQVYYEGNWVTARCVPDSIIMHVGDVVEILSNGKYKSILHRGLVNKEKIRISWAVFCEPPRDKIVLKPLTELVGEDSPAKFPPRTFAQHIEHKLFRKARGDFSTSN
Spirodela polyrhiza	Monocots	Spipo17G0005000.v2	366	MSTIVRTAGSGALSPPVRVESLALSGMPSIPAEYVRSEDECASLVDALDAAKNLDAGPQIPTVDLAKLRSTNEEERRSCMQAVGEAASEWGLMQIVNHGIPLELIKRMQEAGERFFSLPIEEKERYANDQSSGNIQGYGSKLANNPSGRRAWQDYFFHLVFPEDKANYIWPKEPANYAEETKEFVRQLRAVVSNMLAMLSAGIGLEEGKLEEEVGGMSDLLLQMKINCYPPCPQPNMAVGVPAHTDVSALSFILHNMVPGLQVYYGDQWVTVGCMPDAIIMHVGDVIEILSNGRYKSVLHRVLVNREKVRISWAVFCEPPPDKIVLKPLAALVHEGSTAKYPPRTFAQHIDHKLFLKSQGPASTPI
Striga asiatica	Eudicots	gene-STAS_10781	374	MVSPLITTSPSPRVETLARSGIDTIPKEYVRPENELESIVDVFADEKICGGGPHVPTVNLAGIDSEDDEARRKCHEELKRAAAEWGVMHLVNHGVPEELTDRVKNAGREFFDLPVEEKERYANDQASGNVQGYGSKLANNASGRLEWEDYFFHCVYPEEKRDMSIWPKNPLDYIPATSEYTKQLRNLTTKILAVLSSGLGLDEGRLEKEVGGKDELILQMKINYYPKCPQPELALGVEAHTDVSALTFILHNMVPGLQLFYEGKWVTAKCVPNSIIMHVGDTIEILSNGKYKSILHRGLVNREKVRISWAVFCEPPKEKIVLRPLPETVSEAEPPLFPPRTFAQHIMHKLFRKDDEDQLCGVDEKASDDLQSIS
Taraxacum koksaghyz	Eudicots	TkA02G135350	355	MVLSTNTRVESLSKSGIHQIPKEYIRPQDELPTITNILDETTNDQGPQLPTIDLNDINSDDPKTLENCRNELRKAATDWGVMHLINHGISDDLIARVKAAGESFFGLPVEEKEKHCNDIAVGKIQGYGSKLANNASGQLEWEDYFFHTVFPEEKRDLTVWPTTPSDYISATAEYAKKIRALTTKILSVLSLGLGLEAGRLEEEVGGADELLLQLKINYYPKCPQPELALGVEAHTDLCALTFILHNMVPGLQLFYGGQWVTAKCVPDSIIMHIGDTIEILSNGKYKSILHRALVNKEKVRVSWAVFCEPPKEKIILKPLPETVSEAEPPLFPPRMFQQHMEHKLFKKKNDGLDPK
Tarenaya hassleriana	Eudicots	gene-LOC104813007	361	MVATTRVESLVNSGIESVPKEYIRPKEELMSIGDIFQEEKNEEGPQLPTIDLQAIDSEDETVRRKCMEELRNAAMEWGVMHLINHGIPEDLIERLKKSGEGFFRLPVEEKEKYANDQAAGKIQGYGSKLANNASGQLEWEDYFFHLVFPEDKRDLSLWPKTPSDYTEVTSDYAKRLRALAGKIFSCLSVGLGLEPERLEKEVGGMEELLLQMKINYYPKCPQPELALGVEAHTDVSALTFILHNMVPGLQLFYEGKWVTAKCVPNSIIMHIGDTLEILSNGAYKSILHRGLVNKEKVRISWAVFCEPPKEKIVLKPLPETVTAESPAKFPPRTFAQHIHHKLFRKAQEDEDGKLATKEDAN
Tetracentron sinense	Eudicots	gene-HHK36_027856	358	MATTVAVASRVESLASSGIQSIPKEYVRPKEELTSIGDVFEEEKRTGNGPQIPTIDLKGIDSEDENVRKKCREQLKMAAIEWGVMHLVNHGISDDLMARVKAAGQAFFDLPVVQKEQYANDQASGKIAGYGSKLANNASGQLEWEDYFFHLIFPEEKRDMSIWPKTPSDYTEVTTEYARQLRVLATKVLSVLSLGLGLEEGRLEEEVGGMEELLLQLKINYYPKCPQPELALGVEAHTDISALTFILHNMVPGLQLLYEGKWVTAKCVPDSIIMHIGDTLEILSNGKYKSILHRGLVNKEKVRISWAVFCEPPKEKIILKPLPETVTESEPAIFPPRTFAQHIQHKLFKKTQAALLSK
Thalictrum thalictroides	Eudicots	gene-FRX31_003265	384	VETHAELAVTLQEVAEQEAVTPQIAAAEQEAVTSRVERLASSGIHFIPKEYVRTEEECKSIGDAFEKEKKYDEGPQIPVVDLKGIDSEDKEVREKCMEELKKASMEWGVMHLVNHGIPEDLLTRLREVGKTFFDQPIEEKEKYANDVASGKMAGYGSKLANCASGQLEWVDYFFHLAFPDDKRDMSIWPKIPTEYTEVTIEYATQLRSLVTKVLALLSLGLELEEERLENEVGGMDDLLLQLKINYYPKCPQPELALGVEAHTDVSALTFITHNMVPGLQVYIEGKWVTATYVPNSIIVHIGDTIEILSNGKYKSILHRGLVNKEKVRISWAVFCEPPREKIVLKPLPELVTESEPALFLPRTFAQHLQQKLFNTIDPDQALTK
Theobroma cacao	Eudicots	TCM_016139	379	MTTALTQTLVELITYHYKKATKDQHYGIFLRVRVESLASSGIQSIPKEYIRPQEELTSIGNVFEEEKKEEGPQVPTIDLKEIDSEDREVRERCRQELKKAATEWGVMHLVNHGISDELMERVKKAGQKFFELSVEEKEKYANDQALGKIQGYGSKLANNASGQLEWEDYFFHLVYPEDKRDLSIWPQTPSDYTEVTSEYARQLRVLASKILSALSLCLGLEEGRLEKEVGGLEELLLQMKINYYPKCPQPELALGVEAHTDVSALTFILHNMVPGLQLFYEGKWITAKCVPNSIIMHIGDTVEILSNGKYKSILHRGLVNKEKVRISWAVFCEPPKEKIILKPLPETVSETEPPLFPPRTFAQHIHHKLFRKTQDGLSN
Thlaspi arvense	Eudicots	gene-TAV2_LOCUS23702	359	TIKMAAVERVESLAKSGIKSIPKDYVRPKEELESINDVFQEEKKEEGPQVPTIDLQDIESEDETIREKCTEELRKAAMDWGVMHLINHGIPVDLMERVKKTGEEFFGSPVEVKEKYANDQATGKIQGYGSKLANNASGQLEWQDYFFHLVYPEDKRDLTLWPKTPSDYIEATSEYAKCLRLLATKVFKALSIGLGLEPDRLEREVGGLEELLLQMKINYYPKCPQPELALGVEAHTDVSALTFILHNMVPGLQLFYEGKWVIAKCVPDSIVMHIGDTLEILSNGKYKSILHRGLVNKEKVRVSWAVFCEPPKEKIVLKPLPELVTVESPAKFPPRTFAQHVEHKLFRKEQEELVSEKKS
Tiarella polyphylla	Eudicots	EVM20prediction20LG03.1904	355	MVTTMGARVESLASSGIQSIPKEYVRTQEEQTSITNIFDEEKKEEGPQIPTIDLKDITSEDKLVRDKCREQLKKAATEWGVMHLVNHGVPDDLTERVKKAGEAFFNLPIEEKEKYANDQESGKIQGYGSKLANNASGQLEWEDYFFHLAYPENKRDLSIWPKTPSDYTEATAEYARLLRGLATEILSALSLGLGLEEGRLEQEVGGIEELLLQMKINYYPKCPQPELALGVEAHTDISALTFILHNMVPGLQLFYEGKWVTAKCVPNSIIMHIGDTVEILSNGKYKSILHRGLVNKEKVRISWAVFCEPPKEKIILKPLPEVVSKAEPARFPPRTFAQHIEHKLFRKTQDALLSK
Trema orientalis	Eudicots	gene-TorRG33x02_274140	361	MVISVAPRVESLASSGIQAIPKEYVRPEEELKNIGNVFDEEKKEEGPQVPTIDLKAINSEDPVVREKCREELKKAAAEWGVMHLVNHGIPDDLINRVKKAGQTFFSLPIEEKEKYANDQASGKIQGYGSKLANNASGQLEWEDYFFHLVYPEDKRDLSTWPKTPADYTEATSEYARLLRGLVTTILSVLSLGLGLEEDRLEKEAGGLEELLLQMKINYYPKCPQPELALGVEAHTDVSALTFLLHNMVPGLQLFYEGNWVTAKCVPNSIIMHIGDTIEILSNGKYKSILHRSLVNKEKVRVSWAVFCEPPKEKIILQPLPEVVSEAEPPLFPPRTFAQHIEHKLFRKTQELNANNNGAISK
Trifolium pratense	Eudicots	Tp57577_TGAC_v2_gene19583	356	MGTVGQRVESLALSGISSIPKEYVRPKEELTNIGNIFDEEKKQGPQVPTIDIKEINSSDEFVRRNCREKLKKAAEEWGVMNLVNHGISEELLNRLKKAGETFFKLPIEEKEKYANDQSDGKIQGYGSKLANNASGQLEWEDYFFHCIFPEDKRDLSIWPKTPADYTEVTTEYAKELRGLASKIMEVLSLELGLEGGRLEKEVGGMEELLLQMKINYYPICPQPELALGVEAHTDVSSLTFLLHNMVPGLQLFYEGKWVTAKCVPGSILMHIGDTIEILSNGKYKSILHRGLVNKEKVRISWAVFCEPPKEKIILKPLPELVTEIEPARFPPRTFAQHIHHKLFRKSEEEKKDDPKI
Tripterygium wilfordii	Eudicots	gene-HS088_TW16G00904	357	MVISAVSSRVESLSSSGIRAIPKEYIRPQEELTSIGDVFEEEKKHEGPQIPTIDLKEIDSEDKVVREKCREALKKGAVEWGVMHLVNHGISNELMERVKVAGKAFFDQPVEEKEKYANDQASGKIQGYGSKLANNASGQLEWEDYFFHLIFPEDKRDLSIWPKTPSDYIEATSEYAKELRGLATKILSVLSLGLGLEEGRLEKEVGGLEELLLQMKINYYPKCPQPELALGVEAHTDVSALTFILHNMVPGLQLFYEGKWVSAKCVPDSIIMHIGDTIEILSNGKYKSILHRALVNKEKVRISWAVFCEPPKEKIILKPLPEVGSETEPARYPPRTFSQHIQHKLFKKTEEALSKKV
Tripterygium wilfordii	Eudicots	gene-HS088_TW20G00294	357	MVTSEVTPRVESLATSGIQAIPKEYIRPQDELTSIGNIFEEEKKHEGPQIPTIDLKEMDSEDKVVREKCREALKKASVEWGVMHLVNHGISEELMERVKVAGKAFFDQPIEEKEKYANDQASGKIQGYGSKLANNASGQLEWEDYFFHLIFPEDKRNLSIWPKTPSDYIKATSEYAKELRGLATKILSVLSLGLGLEEGRLEKEVGGLEELLLQMKINYYPKCPQPELALGVEAHTDVSALTFILHNMVPGLQLFYEGKWVTAKCVPNSIIMHIGDTIEILSNGKYKSILHRGLVNKERVRISWAVFCEPPKEKIILQPLPEVVSETEPALYPPRTFAQHIHHKLFKKTQEALSKKA
Tubocapsicum anomalum	Eudicots	Tubocapsicum_anomalum_05G003530	448	MVSEVVPTSSRVESFAKSGIQTIPKEYVRPQEELNGIGNIFEEEKKDEGHQVPTIDLKEIDSEDKEIREKCHQELKKAAMEWGVMHLVNHGISDELINPVKVAGGTFFDLPVEEKEKYANDQPSGNVQGYGSKLANSACGKLEWEDYFFHCVFPEDKRDLAIWPKTPADYIPATREYAKQIRNLATKIFAVLSIGLGLEEGRLEKEVGGMEDLLLQMKINYYPKCPQPELALGVEAHTDVSALTFILHNMVPGLQLFYEGKWVTAKCVPNSIIMHIGHTIEILSNGKYKSILHRGVVNKEKVRISWAIFCEPPKEKIILKPLPETVTEADPPRFPPRTFAQHMAHKLFKKDDLNATAEHKAFKKDDQDSAAEQKVSKKDNHDIVAERNVLKEDKQNSAA…
Vaccinium duclouxii	Eudicots	VducChr12G370260	435	MTGDVTFVPPIDAMSRLTSRHVGRVVKSSRDIPHHPRAPAGGGGRSPSTSNLKPILVVNRLYWPSLTPSLKLTYKMVSTMVAAPSRVESLASSGIQSIPKEYVRPKEELTSIGNIFEEEKKHEGPQVPTIDLEDLVSEDKEARERCHEALKKAATEWGVMHLVNHGVPEELMDRVRVAGEGFFNQPVEEKEKYANDHDTGNSGKIQGYGSKLANNASGQLEWEDYFFHTVYPEDKTDMKIWPKNPSDYIPATSEYANHLRGLTTKVLSALSVCLGLEEDRLEKEVGGKDELVIQMKINYYPKCPQPELALGVEAHTDVSALTFILHNMVPGLQLFYEGKWITAKCVPNSIIMHIGDTVEILSNGKYKSILHRGLVNKEKVRISWAAFCEPPKEKIILKP…
Vaccinium macrocarpon	Eudicots	vmacro14016_Vaccinium_macrocarpon_Stevens_v1	360	MVSTIVAAPSRVESLASSGIQSIPKEYVRPKEELTSIGNIFEEEKKHEGPQVPTIDLQDLVSEDKEARERCHEELKKAATEWGVMHLVNHGVPEELMDRVRVAGEGFFNQPVEEKEKYANDHDTGNSGKIQGYGSKLANNASGQLEWEDYFFHTVYPEDKRDMTIWPRNPADYIPATSEYSNHLRGLTTKVLSALSVCLGLEEGRLEKEVGGKDELVIQMKINYYPKCPQPELALGVEAHTDVSALTFILHNMVPGLQLFYEGKWITAKCVPNSIIMHIGDTVEILSNGRYKSILHRGLVNKEKVRISWAAFCEPPKEKIILKPLPETVSETEPARYPPRTFSQHIEHKLFRKTQALNGA
Vernicia fordii	Eudicots	tung.gene.scaffold2060.00007	354	MVTTMAPRVESLSSSGIQSIPKEYIRPQEELTSIGNVFEEEKKKEGPQVPTIDLKEVDSEDKVVREKCRQEFIKAAKEWGVMHLVNHGISEQLIDRVRKAGQAFFDQPLEEKERYANDQASGKIQGYGSKLANNASGQLEWEDYFFHLIFPEEKRDLSIWPKTPSDYIEATSEYARQLRALATKILSVLSLGLGLEEGRLEKEVGGLEELLIQMKINYYPKCPQPELALGVEAHTDISALTFILHNMVPGLQLFYEGKWVTAKCVPNSIIMHIGDTIEILSNGKYKSILHRGLVNKEKVRISWAAFCEPPKEKIILKPLPEVVTEAEPALFPPRTFAQHIEHKLFRKSQEAVST
Vigna radiata	Eudicots	Vradi11g02530	353	MVGTVGPRVESLASSGIKCIPKEYVRPQEELENIGNVFEEEKKEGPQVPTIDLGEIDSPSEVVRGKCREKLKKAAAEWGVMNLVNHGIPEELLNRLRKAGETFFSLPIEEKEKYANDQATGKIQGYGSKLANNASGQLEWEDYFFHLVYPEEKRDLSIWPTKPSDYTEATSEYARQLRRLATKILEALSIGLGLEGGRLEKEVGGMEELLLQLKINYYPICPQPELALGVEAHTDVSSLTFLLHNMVPGLQLFYKGNWVTAKCVPNSIFMHIGDTIEILSNGRYKSILHRGLVNKEKVRISWAVFCEPPKEKIILQPLPELVTEKEPARFPPRTFAQHIHHKLFRKDEEALPN
Vigna unguiculata	Eudicots	gene-LOC114173327	353	MMGTVGHRVESLASSGIKCIPKEYVRPQEELENIGNVFEEEKKEGPQVPTIDLGEIDSPSEVVRGRCREKLKKAAEEWGVMNLVNHGIPEELLNRLRKAGETFFSLPIEEKEKYANDQASGKIQGYGSKLANNASGQLEWEDYFFHLVFPEDKRDLSIWPTKPSDYTEATSEYARLLRKLATKILEALSIGLGLEGGRLEKEVGGMEELLLQLKINYYPICPQPELALGVEAHTDISSLTFLLHNMVPGLQLFYEGKWVTAKCVPNSIFMHIGDTIEILSNGRYKSILHRGLVNKEKVRISWAVFCEPPKEKIILQPLPELVTEKEPARFPPRTFAQHIHHKLFRKDEEAVSN
Vitis vinifera	Eudicots	gene-VitviT2T_002094	355	MVTSVAPRVESLSSSGIQSIPKEYIRPQEELTSIGNVFEEEKKDEGPQVPTIDLKDIESEDEVVRERCREELKKAAMEWGVMHLVNHGISDDLINRVKVAGETFFNLPMEEKEKYANDQASGKIAGYGSKLANNASGQLEWEDYFFHLIFPEDKRDMTIWPKTPSDYVPATCEYSVKLRSLATKILSVLSLGLGLEEGRLEKEVGGMEELLLQKKINYYPKCPQPELALGVEAHTDVSALTFILHNMVPGLQLFYEGKWVTAKCVPNSIIMHIGDTIEILSNGKYKSILHRGLVNKEKVRISWAVFCEPPKEKIILKPLPETVSETEPPLFPPRTFSQHIQHKLFRKTQEALLSK
Xanthoceras sorbifolium	Eudicots	gene-JRO89_XS14G0041500	365	MVTSIVRVESLASSGIQAIPEEYIRPQEELTSIGGGNVFEEEKKKEGPQVPTIDLMEIDSEDKLVREECREQLKRAAMEWGVMHLVNHGISDDVIDRVKKAGQAFFNLPVEEKEKYANDQASGNVEGYGSKLANNASGQLEWQDYFFHLAYPLDKTDMSIWPKSPTDYAEATSEYTRQLRDLVTKILSVLSLGLGLEEGRLEKEVGGVEELLFKMKINYYPKCPQPELALGVEAHTDVCALTFILHNMVPGLQLFYQGKWVTAKCVPNSIIMQVGDTIEILSNGKYRSILHRGLVNKERVRISWAVFCEPPEEKTLLKPLPETVSETEPPLFPPRTFRQHIQHKIFNKKITQDQEDALLFSTKQG
Zingiber officinale	Monocots	gene-ZIOFF_061315	420	LTVWWLSQNHRVRVSACIHLPDRPMPRSLVAIYMPASLSGEFINRRHQISYQIAKMVAKVASRVEILAKSGLSEIPAEYIRPESERLDLGDAFETAKKGAEDQLGPQLPVVDLQALESGDEAARRACVEELRRAASEWGVMHITNHGIKPELVERLRKVGKEFFDLPVEEKERYANDQASGKIQGYGSKLANNASGQLEWQDYFFHLIFPEEKIDVSIWPKQPEDYIEVTAEFGKQLRVVVTKLLEALSEGLGLEKGTLDSELGGTKDLLLQMKINYYPVCPQPDLALGVEAHTDISALSFILHNMVPGLQVFYDGKWVTAECIPDALIVHVGDSLEILSNGRYKSVLHRGLVNKEKVRISWAVFCEPPKETILLRPLEELLADGTPPNFPPRTFEQHI…
Zingiber officinale	Monocots	gene-ZIOFF_064292	387	MPASLSGEFINRRHQISYQIAKMVAKVASRVEILAKSGLSEIPAEYIRPESERLDLGDAFETAKKGAEDQLGPQLPVVDLQALESGDEAARRVCVEELRRAASEWGVMHITNHGIKPELVERLRKVGKEFFDLPVEEKERYANDQASGKIQGYGSKLANNASGQLEWQDYFFHLIFPEEKIDVSIWPKQPEDYIEVTAEFGKQLRVVVTKLLEALSEGLGLEKGTLDSELGGTKDLLLQMKINYYPVCPQPDLALGVEAHTDISALSFILHNMVPGLQVFYDGKWVTAECIPDALIVHVGDSLEILSNGRYKSVLHRGLVNKEKVRISWAVFCEPPKETILLRPLEELLADGTPPNFPPRTFEQHIQHKLFKKNNPEAATPPANATN
Ziziphus jujuba	Eudicots	gene-FEM48_Zijuj11G0069200	354	MATSGVVPRVETLSSSGIQSIPKEYVRPQEERSSIGDVFEEEKKIEGPQVPIIDLKDIDSMDEAVRDKCREELKKVAMDWGVMHLVNHGIPNDLIERVKKAGQAFFDQPIEEKEKYANDQGSGNIQGYGSKLANNAGGHLEWLDYFFHLVYPEDKRNSSIWPKTPSDYIEATSEYARLLRGLATKVLSVLSLGLGLEEGRLEKEVGGMEELLLQMKINYYPKCPQPELALGVEAHTDISALTFILHNMVPGLQLFYQGNWVTAKCVPNSIIMHIGDTIEILSNKKYKSILHRGLVNKEKVRISWTVFCEPPKDKIILKPLPEIVSETEPPLFWPRTFGQHIQHKLFKKTIVEGN

## Sheet: 3
Table S2-3. The FLS gene family members information statistics.
Species	Taxa	Gene ID	Length	Protein sequences
Achnatherum splendens	Monocots	OkoG004642	333	MAEVQSVQALASSMGAIPPEFVRPEHEQPGATTFRGAAAPEIPVIDMSAEGCGERMAEAAREWGLFQVVNHGVPAEAMAELQRVGRAFFALPQEEKERYAMDPASGKIEGYGSKLQRDLEGKKTWNDFFFHNVAPPAMVNHDIWPKNPHGYREVNEEYCRHMQRLTRELFERLSAGLGLEEGAMWEAFGGDDLVLLQKINFYPPCPQPELTLGVAPHTDMSTLTILVPNEVQGLQVFRDGHWYDAKYVPDALIIHIGDQIEASIYTNGRYKAVLHRTTVNKERTRMSWPVFVEPPKEHVVGPHRQLVTEESPAKYKAKKFKDYQHCKINKLPQ
Aegilops bicornis	Monocots	EVM0021299	331	MAAQSVQALASSLGALPPEFVRPEHEQPRATTFRGAAPPEIPVVDMSSPGSWRRMAEAAAEWGIFQVVCHGVPAEAVAELQRVGRGFFALPQEEKQRYAMDPGEGRTEGYGSTLRKGDLEGKKAWADFLFHNVAPPAAVNHAVWPESPEGYREANEAYCGHMVRLARELFGRLSAELGLDEGAMAEAFGGGDVVLLQKINYYPPCPQPELALGLAPHTDMSTLTVLLPDEVQGLQVFKDGCWYDVNYVPGALIIHIGDQIEIMSNGRYKAVLHRTTVSRDKTRMSWPLFVEPPPEHAVGPHPQLVTDEFPAKYKAKKFKDYKYCKINKLPQ
Aegilops tauschii	Monocots	gene-LOC109784747	334	MARAAAQSVQALASSLGALPPEFVRPEHEQPRATTFRGAAPPEIPVVDMSSQDAGRRMAEAAAEWGIFQVTGHGVPAEAVAELQRVGRGFFALPQEEKQRYAMDPGEGRTEGYGSTLRKGDLEGKKAWADFLFHNVAPPAAVNHSVWPESPAGYREANEAYCGHMVRLTRELFGRLSAELGLEEGAMAEAFGGDDVVLLQKINFYPPCPQPELALGLAPHTDMSTLTVLLPDEVQGLQVFKDGCWYDVNYVPGALIIHIGDQIEIMSNGRYKAVLHRTTVSREKTRMSWPVFVEPPPEHVVGPHPQLVADESPAKYKAKKFKDYKYCKINKLPQ
Ananas comosus	Monocots	gene-ACMD2_14458	333	MEVEKVPVQAIASALTAAPDAIPSEFVRSEHDRPGTTTFRGPVPEIPVVDLSEPERGRAVVAASQEWGIFQVVNHGIPGAAIGDLQRVGREFFELPQAQKERYGMDPNSGRFEGYGTKLQKDLEGKKDWVDFFFHIVWPPSSVDYSIWPTNPPEKANEEYTKYLVKLMDKIFEYLSVGLGLEKHVLKEACGGEELRLLAKINYYPPCPRPDLALGVAPHTDMSTLTLLVPNDVPGLQVFKDDHWFDAKYVPDAIIVHIGDQLEILSNGKYKSVLHRTTVNKEKVRISWPVFCEPPGELAIGPLPQLVDNENPGKYKTKKFKDYQYCKINKLPQ
Asparagus officinalis	Monocots	gene-LOC109820207	335	MEVERVQAIASVAANLDTIPTEFIRSEHERPDITTYHGPVPDIPVVDLSVADRDSVVKAIADASMEWGIFQLVNHGIPTEVIEELQRVGTEFFGLPQEEKEVYATVPGSGSFQGYGTKLQRDLEGKKAWVDYLFHNVWPESRVDYKYWPTNPPAYRKANEEYAKHLLRVVDEMLSSLSLGLGLEPNALKDAVGGDDLEYLLKINYYPPCPRPDLALGVTPHTDMSAITILVPNEVPGLQVFKDDHWFDANYIPNALIVHIGDQIEILSNGKYKSVLHRTTVNKEKTRMSWPVFCSPPGELVIGPLPDLVNDENPAKFKTKKYEDYSYCKINKLPQ
Avena sativa	Monocots	AVESA.00010b.r2.6AG1041200	335	MVRGLAGMAGVAQSVQASSVGAQHPPEFARSDSEHDKNKAGAAPAEIPVIDMSLSCYGARMAEAAREWGIFQVVNHGVPPSAVSELQRVGREFFALPQAEKQRYAMDPSSGKTEGYVSTMQRGGNQKTWADFLFHNVAPPSAVNHAVWPEKPEGYREANEAYCGHMRRLTRTLFEVLSAGLGLEEGAMAEAFGGDEVVFLHKINFYPPCPQPELALGVAPHTDLSALTVLVPNEVPGLQVSRDGRWNDVEYMPGALIVHIGDQIEILSNGRYKAVLHRTTVSKEKTRMSWPVFVEPPTELVVGPHPRLITGECPAKYKAMKFKDYKYCKINKLPR
Avena sativa	Monocots	AVESA.00010b.r2.6CG1134920	330	MTGVAQSAQAPASSLVALLPEFARSEHDNNQTGAAHPEIPVIDMASCCCGARMAEAAREWGIFQLVNHGVPASAVSELQRVGREFFALPQAEKQRFAMDPASGKTEGYGCTMQRDIPGGNKKTWGNFLFHNVAPPSAVNHAVWPENPEGYREANEAYCGHMRRLTRTLFERLSAGLGLEEGAMAESFGGDEVVFLHKINFYPPCPQPELALGVAPHTDLSALTVLVPNEVPGLQVSRDGRWHDVEYVPGALIVHIGDQIEILSNGTYKAVLHQTTVSKEKTRMSWPVFVEPPMELVVGPHPRLITGECPDKYKAKKFMDYKYCKINKLPQ
Avena sativa	Monocots	AVESA.00010b.r2.6DG1159130	335	MVRGLAGMAGVAQSVQASSVGAQLPPEFARSDSEHDQNQAGAAPPEIPVIDMSLSCYGARMAEAAREWGIFQVVNHGVPPSAVSELQRVGREFFALPQAEKQRYAMDPSSGKTEGYGSTMQRGGNQKTWADFLFHNIAPPSAVNHAVWPENPEGYREANEAYCGHMRRLTRTLFEVLSAGLGLQEGAMAEAFGGDEVVFLHKINFYPPCPQPELALGVAPHTDLSALTVLVPNEVPGLQVSRDGRWCDVEYMPGALIVHIGDQIEILSNGRYKAVLHRTTVSKEKTRMSWPVFVEPPTELVVGPHPRLITGECPAKYKAMKFKDYKYGKINKLLQ
Brachypodium distachyon	Monocots	gene-BRADI_3g57910v3	345	MAEARQSVQALASSPGAAIIPPEFVRPAHERPGATTFRGDAPAPEIPVIDMSLSWPAAGARMAEAARDWGIFQVVNHGIPASAVAELQRVGREFFSLPQEHKSRYAMDPASGKTQGYGSMSLQQKDNHDKKKTPTTWVDFFFHNVSPPAMVDHRLWPGSGSDNGYKEANEEYARHVQRLTRELFGQLSAGLGLEESAMWEALGGEDVVLLQKINFYPPCPQPELTLGVAPHTDMSALTVLVPNDVPGLQVFKDGRWHDVRYVPGALIIHIGDQIEILSNGRYKAVLHRTTVSKDKTRMSWPVFVEPPAEHAVGPHPQFVTDENPAKYKAKKFRDYKHCKINKLPQ
Brachypodium hybridum	Monocots	Brahy.D03G0796900.v1.1	345	MAEARQSVQALASSPGAAIIPPEFVRPAHERPGATTFRGDAPAPEIPVIDMSLSWPAAGARMAEAARDWGIFQVVNHGIPASAVAELQRVGREFFSLPQEHKSRYAMDPASGKTQGYGSMSLQQKDNHDKKKTPTTWVDFFFHNVSPPAMVDHRLWPGSGSDNGYKEANEEYARHVQRLTRELFGQLSAGLGLEESAMWEALGGEDVVLLQKINFYPPCPQPELTLGVAPHTDMSALTVLVPNDVPGLQVFKDGRWHDVRYVPGALIIHIGDQIEILSNGRYKAVLHRTTVSKDKTRMSWPVFVEPPAEHVVGPHPQLVTDENPAKYKAKKFRDYKHCKINKLPQ
Echinochloa crusgalli	Monocots	scaffold160.69	334	MADVYQSVHELSMSGVVLPEFVWAAQDQPGTTRFSGSSGPEVPVLDMSEPDCGTRMAGAAMNWGAFQVVNHGVPEEVVAELQRVGRAFFALPQEKERYATNQTSKNKIEGYRVGVRAPPRNVNGKKMWADFFHHYVAPAAMVNHDIWPKNPAGYREANEEYCRHMQRLAPQMFEYLSVGLGLEEDAMRDAFGGDELVLLQKMNSYPPCPQPDLVLGTGPHTDMCALTVLLPNEVQGLHVFKDGLWYDVKYIPMALIVLIGDQIEILSNGRYKATVHRSTVDKEKTRMSWPVFMEPPGEVIVEPHQQLTTDDSPVKYKTKKYKDYQYCRLNLLPQ
Echinochloa crusgalli	Monocots	scaffold57.448	352	MADFYHSVHELSMSGVVLPEFVRAAKDQPGAGTTTSRGGSGLEVPVVDMSKPDCGVRMADAATNWGSFQVVNHGVPEEVVAKLQSSGRAFFALPQEEKERYATNQASKNVEGYGVGIRAPRRNLEGRKMWADYLYHYVAPPTMVNQDIWPKNPAGYREANEEYCRHMQRLSREMFEHLSAGLGLEQNAMRDAFGGGELVLLQKINSYPPCPRPDIVLGVGPHTDMCTLTILLPDEVLGLQVFNDGLWYDVNYIPGALIVLIADQIEILSNGRYKAGLHRAMVNKDKTRMSWPVFVEPPGEVVVGPHQQLTTDDSPVKYKTKKYKDYQYCKVNLSTCCHSEQVRPVTVDMLSA
Echinochloa crusgalli	Monocots	scaffold82.114	338	MADVYHSVHELSMSGVVLPEFVWAAQDQPGATKFTGSSGPEVPVLDMSDPDCGTRMADAAMNWGAFQVVNHGVPEEVVAELQRVGRAFFALPQEEKERYATNQTSKNKIEGYRVGVRAPPRNVKGRKMWADFFHHYVAPAAVVDHDIWPKNPAGYSACREANEEYCRHMQRLARQIFEHLSVGLGLEKYAMRDAIGGDELVLLQKMNSYPPCPQPDLVLGTGPHTDMCALTILLPNEVQGLQVFKDALWYNVKYIPMALIVLIGDQIEILSNGRYKATVHRSTVNKEKTRMSWPVFMEPPGEVIVGPLQQLTTDDSPVKYKTKKYKDYQYCRLNLLPQ
Elaeis guineensis	Monocots	gene-LOC105058232	335	MEAERVQVIASRSNAMGTIPSEFIRSELERPGTTTFHGPVPEIPVVDLAVPDRDRVVQVMVKAGQEWGMFQVVNHGIPVEVIKELQRVGKEFFELPQEEKEAYAMKPESETLEGYGTKLQKDLEGKMAWVDFFFHNIWPQSRVDHSIWPKNPASYRKANEEYTKHLLGVVDEVLASLSLGLGLEEHVLKDALGGEELELLLKINYYPPCPRPDLALGVVAHTDMSAITMLVPNEVPGLQVFRDDHWFDTKYIPNAIIVHIGDQIEILSNGKYKSVLHRTTVNKEKVRMSWPVFCSPPAEMVVGPLPQLVSHESPAKYKTKKYKEYKYCKINKLPQ
Eleusine coracana	Monocots	gene-PR202_gb09948	334	MGEAEAHQSVQALATSLCSLPPEFVRPEQEQPGATTFHGAAAPDAPVIDMSVPGSGARIAAAAREWGLFQVVNHGVPPAAVAELQRVGRAFFALPQAEKQRHAMDPASGKIEGYGTKLQRDLDGKKTWNDFFFHVVAPPAMVDHGIWPERPEGYREANEEYCRHMQRLTSDLFEHLSLGLGLDKGAMAEAFGGDDLVFLQKINFYPPCPQPELTLGVAPHTDMSTVTILVPNEVQGLQVFRDGHWYDAKYVPDALIVHIGDQIEIFSNGEYKAVLHRTTVNKEKTRMSWPVFVEPPGELVVGPHPKLVSDESPAKYKAKKYKDYQHCKINKLPM
Eragrostis curvula	Monocots	gene-EJB05_20184	318	MGKPHQSVQALATSLRALPPEFVRPEQEQPGATTFRGPAAPEAPVIDMSEPGCGARMAEAARDWGLFQVVNHGVPAAAVAELQRVGRAFFALPQAEKEQYAMDPASGRIEGYGTKLQRDLDGKKTWNDFFFHVVAPPAMVDHGVWPDSPAGYRAANEEYCGHMMRLTRALFEHLSLGLGLEKGAMAEAFGGDELVFLQKINFYPPCPQPELTLGVAPHTDMSTLTVLVPNEVQGLQVFRDGHWYDAKYIFSNGKYKAVLHRTTVNKDKTRMSWPVFVEPPRELVVGPHPQLVTDESPAKYKAKKYNDYQYCKINKLPM
Eragrostis curvula	Monocots	gene-EJB05_22278	334	MAEVQQSVQALSVSGAVPPEFVRLEHDQPGGATFQDTGLEEAPVIDMSKPDCGSRMVEAAMEWGSFQVVNHGVPAAAVAELQSVGRAFFALPQEEKDRYAADPASGRIEGYGVGTRAPRRNLAGKKMWADYFYHYVAPLAIVNHDIWPNNPAGYREANEEYCRHMQRLTREMFEHLSTGLGLEKGAMSEAFGGDELVLLQKINSYPPCPQPDVVLGVGSHTDMCTLTILLPNDVSGLQVFKDGRWHDVKYIPGALVVLIADQIEILSNGRYKAGMHRAMVNKEKTRMSWPVFVEPPRELVVGPHQLLATDDNPAKYKAKKYKDYQYCKINLLPQ
Eragrostis curvula	Monocots	gene-EJB05_22415	334	MAEVQQSVQALSVSGAVPPEFVRLEHDQPGGATFQDTGLEEAPVIDMSKPDCGSRMVEAAMEWGSFQVVNHGVPAAAVAELQSVGRAFFALPQEEKDRYAADPASGRIEGYGVGTRAPRRNLAGKKMWADYFYHYVAPQAIVNHDIWPNNPAGYREANEEYCRHMQRLTREMFEHLSTGLGLEKGAMSEAFGGDELVLLQKINSYPPCPQPDVVLGVGSHTDMCTLTILLPNDVSGLQVFKDGRWHDVKYIPGALVVLIADQIEILSNGRYKAGMHRAMVNKEKTRMSWPVFVEPPRELVVGPHQLLATDDNPAKYKAKKYKDYQYCKINLLPQ
Euryale ferox	Basal angiosperms	EF22G007440	333	MEVVSVQSVASSRLDNIPSEFIRPEMERPGTTTYLGPAPEIPTVDLSDPDSDEVLRKMVKAGKEWGIFQLVNHGIPEEVVKELQAVGKEFFELSAEEKEAYARDPNSGSLEGYGTKLQKDLEGKKSWVDFFFHIVWPPSRINFDVWPKKPAAYRKCNEEYTKHLLEVVDKILGALSEGLGVERSRLKNAVGGEELEYMLKINYYPPCPRPDLTLGVVQHTDMSAITLLVPNEVPGLQVFKDGIWFDAKYIPNALIVHIGDQIEILSNGIYKAVLHRTTVNKEKARMSWPVFLEPPPETVIGPMPELLGEDNPPKFKTKKYKDYQYCKLNKLPQ
Iris pallida	Monocots	gene-M6B38_172870	339	MEVESSSTVQALASSLGVKLDAIPSEFVRSEDERPGTTTFRGPVPEIPVVDLAGRDRDRIAKAVSEAAEGWGIFQIVNHGVPAEAIAALQRVGRGFFEMPREEKEKYAVEPGSGSVEGYGSRLQKEPEGKRAWVDYLFHNVWPESRIDYKFWPESPPDYRKVNQEYARYLVSVMDEMLSSLSLGLGLEGHVIKEALGGEGVELLLKINYYPPCPRPDLALGVVAHTDMSAVTLLVPNEVPGLQVFKDGHWIDAKYIPNAIIVHIGDQIEILSNGKYKSVLHRTTVNKEKVRMSWPVFCSPPDDRAVGPLPQLVSEASPAKFKTKSYKDYKYCKLNKLPQ
Iris pallida	Monocots	gene-M6B38_178375	339	MEVESSSTVQALASSLGVKLDAIPSEFVRSEDERPGTTTFRGPVPEIPVVDLAGRDRDRIAKAVSEAAEGWGIFQVVNHGVPAEAIAALQRVGRGFFEMPREEKEKYAVEPGSGSVEGYGSRLQKEPEGKRAWVDYLFHNVWPESRIDYKFWPESPPDYRKVNQEYARYLVSVMDEMLSSLSLGLGLEGHVIKEALGGEGVELLLKINYYPPCPRPDLALGVVAHTDMSAVTLLVPNEVPGLQVFKDGHWIDAKYIPNAIIVHIGDQIEILSNGKYKSVLHRTTVNKEKVRMSWPVFCSPPDDRAVGPLPQLVSEASPAKFKTKRYKDYKYCKLNKLPQ
Joinvillea ascendens	Monocots	Joasc.11G079800.v1.1	337	MAEVQRVQAIASLSAKVDAIPAEFVRPEHEQPGITTFRGDAMPEIPVVDMSDGDRGRVVERVVEAASEWGLFQVVNHGIPDEVIAELQRVGREFFELPQEEKEKYAMDPASGKIEGYGTKLYRDLEGKKSWVDFFFHNVSPPAKVNYDIWPKKPAEYRKANEEYCKYLLRVMDELLECLSLGLGLEKHAMKEAFGGDDLILLQKINFYPPCPQPELTLGVPPHTDMSTLTILVPNDVPGLQVFKDGHWYDAKYVPNALIIHIGDQIEILSNGKYKAVLHRATVNKEKTRMSWPVFVEPPVEQVVGPHPQLVTDEDPAKYKSKTFKDFRYCKLNKLSQ
Leersia perrieri	Monocots	LPERR02G27670	480	MADVQSVQALVTSSPASIPPEFVRSEHERPGVTTFRGGAAPEIPVIDMSAPDAGARVAEASADWGLFQVVNHGVPREAVAELQRVGREFFALPQEEKQRYAMDPSSGKIEGYGSKLQKDADGKKTWSDFFFHNVSPPAMVSHDVWPDRPVGYREANEVYCGHMIRFARKLFGHLSAGLGMEDGAMWEAFGGGEMVFLQKINFYPPCPEPELTLGVAPHTDLSTLTVLVPNEVQGLQVFRDGHWYDAAYVPDALIIHIGDQIEILSNGKYKAVLHRTTVNKEKTRMSWPVFIEPPPEHVVGPHPQLVTDESPAKYKAKKFKDYRHCKINKLPIYFTESYLLLPEGFGGGEMVFLQKINFYPPCPAPDTDLSTLTVLVPNDVQGLQVFRDGHWYDAAYVPD…
Lolium rigidum	Monocots	gene-LOC124674562	314	MPGAEFMPSDHELHGAAMVHSVEIPVIDMSSNNAGSLMVQASMEWGIFQVVNHGVPASAMSELQRVGREFFALPQEEKQRHAIDPSSGKAEGYGSTLKRDVPGGMMTWSEFLFHNLAPPSAVDHAVWPQKPNGYREANEAYFAHLHTLTRRLFEGLSAGLGLEEGAMEEAFGGDDVVFLQKINFYPPCPHPELAHGVAPHTDLSTLTVLMPNEVPGLQVSRDERWYDVKYVPGAIIVHIGDQIEILSNGRYKAVLHRTTVSNEKTRMSWPVFVEPPMEHVVGPHPQIVAGEGQAKYKAKKFKDYKYCKINKLPQ
Lolium rigidum	Monocots	gene-LOC124677808	314	MPGPEFMPSDHEQHGAAMVRSVEIPVIDMSSNNAGSRMVQASMEWGIFQVVNHGVPPSAMSELQRVGREFFALPQEEKQRYAMDPSSGKAEGYGSTLKRDAPGGMMTWSEFLFHNLAPPSAVDHAVWPQKPNGYREANEAYFAHLHTLTRRLFEGLSAGLGLEEGAMEEAFGGDDVVFLQKINFYPPCPHPELAHGVAPHTDLSTLTVLMPNEVPGLQVSRDERWYDVKYVPGAIIVHIGDQIEILSNGRYKAVLHRTTVSNEKTRMSWPVFVEPPMDHVVGPHPQIVASEGQAKYKAKKFKDYKYCKINKLPQ
Lolium rigidum	Monocots	gene-LOC124688482	327	MAGAMQSVHAHPPEFARSAHEQPCATTFHGAAAPPEIPVIDMSSPHAGRAMAGAAREWGIFQVVNHGVPASAVSELQRVGREFFALPQEEKQRYAMDPSSGKTEGYGSTLQRDGPGGKKTWADFLFHNVAPPSAVNHSVWPENPKGYRAANEAYCGHMRRLTRTLFERLSAGLGLEEGAMAEAFGGDEVIFLQKINFYPPCPQPDLALGVAPHTDLSTLTVLVPNEVPGLQVFRDGQWHDVEYVPGALIVHIGDQIEILSNGRYKAVLHRTTVSKEKTRMSWPVFVEPPTEHVVGPHLRLVTDEYPAKYKAKKFKDYKYCKINKLPQ
Musa acuminata	Monocots	gene-LOC103969181	373	METFPLPYLYLGSLNKIHQREQKNQVLASSSSDLDQHKMEMERVQAIASVCAANGAMPPEFIRSEHEQPGITTYRGPAPEIPVIDLAGDNQDQLTIAVAEASREWGIFQLLNHGIPGEVIRELQRVGMEFFELPQEEKEKYAMVPGSGSLEGYGTKLQKELEGKKAWVDFFFHYVSPPSRVNHAIWPKKPADYRQVNEHYGKHLACLVDRMLMALSRGLGLGDHVLKEALGGDGLEQLLKINYYPPCPRPDLALGVVAHTDMSAITILVPNHVPGLQVFNDEHWIDVNYVPDAVIVHIGDQIEILSNGIYKSALHRTTVNKEKVRMSWPVFCSPPGEMVIGPLQQLVGDESPPKYKAKKYKDYAYCKLNKLPQ
Musa acuminata	Monocots	gene-LOC103969182	335	MEVERVQVIASVCAADGVMPPEFIRSEHEQPGITTYRGPAPEIPVIDLAGADRDRLTIAVAEASREWGIFQLLNHGIPREVIRELQRVGKEFFELPQEEKEMYAMEFKPGSSEGYGTKLQRELEGKKAWVDFFFHYVSPPARVNHAIWPKNPSDYRKANEEYAKHLVGLVDKMLTTLSRGLGLEEHVLKGALGGDGLELRLKMNYYPPCPRPDLALGVVAHTDMCAITFLVPNLVPGLQVFKDEHWIDVNFIPNAVIVHIGDQIEILSNGTYKSVLHRTTVNKEKVRMSWPVFCAPPGEMVIGPLQQLVGDESPAKYKPKKYKDYAYCKLNKLPQ
Musa acuminata	Monocots	gene-LOC103977541	333	MEVERVQAIASLSVATNDIPPEFVRSEHEQPGITTYRGPVPEIPVIDLEDGDEGRVTRAIAEASQEWGIFQLVNHGIPGEVIRALQRVGREFFELPPEEKEKYAAAPGSLQGYGTKLQKDLEGKKAWVDFLFHNIWPPTHVDHRAWPENPVDYRKANEEYAKHLVGLVEKMLVSLSKGLGLEADVLKHAVGGDDLEFLLKINYYPPCPRPDLALGVVAHTDMSAITILIPNDVPGLQVFKDDHWFDAKYVPDAIIVHIGDQIEKLSNGRYKSVLHRTTVNKEKARMSWPVFCSPPGETVIGPLPQLVSDEQPAQYKTKKYKDYAFCKLNKLPQ
Oryza rufipogon	Monocots	ORUFI02G35330	335	MAEVQSVQALASSLAALPPEFVRSEHERPGATTFRGGDAPEIPVIDMAAPESAARVAEAAAEWGLFQVVNHGVPAAAVAELQRVGREFFALPQEEKARYAMDASSGKMEGYGSKLQKDLEGKKAWADFFFHNVAPPAMVNHDIWPSHPAGYREANEEYCKHMQRLARKLFEHLSTALGLDGGAMWEAFGGDELVFLHKINFYPPCPEPELTLGVAPHTDMSTFTVLVPNDVQGLQVFKDGHWYDVKYVPDALIIHIGDQIEILSNGRYKAVLHRTTVDKDRTRMSWPVFVEPPPEHVVGPHPQLVTDGSPAKYKAKKFKDYRHCKINKLPITPES
Oryza sativa	Monocots	LOC_Os02g52840.MSUv7.0	331	MAEVQSVQALASSLAALPPEFVRSEHERPGATTFRGGDAPEIPVIDMAAPESAARVAEAAAEWGLFQVVNHGVPAAAVAELQRVGREFFALPQEEKARYAMDASSGKMEGYGSKLQKDLEGKKAWADFFFHNVAPPAMVNHDIWPSHPAGYREANEEYCKHMQRLARKLFEHLSTALGLDGGAMWEAFGGDELVFLHKINFYPPCPEPELTLGVAPHTDMSTFTVLVPNDVQGLQVFKDGHWYDVKYVPDALIIHIGDQIEILSNGRYKAVLHRTTVDKDRTRMSWPVFVEPPPEHVVGPHPQLVTDGSPAKYKAKKFKDYRHCKINKLPM
Paspalum vaginatum	Monocots	gene-BS78_04G287600	331	MGKVQESVSVQELAASLGALPPEFVRSEHDQPGVTTHGGAEVPVIDMSEPGCGERVAAAAREWGLFQVVNHGVPSEVIAELQRVGRDFFSLPREEKERYAMDPASGKIEGYGSKLQKDLEGKKTWNDFFFHVVAPPEKVDHAVWPDSPAGYREANEAYCRHIQRLTFEMFELLSLGLGVDKGAMAEAFGGDDLVFLQKINYYPPCPQPELTLGVAPHTDMSTVTILVPNEVQGLQVFKDGHWYDAKYVPDALIVHIGDQIEIFSNGAYKAVLHRTTVNKEKTRMSWPVFVEPPGELVVGPHPQLVTDENPAKYKGKKYKDYQHCKINKLPM
Pharus latifolius	Monocots	Phala.11G128400.v1.1	335	MASEGLSVQVIASLRGEDDAIPPEFVRSKHEQPGMTTFCGGAAPEIPVINMSAVDSGRRMVEASREWGLFQVVNHGVPEAVVAELQRVGREFFALPQEEKERYAMDPAAGKLEGYGTKLQKDLEGKKAWVDFFFHNIAPPVKVDYDIWPKKPEGYRNANKEYGKHMQRVTQELFEHLSLGLGLEKDAMKAAFGGDELVLLQKINFYPPCPRPDLTLGVAPHTDMSTLTILVPNEVQGLQVFKDGLWYDAKYVPNALIVHIGDQIEILSNGIYKAVLHRTTVNKEKTRMSWPVFVEPPMELVVGPHPQLVTDENTAKYKAKKYKDYQYCKINKLPQ
Phoenix dactylifera	Monocots	gene-LOC103712517	335	MEDERVQAIASLSKALDTIPSEFIRSEHERPGTTTFHGPAPEIPVVDLADPDRDRVVQAVVKAGQEWGIFQLVNHGIPAEVIKEVQRVGREFFELPQEEKEAYAMKPESETLEGYGSKLQKDLEGKKAWVDFFFHNIWPQSRVNPSIWPKNPPSYRKANEDYTKCLLRVVDEVLASLSLGLGLEEQVLKEALGGEDLELLLKINYYPPCPRPDLALGVVAHTDMSAITMLVPNEVPGLQVFKDGHWSDAKYVPNAIVVHIGDQIEIVSNGKYKSVLHRTTVNKEKVRMSWPVFCSPPEEMVVGPLPQLVSNESTAKYKTKKYKDYRYCKINKLPQ
Rhynchospora pubera	Monocots	gene-LUZ62_014527	335	MELLRVQAVAELSATQNDIPEEFIMSKPNRPSSTTFTGPTPDLPVIDLANPDRESVTSAIAEASREWGIFQVVNHGVPEELIKKLQLVGNDFFQLPIEEKEAYAANPSSGSLEGYGTQFDKDLEGKKSWVDFLFHIVWPQSRINYKAWPQNPASYRKVNEEYTKCMLPLVDEMFGNLSIGLGLEKGALKEAAGGDEMKYMMKINYYPPCPRPDLALGITPHTDMSTLTIILPDQVPGLQVSKDEHWIDVKYVPNALIVHIGDQIEIMSNGVYKSVLHRTTVNKEKARLSWPLFVEPPEEKEIGPLPQLITGEKPAKYKCKKFKDYQYCKINKLPQ
Rhynchospora pubera	Monocots	gene-LUZ62_020517	335	MGFLRVQAVAELSATQNDIPEEFIMSKPNRPSSTTFTGPTPDLPVIDLANPDRESVTSAIAEASREWGIFQVVNHGVPEELIKKLQLVGNDFFQLPIEEKEAYAANPSSGSLEGYGTQFDKDLEGKKSWVDFLFHIVWPQSRINYKVWPQNPASYRKVNEEYTKCMLPLVDEMFGNLSISLGLEKGALKEAAGGDEMKYMMKINYYPPCPRPDLALGITPHTDMSTLTIILPDQVPGLQVSKDEHWIDVKYVPNALIVHIGDQIEIMSNGVYKSVLHRTTVNKEKARLSWPLFVEPPEEKEIGPLPQLITGEKPAKYKCKKFKDYQYCKINKLPQ
Rhynchospora pubera	Monocots	gene-LUZ62_039699	335	MELLRVQAVAELSATQNDIPEEFIMSKPNRPSSTTFTGPTPDLPVIDLANPDRESVTSAIADASREWGIFQVVNHGVPEELTKKLQLAGNDFFQLPIEEKEAYAANPSSGSLEGYGTQFDKDLEGKKSWVDFLFHIVWPQSRINYKVWPQNPASYRKVNEEYTKCMLPLVDEMFGNLSIGLGLEKGALKEAAGGDEMKYMMKINYYPPCPRPDLALGITPHTDMSTLTIILPDQVPGLQVSKDEHWIDVKYVPNALIVHIGDQIEIMSNGVYKSVLHRTTVNKEKARLSWPLFVEPPEEKEIGPLPQLITGEKPAKYKCKKFKDYQYCKINKLPQ
Rhynchospora pubera	Monocots	gene-LUZ62_054768	335	MELLRVQAVAELSATQNDIPEEFIMSKPNRPSSTTFTGPTPDLPVIDLANPDRESVTSAIADASREWGIFQVVNHGVPEELTKKLQLVGNDFFQLPIEEKEAYAANPSSGSLEGYGTQFDKDLEGKKSWVDFLFHIVWPQSRINYKVWPQNPASYRKVNEEYTKCMLPLVDEMFGNLSISLGLEKGALKEAAGGDEMKYMMKINYYPPCPRPDLALGITPHTDMSTLTIILPDQVPGLQVSKDEHWIDVKYVPNALIVHIGDQIEIMSNGVYKSVLHRTTVNKEKARLSWPLFVEPPEEKEIGPLPQLITGEKPAKYKCKKFKDYQYCKINKLPQ
Rhynchospora pubera	Monocots	gene-LUZ62_065796	335	MELLRVQAVAELSATQNDIPEEFIMSKPNRPSSTTFTGPTPDLPVIDLANPDRESVTSAIAEASREWGIFQVVNHGVPEELIKKLQLVGNDFFQLPIEEKEAYAANPSSGSLEGYGTQFDKDLEGKKSWVDFLFHIVWPQSRINYKAWPQNPASYRKVNEEYTKCMLPLVDEMFGNLSIGLGLEKGALKEAAGGDEMKYMMKINYYPPCPRPDLALGITPHTDMSTLTIILPDQVPGLQVSKDEHWIDVKYVPNALIVHIGDQIEIMSNGVYKSVLHRTTVNKEKARLSWPLFVEPPEEKEIGPLPQLITGEKPAKYKCKKFKDYQYCKINKLPQ
Saccharum spontaneum	Monocots	Sspon.03G0023840-2B	316	MSGTVPPDFVRSAHDQPGPNAFRGDSGPEAPPPPVIDMSRPECGALMADAATEWGLFQVVNHGVPAAVLLELQRVGRAFFALPREKEQHCTGSGYPATGSIEGYGIGITGPRGSSRDLEGKKNWEDYLFHYVAPPTVVNHDIWPKNPAGYREANEEYCRHLQRLTRELFGHLSLGLGLEKDAMSEAFGGDQLVLLQKISYYPPCPQPEVTLGIAPHTDMCAVTVLLPNDVEGLQIFKDGRWHDVKHILSYGRYKAAKHRVTVNKEKTRMSWPTFVEPPGELVVGPHQQLAAADSPAKYKPKKYKDYQFCKSNLLPQ
Secale cereale	Monocots	SECCE6Rv1G0412340	334	MARAAAQSVQALASSLGALPPEFVRPDHEQPRATTFRGAAPPEIPVVDMSSPDAGRRMAEAAAEWGIFQVVRHGVPAEAVAELQRVGRDFFALPQEEKQRYAMDPAEGKTEGYGSTLRKADLEGKKAWADFLFHNVAPPAAVNHAVWPESPEGYREANEAYSGHMLRLARELFERLSAELGLEAGAMAEAFGGHDVVLLQKINFYPPCPQPELALGLAPHTDMSTLTVLLPDEVQGLQVFKDECWYDVNYVPGALIIHIGDQIEIMSNGRYKAVLHRTTVSREKTRMSWPVFVEPPPEHVVGPHPQLVADEFPAKYKAKKFKDYKYCKINKLPQ
Secale cereale	Monocots	SECCE6Rv1G0412350	332	MAGAQSVQVLASSLGALPPEFVRPEHEQPRATTFRGAAPPEIPVVDMSSPDAGRRMAKAAREWGIFQLVGHGVPAGAVAELQRVGRDFFALPQEEKQRYAMNPAEGKTEGYGSTLRKADLEGKKAWADFLFHNVAPPAAVNHAVWPESPEGYREANEAYCGHMLRLTRELFERLSAELGLEAGAMAEAFGGDDVVYLQKINFYPPCPQPELALGLAPHTDMSTLTVLLPDEVQGLQVFKDGCWYDVNYVPGALIIHIGDQIEIMSNGRYKAVLHRTTVSREKTRMSWPVFVEPPPEHVVGPHPQLVADEFQAKYKAKKFKDYKYCKINKLPQ
Sorghum bicolor	Monocots	SORBI_3004G310100	332	MGEETHQSVQELAASLGALPPEFVRSEHDQPGVTTYRGADAPVIDMSDPGFGARMAVAAREWGLFQVVNHGVPSAAVAELQRVGRAFFALPREEKERYAMDPASGKIEGYGTKLQRDLEGKKTWNDFFFHVVAPPEKVDHAVWPETVAVAGYREANEEYCRHMQRLTRELFEHLSLGLGLHEGAMAEAFGGDGLVFLHKVNFYPPCPQPELTLGVAPHTDMSTLTILVPNEVQGLQVFKNGHWYDAKYVPDALIVHIGDQIEIFSNGVYKAVLHRTTVNKEKTRMSWPVFVEPPGELVVGPHPKLVTDERPAKYKAKKYKDYQHCKINKLPM
Thinopyrum elongatum	Monocots	Tel6E01G585500	334	MARAAAQSVQALASTLGALPPEFVRPEHEQPRATTFRGAAPPEIPVVDMSSPDAGRRMAEAAAEWGIFQVVGHGVPAEAVAVLQRVGREFFALPQEEKQRYAMDPAEGRTEGYGSVLRKGDLEGKKAWADFLFHNVAPPAAVNHAVWPESPAGYREANEAYCGHMVGLTRELFGRLSAELGLEEGAMAEAFGGDDVVLLQKINFYPPCPQPELALGLAPHTDMSTLTVLLPDEVQGLQVFKDGCWYDVNYVPGALIIHIGDQIEIMSNGRYKAVLHRTTVSQEKTRMSWPVFVEPPPEHAVGPHPQLVADEFPAKYKAKKFKDYKYCKINKLPQ
Triticum aestivum	Monocots	TraesCS6A02G331400	334	MARAAAQSVQALASSLGALPPEFVRPEHEQPRATTFRGAAPPEIPVVDMSSPDAGRRMAEAAAEWGIFQVVGHGVPADAVAALQRVGRGFFALPQEEKQRYAMDPGEGRTEGYGSTLRKGDLEGKKAWADFLFHNVAPPAAVNHAVWPESPEGYRDANEAYCGHMVRLTRELFGRLSAELGLDEGAMAEAFGGDDVVLLQKINFYPPCPQPELALGLAPHTDMSTLTVLLSDEVQGLQVFKDGCWYDVNYVPGALIIHIGDQIEIMSNGRYKAVLHRTTVSREKTRMSWPVFVEPPPEHVVGPHRQLVADEFPAKYKAKKFKDYKYCKINKLPQ
Triticum aestivum	Monocots	TraesCS6B02G362100	334	MAGTAAQSVQALASSLGALPPEFVRPEHEQPRATTFRGAAPPEIPVIDMSSPGAWRRMAEAAAEWGIFQVVCHGVPAEAVAELQRVGRGFFALPQEEKQRYAMDPAEGKTEGYGSTLRKGDLEGKKAWADFLFHNVAPPAAVNHAVWPESPEGYREANEAYCGHMLRLTRELFGRLSAELGLQEGAMAEAFGGDDVVLLQKINFYPPCPQPELALGLAPHTDMSTLTVLLPDEVQGLQVFKDGCWYDVNYVPGALIIHIGDQIEIMSNGRYKAVLHRTTVSREKTRMSWPVFVEPPPEHAVGPHPQLVTDEFAAKYKAKKFKDYKYCKINKLPQ
Triticum aestivum	Monocots	TraesCS6D02G310700	334	MARAAAQSVQALASSLGALPPEFVRPEHEQPRATTFRGAAPPEIPVVDMSSPDAGRRMAEAAAEWGIFQVTGHGVPAEAVAELQRVGRGFFALPQEEKQRYAMDPGDGRTEGYGSTLRKGDLEGKKAWADFLFHNVAPPAAVNHAVWPESPAGYREANEAYCGHMVRLTHELFGRLSAELGLEEGAMAEAFGGDDVVLLQKINFYPPCPQPELALGLAPHTDMSTLTVLLPDEVQGLQVFKDGCWYDVNYVPGALIIHIGDQIEIMSNGRYKAVLHRTTVSREKTRMSWPVFVEPPPEHVVGPHPQLVADESPAKYKAKKFKDYKYCKINKLPQ
Triticum urartu	Monocots	TuG1812G0600003370.01	334	MARAAAQSVQALASSLGALPPEFVRPEHEQPRATTFRGAAPPEIPVVDMSSPDAGRRMAEAAAEWGIFQVVGHGVPADAVAALQRVGRGFFALPQEEKQRYAMDPGEGRTEGYGSTLRKGDLEGKKAWADFLFHNVAPPAAVNHAVWPESPEGYRDANEAYCGHMVRLTRELFGRLSAELGLDEGAMAEAFGGDDVVLLQKINFYPPCPQPELALGLAPHTDMSTLTVLLPDEVQGLQVFKDGCWYDVNYVPGALIIHIGDQIEIMSNGRYKAVLHRTTVSREKTRMSWPVFVEPPPEHVVGPHRQLVADEFPAKYKAKKFKDYKYCKINKLPQ
Zizania latifolia	Monocots	Zla10G010820	332	MEEVQSVQALATKLGALPLEYVRSEHERPGVTTFRGGDAPEIPVIDMAAPGFAARMAEAATEWGLFQVVNHGVPAAAVAGLQRVGREFFALPQEEKERYAMDLASGKFEGYGSRLQPDLGGKKPWADFFFHNVAPPTMVDHDIWPKNPTDYREANEEYCRHMQRLARELFGHLSAALGLEEEAMFEAFGGDDMLFLQKINFYPPCPEPELTLGVSPHTDMSTLTVLVPNEVQGLQVFKDGHWYDAKYVPDALVIHIGDQIEILSNGRYKAVLHRTTVSKEKTRMSWPVFVEPPMEHVVGPHPQLVTDESPAKYKAMKYKDYRHCKINKLPTM
Acanthochlamys bracteata	Monocots	EVM0001712	333	MEVERVQAIAMLAAGHNSIPPEFIRSEKEQPGVTTYRGPVPDIPVVDLRAGNKEDIVNAVVKASEEWGIFQVVNNGIPADVIAELQRVGKEFFELPQEEKEKYATKPGSFEGYGTKLQKELEGKKGWVDYFFHNVWPPAAVNHSIWPANPPEYRRANEEYTKHLIGVVDQLLACLSLGLGLDENKLKEAVGGEELEYLLKINYYPPCPRPDLALGVVAHTDMSALTMLVPNEVPGLQVFKDEHWIDAKYIRNAIIVHIGDQVEILSNGKYKSVLHRTTVNKDRTRMSWPVFCSPPPEMVVGPLPELVSNENPPKFKTKKYKDYAHCKINKLPQ
Acanthochlamys bracteata	Monocots	EVM0001973	333	MEVERVQAIATFAAGHDSIPPEFIRSEHEQPGVTTYHGPVPDIPVVDLRAGNKEDIVNAVVKASEEWGIFQVVNHGIPADVIAELQRVGKQFFELPQEEKEKYATKPGSFEGYGTKLQKELEGKKAWVDYFFHNVWPPAAVNHSVWPANPPEYRGANEEYTKHLIGVVDQLLASLSLGLGLDENKLKQAVGGDELEYLLKINYYPPCPRPDLALGVVSHTDMSALTMLVPNEVPGLQVFKDDHWIDAKYIPNAIIVHIGDQVEILSNGKYKSVLHRTTVNKDRTRMSWPVFCSPPPETIIGPLPELVSNENPPKFKTKKYKDYAHCKINKLPQ
Acanthochlamys bracteata	Monocots	EVM0002440	332	MVERVQMVAALSAGHDTIPEEFIRSVHEQPGITTYHGPVPDIPVVDLGSTDNDAIVQEIVKVSEEWGIFQVVNHGVPQEIIRELQRVGKEFFKLPQEEKEKYATKHGSFEGYGTKLQKELEGKKAWVDFFFHNVWPPTAINQDIWPNSPPEYKKATEEYRKYLIGVVDQLLTKLSIGLGLNENTLKDAVGGDNLEYLLKINYYPPCPRPDLALGVVAHTDMSAITMLVPNEVPGLQVFKDDHWIDAKYMPNAIIVHIGDQIEILSNGRYKSVLHRSTVCIDKARMSWPVFCSPPADMVVGPLPELVSEENLPKYKTKKYKDYAYCKINKLPQ
Akebia trifoliata	Eudicots	EVM0001136	336	MEVERVQVIANLSNTINAIPAEFIRSEKEQPILTTFNGPIPEIPTIDFSDPDQNNLVRMIADASQEWGLFQIVNHEIPVEVIEKLQKVGKEFFELPQEEKEQYARDPTTEEGIEGYGTKLQKEMEGKKTWVDYLFHNVWPPSRINYKFWPKNPASYREVNEEYAKFMKGVVDKLMMYLSLGLGLEGHVMKEAAGGEDLEYLLKINYYPPCPRPDLALGVAPHTDMSFLTVLVPNDVQGLQVFKDDHWFNVKYIPNALIIHIGDQTQILSNGKYKAVFHRTTVNKEKTRMSWPIFCSPAPEQVIGPLPQMVNEENPAKFKTKKYKDYQYCKLNKLPQ
Aquilegia coerulea	Eudicots	gene-AQUCO_01400168v1	676	LKLILSSIEQVTTMEVETRVQAIATLSKALDTIPDAFIRPEKEQPALTTFSGPVPEIPTIDFSEQDEEKLIQNIFNASKDWGLFQIVNHGIPVEAIKKLQTVGREFFELPVEEKEVYAKPADAETIEGYGTKLQKEMEGKKTWVDYLFHNVWPPSRINYKFWPKNPPSYRETNEEYVTYLREVVDKLFKYLSLGLGVEENTIKEAVGGDDLEYLLKINYYPPCPRPDLTLGVAPHTDMSSITLLVPNEIPGLQVFKDDHWYDAKYIPNALIIHIGDQIERTQPSLRARSIKIMSTASSTKFPSNKSLATRSRQIYWTVFVNDLVEESQVQGRRKKFLSMEIESLRVQAIAAITKSQDTIPAEFIRSEKEQPGLTTFNGLAPDIPTIDLNNDQGHTDLVR…
Aristolochia fimbriata	Eudicots	gene-H6P81_010977	334	MAEVERVQSVAAFSKDTIPSEFIRSEEERPGTTTFHGPVPEIPTVDLSDPDQNRVVAEMAEVSAEWGIFQLVNHGIPEEVIRKLQKVGKEFFELPQEEKEAYAIKPGAETLEGYGTKLQKDLGGKKAWVDFLFHNIWPESRINYGVWPQNPSSYREANEEYAVYMRGVVDKVLNCLSLGLGLEGGVLKAAVGGEDLEYLLKINYYPPCPRPDLALGVVAHTDMSAVTILVPNEVPGLQVFKDGHWFDAKYIPNALIVHIGDQIEILSNGKYKSVLHRTTVNKEKTRMSWPVFCSPPPEMEVGPLPELVSNENPAKYKTKKYKDYQYCKLNKLPQ
Chimonanthus salicifolius	Eudicots	Cs01g00702	336	MKVQRVQTISSMFMSKDEIPDEFIRSEHEQPGLTTFHGPVPDVPVIDLSDPDQEQVVREIVKASEEGGIFQVVNHGLPIELINRLQRVGKELFELPPEEKEKYAIKPGSGALEGYGTELQKELEGKKTWVDFFFQYIWPPSRIDYRFWPENPPSYREVHEEYGRRLVGVVEKVLSSLSLGLGLEEGVMKDGLGGGEMEYRLKINYYPPCPRPDLALGVGHHTDFGGITILVPNDVAGLQVFKGGIWFPVNYTPNALIVQIGDQIQILSNGKYKSVMHRSTVNKEKTRMSWPVFCSPPGDMVVGPLPQLINDDNPPNYKPKMFKDYRYRKLNKLPLY
Chimonanthus salicifolius	Eudicots	Cs07g00635	335	MEVERVQAISSLLMSKDVIPDEFVRLESEQPGVTTFHGPVPEVPVIDLTDPDEEKVVQQISAAAQGWGIFQVVNHEIPVDLIERLQRVGKEFFDLPQEEKEEYAVKPGAESLEGYGTKLQKDLEGKKSWVDFFFHNIWPPSRVNYTIWPKNPPSYREVNEEYAQKMRGVVDKLLGNLSKGLGLEEGVLKEAVGGEGLEYLLKINFYPPCPRPDLTLGVVAHTDMSAVTILVPNNVSGLQVFKDDIWFDVKYIPNALIVHIGDQIEILSNGKYKSVFHRTTVNKYRTRMSWPVFCSPPADLVVGPLPQLINDQNPPKFKTKKYKDYMHCKLNKLDQ
Chimonanthus salicifolius	Eudicots	Cs07g00727	335	MEVERVQAISSLLMSKDVIPDEFVRLESEQPGVTTFHGPVPEVPVIDLTDPDEEKVVQQISAAAQGWGIFQVVNHEIPVDLIERLQRVGKEFFDLPQEEKEEYAVKPGAESLEGYGTKLQKDLEGKKSWVDFFFHNIWPPSRVNYTIWPKNPPSYREVNEEYAQKMRGVVDKLLGNLSKGLGLEEGVLKEAVGGEGLEYLLKINFYPPCPRPDLTLGVVAHTDMSAVTILVPNNVSGLQVFKDDIWFDVKYIPNALIVHIGDQIEILSNGKYKSVFHRTTVNKYRTRMSWPVFCSPPADLVVGPLPQLINDQNPPKFKTKKYKDYMHCKLNKLDQ
Chimonanthus salicifolius	Eudicots	Cs11g01245	332	MEVKRVQCIASSLTSKDEIPEAFIRPESERPSTTTYHGSVPIIDLNYPNHEQMAQNIANAAREWGIFQLVNHGIPVELLNRLQEVGREFFDLPQQEKEIYAVDPKAKNMEGYGTMLQKQPQGKMAWGDFFFHNIWPPSCINYDIWPKNPSSYRQVNEEYAKHLVKIVDEVMGSLSVGLGLEEKVLKEKLGGEDVEFLLKINYYPPCPRPDLALGVVAHTDMSGLTVLVPNNVSGLQVYKDDLWMDVLYIPNSLIINMGDQIEILSNGQYKSVLHRTKVNKEKVRMSWPVFYCPPGEKLVGPLPELVNDTNPAKFKTKKYMDYSYCKLNKLPQ
Chimonanthus salicifolius	Eudicots	Cs11g01274	332	MEVKRVQCIASSLTSKDEIPEAFIRPESERPSTTTYHGSVPIIDLNYPNHEQMAQNIANAAREWGIFQLVNHGIPVELLNRLQEVGREFFDLPQQEKEIYAVDPKAKNMEGYGTMLQKQPQGKMAWGDFFFHNIWPPSCINYDIWPKNPSSYRQVNEEYAKHLVKIVDEVMGSLSVGLGLEEKVLKEKLGGEDVEFLLKINYYPPCPRPDLALGVVAHTDMSGLTVLVPNNVSGLQVYKDDLWMDVLYIPNSLIINMGDQIEILSNGQYKSVLHRTKVNKEKVRMSWPVFYCPPGEKLVGPLPELVNDTNPAKFKTKKYMDYSYCKLNKLPQ
Cinnamomum kanehirae	Eudicots	gene-CKAN_01920000	335	MEVQRVQAISSMLISKNSIPADFVRSEHEQPGITTFHGPVPEVPLINLGDPDCDRVVREMARASEEWGIFQVVNHGIPVELINKLQKVGEEFFELPQEEKEEYAIKPGSESLEGYGTKLQKDLEGKKAWVDFFFHNIWPPSRVNYSVWPRNPPSYRAVNEEYAKKMMGVVDKVLGNLSLGLGLEERVIKDAVGGEGLEYLLKINYYPPCPRPDLVLGVVAHTDMSAVTILVPNDVSGLQVFKDDVWFNVKYIPNALIVHIGDQLEILSNGKYKSVLHRTTVNKEKTRMSWPVFCSPPGELVLGPLPQLTNDDNPPKFKTKKYKDYQYCKLNKLPQ
Coptis chinensis	Eudicots	gene-IFM89_009831	425	MKRRSRMESMETKRVQPIATLTFTKTQDETIPEEFIRSENEQPGFTTFNVSPPEIPVIDLSQDQKDVVHLIAQASQEWGIFQIINHGVPIEVVDKLQSVGKIFFELPQEEKNLYAKSPGAKTIEGYGAQFSKEIEGKKTWVDHLFHNIWPPSRINYQFWPKNPPSYREAHENYAKYLKYVVDKQLIYLSLGLGLEEQVIREAVGGDELEYLLKINYYPPCPRPDLALGLIPHSDMSAITVLVPNEVQGLQVLKDDHWVDAKHIPNAFIIHIGDQIEASFFNFLWPYLMVLLTSLFNAHGLASWLEKLLYLNSGGKYLQIYINHAYIIKQGKTLGTTRYHQSIPNGYASYWCFYKSILSNGKYKSVLHRVVVNKDKTRMSWPVFCAPPEEMVVGPLPQLV…
Cymbidium ensifolium	Monocots	geneJL006865	333	MEVEIQRVQSIASLSLDTIPPEFIRSEEEQPGLTTFQGSVPEIPVVDIGGGNEEKVMEAVVEAAREWGIFQVVNHGVPAEAVRKLQRVGKEFFELPQEEKDKYAMKEGKLEGYGTKLQKEVAGKKAWVDFLFHNVWPPASIDHRVWPENPPDYRKVNEEYAECVVSVVENLLKWLSRGLGLEGHLLKMALGGDEMEYLLKINYYPPCPRPDLALGVVAHTDLSAITILVPNEVPGLQVFRNHHWLDANYIPNALIIHIGDQIEILSNGIYKSVLHRTTVNKEKTRMSWPVFVSPPPEKIIGPLPELLGGENPAKFKSKKFKEYQYRKINKLPQ
Dendrobium chrysotoxum	Monocots	gene-IEQ34_010902	333	MEVEVQRVQSIASLGLDMIPPEFIRSEDEQPGLTTFQGPVPEIPVVDIGHGDEEKTAEDVAEAAKEWGIFQVVNHGIPAEAVRQLQRAGREFFGLSQEEKDKYAMKEGKFEGYGTKLQKEVAGKKAWVDFLFHNVWPPASINYGVWPDNPPDYRKVNEEYAQYLLIVVENLLRWLSKGLGLEDDGLKVVLGGEEMEYLLKINYYPPCPRPDLALGVVAHTDLSAITILVPNEVPGLQVFKDDHWFDAKYIPNALIIHIGDQIEILSNGKYKSVLHRTTVNKEKTRMSWPVFVSPPPEKIIGPLPQLLSDENPAKFKSKKFKEYQYCKINKLPQ
Dendrobium nobile	Monocots	gene-KFK09_013258	316	MIPPEFIRSEEEQPGLTTFQGPVPEIPVVDIGHGDEEKTVEDVVEAAKEWGIFQVVNHGIPAEAVRQLQRAGGEFFGLSQEEKDKYAMKEGKFEGYGTKLQKEVAGKKAWVDFLFHNVWPPASINYGVWPDNPPDYRKVNEEYAQYLLIVVENLLKWLSKGLGLEEEGLKVALGGEEMEYLLKINYYPPCPRPDLALGVVAHTDLSAITILVPNEVPGLQVFKDEHWFDAKYIPNALIIHIGDQIEILSNGKYKSVLHRTTVNKEKTRMSWPVFVSPPPEKMIGPLPQLLSDENPAKFKSKKFKEYQYCKINKLPQ
Dioscorea alata	Monocots	gene-IHE45_18G031000	331	MEVERVQAIASLSILKDTLPPEFIRSEYEQPGITTFTGPVPDIPVIDLSKREALMQEIRNASEEWGIFQVVNHGIPEKVIKELQSVGKEFFELPLKEKEKYAVKPGSFEGYGTKLQKEPEGKKAWVDYLFHNVWPPSRVNHDIWPQNPPSYREANEEYAKHLIRVVDDLLEILSEGLGLEKQVLKESVGGDGLEYLLKINYYPKCPRPDLALGVVAHTDMSAITILVPNEVPGLQVFKDDHWFDAKYVPNALVVHIGDQIEILSNGKYKSVLHRTTVNKDKVRMSWPVFCSPPEETVVGPLKQLVNDDNPPKFKTKKYKDYQYCKLNKLPQ
Dioscorea rotundata	Monocots	DRNTG_26071	331	MEVERVQEIASLSILKDTIPPEFIRSEYEQPGITTFTGPVPNIPVIDLSKREALVQVIRNASEEWGIFQVVNHGIPEKVIKELQSVGKEFFELPLDEKEKYAVKPGSFEGYGTKLQKEPEGKKAWVDYLFHNVWPPDRVNHDIWPQNPPSYRETNEEYAKHLIRVVDDLLEILSEGLGLEKQVLKESVGGDGLEYLLKINYYPKCPRPDLALGVVAHTDMSAITILIPNEVPGLQVFKDDHWFDAKYVPNALVVHIGDQIEILSNGKYKSVLHRTTVNKDKVRMSWPVFCSPPEEMVVGPLKPLVNDDSPPKFKTKKYKDYQYCKLNKLPQ
Gastrodia menghaiensis	Monocots	EVM20prediction20scaffold_160.370	341	MVEQTPDTMGTEMEGLRVQAIASLNLDTIPLEYIRLAEEQPCLTTFRGPAPVIPVVDASNEAAAERSAVEAAKVWGIFQLVNHGIPGEVVAELQRVGSAFFHLPQEQKDRFAMKEGALEGYGTKFEKELQGKKSWVDFLFQNVWPPATINHQAWPDNPPEYRKANEEYTVHVVMVVERLLEWLSKGLGLERHSLKAALGGDAMEYLLKINFYPVCPNPDLVLGVPPHTDMSAITILVPNEVPGLQVFRDGHWLDVTYTPNALIVHIGDQIEILSNGEYKSVMHRSTVNKERARMSWPIFVSPPLERIIGPLPELLSQHNPPKFKFKKFKDYQHCKINKLPQ
Kingdonia uniflora	Eudicots	gene-GIB67_003015	336	MEVVRVQAIATTISNKIDTIPFEFIRPVTEQPALTTFTGPVPEIPTIDLSDPNTDNLVHTIAKISSEWGLFQVVNHGVPVDVIKRLQSVGKEFFELPQEEKEVYARPPNAMSLEGYGTKLQKEVAGKKAWVDYLFHNVWPPSHVNYKFWPKNPSSYREANEEYAQCLREVVDKLLVLLSLGLGLEGNVMREAFGGDDLEYLLKINYYPPCPRPDLALGVAPHTDMSALTILVPNEVPGLQVFKDDHWFDAKYIPNALIVHIGDQVEILSNGKYKSVYHRAIVNKDRVRISWPVFCSPPQDMVVGPLPQLVNEENPAKYKTKKYKDYEYCKLNKLPQ
Kingdonia uniflora	Eudicots	gene-GIB67_003016	336	MEVVRVQTIATTLSNKIDTIPFEFIRPVIEQPAHTTFAGPVPEIPTLDLSDPDTDNLVRTIAKTSSEWGLFQVVNHGVPVDVIKRLQSVGKEFFELSQEEKELYARPPNAMSLEGYGTKLQKEVAGKKAWVDYLFHNVWPPSRNNYKFWPKNPSSYREANEEYAQCLREVVDKLLVLLSLGLGLERNVMREAFGGDDLEYLLKINYYPPCPRPDLALGVVPHTDMSALTILVPNDVPGLQVFKDDHWFDVNYIPNALIVHIGDQVEILSNGKYKSVYHRAIVNKNRVRISWPVFCSPPSDMVVGPLPQLVNEENPAKYKTKKYKDYEYCKLNKLPQ
Kobresia littledalei	Monocots	gene-FCM35_KLT14788	336	MEVDTVQCVASVSKDANTIPAEFIRSVNEQPGVTTFHGPGPEIPLIDLANTNRDQIIDEIVKASREWGIFQVMNHGIPPVVIQDLQRVGKKFFELPQEEKEKVAMVPGRLEGYGSRLTNKQQGTKNWVDFLFHNIWPQSQINHAFWPDNPPDYRHVNEEYTKYMVPLVDQLLEYLSLGLRLDANVLKEASGGDNLRFLLKINYYPPCPCPDLALGVPAHTDMSAITLLVPNEVQGLQVFKDDHWINARYIPNAIIVHIGDQIEILSNGNYKGVLHRSTVTKDETRISWPVFCEPPEDMVVGPLPQFVSDEIPAKYKAKKYKDYQYCKLNKIGVMLN
Kobresia littledalei	Monocots	gene-FCM35_KLT14789	333	MEVDTVQCVASVSKDANTIPAEFIRSVNEQPGVTTFHGPGPEIPLIDLANTNRDQIIDEIVKASREWGIFQVTNHGIPPVVIQELQRVGKKFFELPQKEKEKVAMVPGRLEGYGSKLTNKQQGTKNWVDFLFHNIWPQSQINHAFWPDNPPDYRHVNEEYTKYLVPLVDQLLEYLSLGLRLDANVLKEASGGDNLRFLLKINYYPPCPCPDLALGVPAHTDMSAITLLVPNEVQGLQVFKDDHWINARYIPNAIIVHIGDQIEILSNGNYKGVLHRTTVTKDETRISWPVFCQPPEDMVVGPLPQFVSDEIPAKYKAKKYKDYQYCKLNKIPQ
Liriodendron chinense	Magnoliidae	Lchi02196	335	MEVERVQAIASMFTAKDAIPAEFVRSEHERPGITTFQGPVPDVPTIDLSDPDREKVIRAIAAASQDWGIFQVVNHGIPDDVVRKLQDVGKEFFKLPQEEKEEYAIKPGSDTLEGYGTRLQKDTEGKKAWVDFFFHNIWPLSRINYNVWPKNPPAYREANEEYAKYMLGVVGDLLASLSLGLGLEGGVLKDAVGGDDLEFLLKINYYPPCPRPDLALGVVAHTDMSAITVLVPNEISGLQVFKDDIWFDVKYIPNALIVHVGDQIEILSNGKYKSVLHRTTVNKEKTRMSWPVFCSPPGEMVVGPLPQLVDDQNPPKFKTKKYKDYQYCKLNKLPQ
Macadamia integrifolia	Eudicots	gene-LOC122068147	376	MEVERVQPVASQSIPESRKETTGGGRVQPVASLSTPESKRETIGVERVQAIASLSIPAESIPVEFIRPETEQPGITTYHGPVPEIPTIDLSDPDQKKLVRLISDASREWGFFEIVNHGIPSEVFEKLQKVGKEFFELPQEKKEAVARKPESSSSEGYGTNLTKGDEKKSWVDFLFHNIWPASSINYQFWPKNPPAYREANEDYAQHLKGVVDKLLTILSEGIGLEGNVLKDAVGGEELEYLLKINCYPPCARPDLILGVPAHTDMSALTVLVPNDVPGLQVFKDDRWFDAKYIPNALVIHIGDQLEILSNGKYKSVLHRTTVNKEMTRMSWPVFCSPPAEMVIGPLPQLVNEDNPAKYKTKKYKDYQYCKLNKLPQ
Macadamia integrifolia	Eudicots	gene-LOC122072145	333	MEKGRVQAIASQAIATDTIPEEFIRAKEEQPAATTYNGPVPQIPTVDLSEPNKDNLVCSIASASEEWGIFQVVNHGIPVEVIQKLQKVGKEFFELPEEEKEAYSSVPGSIEGYGTKLQKEQGGKRAWVDFLFHNIWPPSVINYQFWPKNPIAYREANEEYAKYLRAMVEKLLRFLSLGLGLEGNAIREAMGGDELEYLLKINYYPPCPRPDLALGVVAHTDMSAITVLVPNEVPGLQIFKDDHWIDANYIRNALIIHIGDQTEILSNGKYKSVLHRTTVNKEKTRISWPVFCSPPREMVVGPLHQLTNEQNPPKYKSKKFKDYEYCKLNKLPQ
Macleaya cordata	Eudicots	gene-BVC80_8845g17	337	MEVERVQAIASSLSTTEIDSIPSEFIRSEKEQPALTTFNGPIPEIPTIDLSDPDQDNLVRMIANASQEWGFFQVVNHGIPIEVIKKLQSVGKEFFELPLEEKEAYAKPPDSQSLEGYGTRLQKEIEGKKAWVDHLFHNVWPPSRINYQFWPKNPPSYREANEEYAKCLKGVVDKLLMLLSLGLGLEGHVIKEAVGGDELEYLLKINYYPPCPRPDLALGVPPHTDMSTITVLVPNDVPGLQVFKDDLWFDAKYIPNALVIHIGDQTQILSNGKFKSVLHRSTVNKETARMSWPVFCSPPPEMVVGPLPQLVNEENPAKYKTKKYKDYEYCKLNKLPQ
Nelumbo nucifera	Eudicots	gene-LOC104608517	335	MEVERVQAIASISKIIDTIPPEFIRSEREQPAVTTYSGPVPEVPVIDLGNPDEESVVRAIAEASQEWGIFQVVNHGIPSEVIQRLQTAGREFFELPQEEKEAYARPPDAESLEGYGTKLQKEVEGKKAWVDFLFHNVWPANRINYRFWPKNPPSYREANEEYVKYLIRVVDKLTRYLSLGLGLEGNVIKDAVGGDELEYLLKINYYPPCPRPDLALGVVAHTDLSALTLLVPNDVPGLQVFKDDHWFDAKYVPNALIIHIGDQIQILSNGKYKSVLHRTTVNKNKARMSWPVFCSPPAELVVGPLPQLVNEENPPKYKSKKYKDYEYCKLNKLPQ
Papaver somniferum	Eudicots	C5167_013075	665	MEVESRVQAIASSLSSKLDTIPSEFIRSEKEQPALTTFNGPIPEIPTIDLSDPDEDNLIRNIADASKEWGFFQVINHDIPMDVIQKLQNVGREFFELPIEEKETYARPAGAETLEGYGTKLQKEIEGKKAWVDYLFHNVWPPSRINYRFWPKNPPSYREANEEYTKCLMGVVDKMLRWLSLGLGVEGNAIKEAVGGEDLEYLLKINYYPPCPRPDLALGVAPHTDMSAVTLLVPNEVQGLQVFKDDHWFDAKYIPNALIVHIGDQIEILSNGKYKSVLHRTTANKEKSRMSWPVFVSPPADKVIGPLPQLVNEENPAKFKTKKYKDYEYCKLNKIPQVQAIAKISGDNIPAEFIRSETEQPALTTFKGPIPEIPVIDFSNPDEKNLVSLISNASQEWGF…
Persea americana	Eudicots	gene-MRB53_015130	324	MFMSKNAIPADFVRSEHEQPGITTFHGPVPEVPLINLGDPDCDRVVREMARASEEWGIFQVVNHGIPVELINKLQKVGKEFFELPQEEKEEYAIKPGSESLEGYGTRLQKDLEGKKAWVDFFFHNIWPPSRVNYSVWPRNPPSYRAVNEEYAKKMMGVVDKVLGNLSLGLGLEERVLKDAVGGDGLEYLLKINYYPPCPRPDLALGVVAHTDMSAVTILVPNDVSGLQVFKDDVWFNVKYIPNALIVHIGDQLEVLSNGKFKSVLHRTTVNKEKARMSWPVFCSPPGELVLGPLPQLTNDENPPKFKTKKYKDYQYCKLNKLPQ
Phalaenopsis equestris	Monocots	gene-LOC110019794	333	MELETQRVQSIASLHLDVIPPEFIRSEEEQPGLTTFRGPVPEIPVVDMGGGDEEKTAEEVAVAAEEWGIFQVVNHGVPVATVAALQRAGREFFELPQEEKEKYAMKEGRMEGYGTKLQKELAGKKAWVDFLFHNVWPPASVDFSVWPENPPDYRKVNEEYAQHLLTLVENLLKWLSKGLGLEGHVLKMALGGDEIEYLLKINYYPPCPRPDLALGVVAHTDLSAITILVPNEVPGLQVFRDDVWFDANYIPNALIIHIGDQLEILSNGKYKSVLHRTTVNKEKTRMSWPVFVSPPPEKIIGPLPELLDDENQAKFKSKKFKEYKYCKINKLPQ
Rhynchospora pubera	Monocots	gene-LUZ62_030186	331	MERLQCVTSVSKEAKTIPVDFIRSVDEQPGITTSHGPVPAVPVIDMANTKHDQIIDEIVKASQEWGIFQVVNHGIPPEAIQQLQRVGKEFFELPQEEKEKVAMVPGQLEGYGTKMTNKQEGPKNWVDFLFHNIWPPSQINHDFWPKNPPEYRNANEEYVKHMIPLVDQLLEYLSSGLGLDGNVLKAASGGDDLRYLLKINYYPPCPCPDMALGVSAHTDMSAITLLVPNEVQGLQVFKDDHWINAKYIPNAMIIHIGDQIEILSNGKYKGVLHRTTVKKDETRMSWPVFCEPPPDTVIGPLPQFVSDKNPAKFKAKKFKDYQYCKLNKIPQ
Rhynchospora pubera	Monocots	gene-LUZ62_030187	333	MGVERVQTIASLSNNLGTIPPEFIRSEHEQPGKTTFHGPVPELPVIDLANPDQDQIIREIVEASSEWGIFQVISHGIPEEVVKEFQRVGKHFFELPQEEKEKIAKQPGMKEGYGTKLQREPEGKKTWVDFLYHNVWPPHILNYNIWPQSPPEYRKANDEYCKYLVPLVDRLFEYLSTGLGLEKNVLKEALGGENMRMLLKINYYPPCPFPDLALGVAPHTDMCTFTLLVPNDVPGLQILKDDHWVDAKYIPNSIIVHIGDQLEISSNGKYKSVLHRTTVNKDRTRMSWPVFCEPPEDLVIGPLPQLISVENPAKFKSKNYKDYAYCKLNKIPQ
Rhynchospora pubera	Monocots	gene-LUZ62_030188	333	MGVERVQTIASLSNNLGTIPQEFIRSEHEQPGKTTFHGSVPELPVIDLANPDRYQVTREIVEASSEWGIFQVVNHGIPEEVVKEFQRVGRHFFELPQEEKEKIAKQPGMKEGYGTKLHREPEGKKTWVDFLYHNIWPQHILNYNIWPQSPPEYRKANDEYCKYLVPLVDRLFEYLSTGLGLEKNVLKEASGGDNMKMLLKINYYPPCPRPDLALGVAAHTDMSTFTLLVPNDVPGLQVLKDDHWVDAKYIPNAIIVHIGDQFEILSNGKYKSVWHRSTVNKDQTRMSWPVFCEPPADLVIGPLPQLVSDENPAKFKTKKFKDYEYCKLNKIPQ
Rhynchospora pubera	Monocots	gene-LUZ62_045021	331	MERLQCVTSVSKEAKTIPVDFIRSVDEQPGITTSHGPVPAVPVIDMANTKHDQIIDEIVKASQEWGIFQVVNHGIPPEAIQQLQRVGKEFFELPQEEKEKVAMVPGQLEGYGTKMTNKQEGPKNWVDFLFHNIWPPSQINHDFWPKNPPEYRNANEEYVKHMIPLVDQLLEYLSLGLGLDGNVLKAASGGDDLRYLLKINYYPPCPCPDMALGVSAHTDMSAITLLVPNEVQGLQVFKDDHWINAKYIPNAMIIHIGDQIEILSNGKYKGVLHRTTVKKDETRMSWPVFCEPPPDTVIGPLPQFVSDKNPAKFKAKKFKDYQYCKLNKIPQ
Rhynchospora pubera	Monocots	gene-LUZ62_075279	331	MERLQCVTSVSKEAKTIPVDFIRSADEQPGITTSHGPVPAVPVIDMANTKHDQIIDEIVKASQEWGIFQVVNHGIPPEAIQQLQRVGKEFFELPQEEKEKVAMVPGQLEGYGTKMTNKQEGPKNWVDFLFHNIWPPSQINHDFWPKNPPEYRNANEEYVKHMIPLVDQLLEYLSLGLGLDGNVLKAASGGDDLRYLLKINYYPPCPCPDMALGVSAHTDMSAITLLVPNEVQGLQVFKDDHWINAKYIPNAMIIHIGDQIEILSNGKYKGVLHRTTVKKDETRMSWPVFCEPPPDTVIGPLPQFVSDKNPAKFKAKKFKDYQYCKLNKIPQ
Rhynchospora pubera	Monocots	gene-LUZ62_075282	333	MGVERVQTIASLSNNLGTIPPEFIRSEHEQPGKTTFHGPVPELPVIDLANPDQDQIIREIVEASSEWGIFQVISHGIPEEVVKEFQRVGKHFFELPQEEKEKIAKQPGMKEGYGTKLQREPEGKKTWVDFLYHNVWPPHILNYNIWPQSPPEYRKANDEYCKYLVPLVDRLFEYLSTGLGLEKNVLKEALGGENMRMLLKINYYPPCPFPDLALGVAPHTDMCTFTLLVPNDVPGLQILKDDHWVDAKYIPNSIIVHIGDQLEISSNGKYKSVLHRTTVNKDRTRMSWPVFCEPPEDLVIGPLPQLISVENPAKFKSKNYKDYAYCKLNKIPQ
Rhynchospora pubera	Monocots	gene-LUZ62_075283	333	MGVERVQTIASLSNNLGTIPQEFIRSEHEQPGKTTFHGPVPELPVIDLANPDQYQVTREIVEASSEWGIFQVVNHGIPEEVVKEFQRVGRHFFELPQEEKEKIAKQPGMKEGYGTKLHREPEGKKTWVDFLYHNIWPQHILNYNIWPQSPPEYRKANDEYCKYLVPLVDRLFEYLSTGLGLEKNVLKEASGGDNMKMLLKINYYPPCPRPDLALGVAAHTDMSTFTLLVPNDVPGLQVLKDDHWVDAKYIPNATIVHIGDQFEILSNGKYKSVWHRSTVNKDQTRMSWPVFCEPPADLVIGPLPQLVSDENPAKFKTKKFKDYEYCKLNKIPQ
Rhynchospora pubera	Monocots	gene-LUZ62_087634	333	MGVERVQTIASLSNNLGTIPQEFIRSEHEQPGKTTFHGSVPELPVIDLANPDRYQVTREIVEASSEWGIFQVVNHGIPEEVVKEFQRVGRHFFELPQEEKEKIAKQPGMKEGYGTKLHREPEGKKTWVDFLYHNIWPQHILNYNIWPQSPPEYRKANDEYCKYLVPLVDRLFEYLSTGLGLEKNVLKEASGGDNMKMLLKINYYPPCPRPDLALGVAAHTDMSTFTLLVPNDVPGLQVLKDDHWVDAKYIPNAIIVHIGDQFEILSNGKYKSVWHRSTVNKDQTRMSWPVFCEPPADLVIGPLPQLVSDENPAKFKTKKFKDYEYCKLNKIPQ
Rhynchospora pubera	Monocots	gene-LUZ62_087635	333	MGVERVQTIASLSNNLGTIPPEFIRSEHEQPGKTTFHGPVPELPVIDLANPDQDQIIREIVEASSEWGIFQVISHGIPEEVVKEFQRVGKHFFELPQEEKEKIAKQPGMKEGYGTKLQREPEGKKTWVDFLYHNVWPPHILNYNIWPQSPPEYRKANDEYCKYLVPLVDRLFEYLSTGLGLEKNVLKEALGGENMRMLLKINYYPPCPFPDLALGVAPHTDMCTFTLLVPNDVPGLQILKDDHWVDAKYIPNSIIVHIGDQLEISSNGKYKSVLHRTTVNKDRTRMSWPVFCEPPEDLVIGPLPQLISVENPAKFKSKNYKDYAYCKLNKIPQ
Rhynchospora pubera	Monocots	gene-LUZ62_087636	331	MERLQCVTSVSKEAKTIPVDFIRSVDEQPGITTSHGPVPAVPVIDMANTKHDQIIDEIVKASQEWGIFQVVNHGIPPEAIQQLQRVGKEFFELPQEEKEKVAMVPGQLEGYGTKMTNKQEGPKNWVDFLFHNIWPPSQINHDFWPKNPPEYRNANEEYVKHMIPLVDQLLEYLSLGLGLDGNVLKAASGGDDLRYLLKINYYPPCPCPDMALGVSAHTDMSAITLLVPNEVQGLQVFKDDHWINAKYIPNAMIIHIGDQIEILSNGKYKGVLHRTTVKKDETRMSWPVFCEPPPDTVIGPLPQFVSDKNPAKFKAKKFKDYQYCKLNKIPQ
Tetracentron sinense	Eudicots	gene-HHK36_004364	335	MGVERVQAIASLSMSMDTIPSEFIRSEKEQPARTTYNGPVPEIPAIDLSDPDQEKLVHSIAEASMEWGIFQVVNHGIPIDVVSELQRVGREFFELSEEEKEAYAKPPGAQTVEGYGTMLQKEVEGKKAWVDHLFHKIWPPPSINYQFWPKNPPSYREANEEYAKCMGHVVDKIFTSLSLGLGLEGNVLREAAGGNELEYLLKIHYYPPCPRPDLALGVVAHTDMSTLTILVPNQVPGLQVFKDNSWFDANYIPNALIVHIGDQIEILSNGKYKGVLHRTTVNKEKTRMSWPVFFEPPSELVVGPLPQLVNEDNPAKYKTKKYKEYVDCKLNKLPQ
Tetracentron sinense	Eudicots	gene-HHK36_007831	335	MEIERVQAIALLSMSNDTIPLEFIRSEKEQPAITTFHGPVPEIPTIDLSDPDEEKIVRLIDSACREWGIFQAVNHGIPSDVMSKLQSVGREFFELPQEEKEAYAKPPGSETVEGYGTKLQKEVEGKRAWVDHLFHNVWPPSRINYQFWPKNPPSYREANEEYTKCMRGVVDKLFRSLSLGLGLEGHVVKEAVGGEELEYLMKINYYPPCPRPDLALGVVAHTDMCTFTVLVPNEVPGLQVFKDDRWFDAKYIPNALIVHIGDQIEILSNGRYKSVLHRTTVNKEKTRMSWPVFCQPPPEVTVGPLSQLVNEENPTKYKTKKYKDYMYCKLNKLPQ
Tetracentron sinense	Eudicots	gene-HHK36_009002	335	MEVERVQAIASFSITMDTIPSEFIRLEHERPGTTTFHGPVPEMPIIDLSDQDQDNLVRLITKASEESGIFQVVNHGIPVDVINKLQKVGREFFELPQEEKEACATPPGAGHSEGYGTKLQKEIEGKKAWVDHLFNKIWPPSSINYNFWPKNPPSYRETNEEYAKCLRGVVDKLLMTLSLGLGLEGNVLKEAVGGDGVEYLLKINYYPPCPRPDLALGVVAHTDMSAITVLVPNEVPGLQVFRDEHWFDAKYTPNALIIHIGDQIEILSNGKYKSVLHRTTVNKEKVRMSWPVFCSPPGDRIIGPLPQLVSDENPAKYKTKKYKDYQYCKINKLPQ
Tetracentron sinense	Eudicots	gene-HHK36_009010	361	MEVERVQAVASLSMLMDTIPSEFIRSEHERPGTTTFHGPVPELPAIDLSDQDQDNLVRLITKASEEFGIFQVVNHGIPVDIINKLQKVGREFFELPQEEKEAYATPPGAGHLEGYGTKLQKEIEGKKAWVDHLFNNIGPPSSINYNFWPKNPPSYRFDFLLIDFSHYQSQLRILTKTLSSCREANEEFAKCLRGVVDKLLMNLSLGLGLEGNELKEAVGGDGLEYLLKINHYPTCPRPDLALGLVAHTDMPAITVLVPNDVPGLQVFKDEHWFEAKYIPNALIIHIGDQIEILSNGKYKSVLHRTTVNKEKVRMSWPVFCSPPGEQVIGPLPQLVSDDNPAKYKTKKYKDYLYCKINKLPQ
Tetracentron sinense	Eudicots	gene-HHK36_009032	335	MEVERVQAIASLSVRKNTIPLEFIRSEKEQPAITTFHGPVPEIPTIDLSDPDQEKLARAISDASQNWGLFQVVNHGIPSDVISKLQSVGRDFFELPHEEKEAYAKPPGAKTIEGYGTKLQKEVEGKKSWVDHLFHKIWPPSSINYHFWPKNPSSYREANEEYAKWLRGVVDKLFTSLSLGLGLEGHVLKDAVGGDELEYLMKINYYPPCPRPDLALGVVAHTDMSTITVLVPNEVAGLQVFKDDHWFDAKYIPNALIVHIGDQIEILSNGKYKSVLHRTTVNKEKTRMSWPVFCEPSPELVMGPLPQLVSEENPAKYKAKKYKDYVYCKLNKLPQ
Thalictrum thalictroides	Eudicots	gene-FRX31_009914	335	MEVERVQAIATLSKALDTIPDAFIRSEKEQPALTTFSGPVPEIPTIDFSEQDEQQLIQKIANASIHWGLFQIVNHGIPVEVIKKLQTAGREFFELPLEEKEVYAKPADSETIEGYGTKLQKEMEGKKTWVDYLFHNVWPPSRINYKFWPKNPPYYREANEEYVTYLREVVDKLFKYLSLGLGVEANTIKEAMGGDELEYLLKINYYPPCPRPDLTLGVAPHTDMSSITVLVPNEIPGLQVFKDDHWYNAKYIPNALIIHIGDQIQILSNGKYKSVFHRTTVNKDKTRMSWPVFCSPPREMVVGPLPQLVTEENPAKFKSKKYKDYEYCKLNKIPQ
Actinidia chinensis	Eudicots	gene-CEY00_Acc11493	338	MEVERVQSIAYLSKCMDTIPVEFIRAENEQPAITSVHGEVLEVPVVNIGGDGSEDEENVVRLVAEAASKWGLFQVVNHGIPDEVIENLQRVGKEFFELPQEEKEVFAKPLDSKSVEGYGTKLQKEVEGKKGWVDHLFHKIWPPSAINYQFWPKNPPSYREANEEYAEKLRAVADKLFKLLSLGLGLEGHEMKEAVGGDDLIYLLKINYYPPCPRPDLALGVVAHTDMSTLTILVPNEVPGLQVFKDDHWYDVKYIPNALIIHIGDQIEILSNGKYKAVYHRSTVNKETTRMSWPVFLEPSPELEVGPHPKLVGDDNPPKYKTKKYKEYVYCKLNKLPQ
Anacardium occidentale	Eudicots	Anaoc.0017s0663.v0.9	334	MELQRVQAIASVSFSKDAIPSEFIRPEREQPAITTYHGPMPEIPTIDLGDPCQENLVRLVAEASRDWGIFQVVNHGIPGDVIAKLQTVGREFFELPQGEKELYAKPPGAQTIEGYGTTLQKEVEGKKGWVDHLFHKIWPPASINYQFWPKNPPYREVNEEYAKYMKQVADKLFKILSLGLGIEGHVLKEESGGEDIEYMLKINYYPPCPRPDLALGVVPHTDLSTLTILVPNEVPGLQVFKDDRWIDAKYISNALIVHIGDQIEILSNGKYKAVLHRTTVNKEKTRMSWPVFLEPPREFVIGPLPQLVAEDDPPKYKAKKFKDYVYCKLNKIPQ
Antirrhinum majus	Eudicots	AnM01G19543	335	MEGERVQAIASLSKYADTIPSEFIRSENEQPAATTLRGVVLEVPVIDLSDDFNEKILVKNISEASRDWGIFQVVNHGISNEVISKLQKVGKEFFELPKEEKEFVAKTPESGIEGYGTILQKEVEGKKGWVDHLFHKIWPPSAINYKFWPKNPPSYREANEEYTKKIRDVSDKLTNWLSLGLGIKGHELKAAMGGDDTIFLMKINYYPPCPRPDLALGVVAHTDMSFLTILVPNEVQGLQVFRDEHWYDVKYIPNALIVHIGDQIEILSNGKYKAVFHRTTVNKKNTRMSWPVFLEPHPEFEVGPIPELVSEESPSKYKTKKYKDYVYCKLNKIPQ
Arabidopsis thaliana	Eudicots	AT5G08640.TAIR10	336	MEVERVQDISSSSLLTEAIPLEFIRSEKEQPAITTFRGPTPAIPVVDLSDPDEESVRRAVVKASEEWGLFQVVNHGIPTELIRRLQDVGRKFFELPSSEKESVAKPEDSKDIEGYGTKLQKDPEGKKAWVDHLFHRIWPPSCVNYRFWPKNPPEYREVNEEYAVHVKKLSETLLGILSDGLGLKRDALKEGLGGEMAEYMMKINYYPPCPRPDLALGVPAHTDLSGITLLVPNEVPGLQVFKDDHWFDAEYIPSAVIVHIGDQILRLSNGRYKNVLHRTTVDKEKTRMSWPVFLEPPREKIVGPLPELTGDDNPPKFKPFAFKDYSYRKLNKLPLD
Arabis alpina	Eudicots	AALP_AA8G087000	336	MEIERVQDISSSSLLAETIPSEFIRTEKEQPAITTFKGPTPAIPVVDLSDPDEETVIHAVVKASEEWGIFQVVNHGIPTELIKRLQEVGRKFFELPSSEKETVAKPEDSKDIEGYGTKLQKEVEGKKAWVDHLFHRISPPSCVNYRFWPKNPPEYREVNEEYALHVKKLSETLLGILSEGLGLSSDALKEGLGGEMAEYMMKINYYPPCPRPDLALGVPAHTDLSGITLLVPNEVPGLQVFKDDHWFDAEYIPNAVIVHIGDQIQRLSNGRYKNVLHRTTVDKDRTRMSWPVFLEPHREMIVGPLPELTGDDNPPKFKPFAFKDYSYRKLNKLSLD
Averrhoa carambola	Eudicots	geneYangtao2014951	333	MGVERVQCIASMSKDTIPEGFIRSELEQPGITTVKGKFLDVPIIDINDSDEEKIQSSIIKASSDWGIFQVVNHGIPSDVMDRLREVGRQFFQLPQEEKEVYAKPPEAKIVEGYGTMLQKDLEGKKGWVDHLFHKVWPPSAINYKFWPKNPTSYREANEEYVNWLHGVVNKLFKSLSLGLGLEEGELKAAVGGDNLEYLLKINYYPPCPQPELALGVPPHTDMSCITILLPNDVQGLQANRDGYWYDVKYISNALVIHIGDQIEIVSNGKYKTVLHRSIVNKKKTRISWPIFLEPPQELEIGPHPKLVNEENPPKYKTKKYCDYVYCKLNKIPQ
Bauhinia championii	Eudicots	LXT17010	335	MDVGVVRVQNVASLSKDTIPDAFVRSEKEQPGITTVHGMQLEVPTIDFGNQEDQAMQRQIMEASRDWGIFQIVNHEIPTDLISKLQAVGKEFFELPQEEKDLYAKSPDSTSIEGYGTQLQKEVDGKKGWVDHLFHRVWPPSAIDYKFWPKNPSSYREVNEEYAKYMHGVVDKLFKSMSIGLGLEADDLEKATGGDDLVYLLKINYYPPCPRPDLALGVVAHTDMSCITILVPNQIPGLQAFRDGHWYNVKYIPNALVIHIGDQMEIVSNGKYKSVLHRTTVSKDETRMSWPVFIEPPSEFEVGPHPKLVTKDNPAKYKTKKYQEYVHCKLNKIPQ
Bauhinia championii	Eudicots	LXT17011	329	MGTQRVQNVATLSKDSIPAQFVRSETEQPGITTVHGVNLEVPIIDFSNPDEEKLIQEIVAASCEWGMYQIVNHEIPSEVIAKLQDVGRTFFELPPEEKELVAKIPGSMEGYGSTLEKEAKKGWVDHLFHKVWPTDVINYRFWPKNPPSYREANEEYVKYLHDVEEKLFKSLSIGLGLEGDELRKASGGEQLEYLQKINYYPPCPRPDLALGVAPHTDMSTFTLLVPNEIQGLQAFRDGHWYDVKYIPNALILHIGDQLEILSNGKYKAVYHRTTVNMEKTRMSWPVFLEPPKNHVIGPHPNIINEENPPKYKTKTYGDYAYCKINRIPQ
Bauhinia championii	Eudicots	LXT20267	335	MDVGVVRVQNVASLSKDTIPDAFVRSEKEQPGITTVHGMQLEVPTIDFGNQEDQAMQRQIMEASRDWGIFQIVNHEIPTDLISKLQAVGKEFFELPQEEKDLYAKSPDSTSIEGYGTQLQKEVDGKKGWVDHLFHRVWPPSAIDYKFWPKNPSSYREVNEEYAKYMHGVVDKLFKSMSIGLGLEADDLEKATGGDDLVYLLKINYYPPCPRPDLALGVVAHTDMSCITILVPNQIPGLQAFRDGHWYNVKYIPNALVIHIGDQMEIVSNGKYKSVLHRTTVSKDETRMSWPVFIEPPSEFEVGPHPKLVTKDNPAKYKTKKYQEYVHCKLNKIPQ
Bauhinia championii	Eudicots	LXT20268	329	MGTQRVQNVATLSKDSIPAQFVRSEAEQPGITTVHGVNLEVPIIDFSNPDEEKLIQEIVAASCEWGMYQIVNHEIPSEVIAKLQDVGRTFFELPPEEKELVAKIPGSMEGYGSTLEKEAKKGWVDHLFHKVWPTDVINYRFWPKNPPSYREANEEYVKYLHDVEEKLFRSLSIGLGLEGDELRKASGGEKLEYLQKINYYPPCPRPDLALGVAPHTDMSTFTLLVPNEIQGLQAFRDGHWYDVKYIPNALILHIGDQLEILSNGKYKAVYHRTTVNMEKTRMSWPVFLEPPKNHVIGPHPNIINEENPPKYKTKTYGDYAYCKINRIPQ
Bauhinia championii	Eudicots	LXT29683	335	MEVERVQAVATLSLSSSVIPAEFIRPEKEQPAITTFRGAVPDIPTIDLSEPDEEKLVKLIAKASQDWGMFQVVNHGIPNEVVKRLQNAGKEFFELPQEEKEKYAKPPDAKDIEGYGTKLQKEVQEKKSWVDHLFHRIWPPSRINYNFWPNNPAYYREANQEYSKYVREVAEKIFRCLSLGLGLEGHAMKEALGREDLEYMMKINYYPPCPRPDLALGVAPHTDLSAITILVPNEVPGLQVLKDDHWIDAKHIPDALIIHIGDQVQILSNGNYRSVLHRTTVDRERTRISWPVFLEPPGEWVVGPFPQLVTEENPPKYNPKKFKDYFYCKLNKLPQ
Bauhinia championii	Eudicots	LXT29993	335	MEVERVQAVATLSLSSSVIPAEFIRPEKEQPAITTFRGAVPDIPTIDLSEPDEEKLVKLIAKASQDWGMFQVVNHGIPNEVVKRLQNAGKEFFELPQEEKEKYAKPPDAKDIEGYGTKLQKEVQEKKSWVDHLFHRIWPPSRINYNFWPNNPAYYREANQEYSKYVREVAEKIFRCLSLGLGLEGHAMKEALGREDLEYMMKINYYPPCPRPDLALGVAPHTDLSAITILVPNEVPGLQVLKDDHWIDAKYIPDALIIHIGDQVQILSNGNYRSVLHRTTVDRERTRISWPVFLEPPGEWVVGPFPQLVTEENPPKYNPKKFKDYFYCKLNKLPQ
Benincasa hispida	Eudicots	gene-LOC120075949	335	MEVGRVQDIASSVLYSDTLPAEFVRSETEQPGITTVKGQVLAVPVIDFTDPDDDSVLRAIDDASRNWGMFQIINHEIPNEAITHLQAVGKEFFELPPEEKEVYAKPPGSKSVEGYGTKLQKEIDGKKGWVDHLFHIIWPPSAINYNFWPQNPPSYRAANEEYSKHLHGVVEKLFRSLSLGLGLEGHELKERAGGEELVYLLKINYYPPCPRPDLALGVPAHTDMSAITILVPNEVQGLQAFRDGQWYDVNYIPNALVIHIGDQMEILSNGKYKSVFHRTRVNKEKTRISWPVFLEPPPEFEVGPHPKLVDEKNPPKYKTKKYSEYAYCKLNKIPH
Beta vulgaris	Eudicots	BVRB_1g000190	346	MEVEKVQNIAFKFNKNGGKTSVDSIPLEFIRAENEQPAMTTMHGSVLEVPTIDINDFDEERVVSLISKASEDWGLFQIVNHGIPTQVIHNLQRVGKEFFELPQEEKEVYAKPPPGYQGAEGYGTKLSNKRKEDDVSIRSWVDHLFHNIWPPSAINYHFWPKNPPSYREANEEYAKYLRGVTEKLMKCWSKGLGLEENKMKEAGGGEEMVYLAKINYYPPCPCPELALGVPAHTDLSLLTILVPNDVAGLQVSRDGLWYNVDYIPNALIIHIGDQLEVLSNGKYKAVLHRTTVTKEKTRMSWPVFIEPPAQHQVGPIPELINEQNPANYKTKKFADYKYCKLNKLPQ
Betula platyphylla	Eudicots	BPChr03G11623.v1.1	335	MEVASVQAIASFSLTTNTIPAEFIRPEKEQPALTTFRGPAPEIPTVDLSDPDQENLVRSIANASREWGIFQVVNHGIPTDVISNLQAAGKAFFQLTQEEKEAYAKPPCGQSIEGYGNKLQKDLDGKKAWVDHLFHRIWPPSLINYNFWPKNPPSYREANEVYAKYVREVADKLFTSLSLGLGLQGDALKEACGGEEMEFMMKINYYPPCPRPDLTLGVVAHTDFSTLTLLVPNEVPGLQVLKDDRWIDAKYIPNALIVHIGDQIEILSNGKYKSVLHRSTVDKEKARMSWPVFLEPPAEFVVGPVPQLIDEEHPPKYKAKKFKDYAFCKLNKLPQ
Betula platyphylla	Eudicots	BPChr03G18585.v1.1	333	MGVERVQDIASLSKDEIPAEFIRSVSEQPGITTVRGEVLEVPTIDLADPDEEKVLRAIVDASRKWGMFQIVNHEIPVEAISKLQAVGKEFFELPPEEKEVYAKPPGPQSVEGYGTKLQKEVEGKKAWVDHLFHRIWPPSAINYNFWPKNPPSYREANEEYAKYLHGVVEKLLKSLSLGLGLEGHELKEAASGDDMVYLLKINYYPPCPRPDLALGVPAHTDMSAITILVPNHVQGLQACRDGQWYDVKYIPNALVIHIGDQLEILSNGKYKSVLHRTTVNKEHTRMSWPVFLEPPQDFEVGPHPKLVNHENPPKYKTKKYGDYVYCKLNKIPQ
Boea hygrometrica	Eudicots	gene-F511_03306	333	MEVERVQSISHLSKHAGTIPPEFIRSENEQPAVTTLHGVSLQVPVIDLHSNDEENLVKLVAEASKEWGIFQVVKHGIPDEVIAKLQSVGREFFELPNEEKELVAKTSESGIEGYGTSLQKEVEGKKGWVDHLFHKIWPPREINYRFWPKNPPEYRSKRDVCRETEGSHKQVLLKWLSLGLGLQGHELKAGVGGDDAVFLMKINFYPPCPRPDLALGVVAHTDMSSITILVPNEVQGLQVFRDGHWYDVKYIPNALIVHIGDQIEILSNGEYKAVLHRSTVNKDQTRMSWPVFIEPPPEFEVGPIAELCADGPSKYKTKKYKDYVYCKLNKIPQ
Brassica napus	Eudicots	BnaA10g22800D	336	MEIERVQDISSSSLHTEAIPLEFIRSEKEQPAITTFRGPVPAIPVVDLSDPDEESVERAVVKASEEWGIFQVVNHGIPTELIKRLQEVGRTFFELPSAEKESVAKPVDAKDIEGYGTKLQKEVEGKKAWVDHLFHRIWPPSCVNYSFWPKNPPEYREVNEEYALHVKKLSETLLGILSEGLGLRREALREGLGGDLAEYMMKINYYPPCPRPDLALGVPAHTDLSGITLLVPNEVPGLQVFKDDHWFDAEYIPSAVIVHIGDQILRLSNGRYKNVLHRTTVDKDRTRMSWPVFLEPHREMIVGPLPELISDDYPPKYKPFAFKDYSYRKLNKLPLD
Brassica napus	Eudicots	BnaC09g47360D	336	MEIERVQDISSSSLHTEAIPLEFIRSEKEQPAITTFRGPVPAIPVVDLSDPDEESVARAVVKASEEWGIFQVVNHGIPTELIKRLQEVGRTFFELPSSEKESVAKPVDAKDIEGYGTKLQKEVEGKKAWVDHLFHRIWPPSCVNYSFWPKNPPEYREVNEEYALHVKKLSETLLGILSEGLGLRREALREGLGGDLAEYMMKINYYPPCPRPDLALGVPAHTDLSGITLLVPNEVPGLQVFKDDHWFDAEYIPSAVIVHIGDQILRLSNGRYKNVLHRTTVDKDRTRMSWPVFLEPHREMIVGPLPELISDDNPPKYKPFAFKDYSYRKLNKLPLD
Brassica oleracea	Eudicots	Bo9g174290	336	MEIERVQDISSSSLHTEAIPLEFIRSEKEQPAITTFRGPVPAIPVVDLSDPDEESVARAVVKASEEWGIFQVVNHGIPTELIKRLQEVGRTFFELPSSEKESVAKPVDAKDIEGYGTKLQKEVEGKKAWVDHLFHRIWPPSCVNYSFWPKNPPEYREVNEEYALHVKKLSETLLGILSEGLGLRREALREGLGGDLAEYMMKINYYPPCPRPDLALGVPAHTDLSGITLLVPNEVPGLQVFKDDHWFDAEYIPSAVIVHIGDQILRLSNGRYKNVLHRTTVDKDRTRMSWPVFLEPHREMIVGPLPELISDDNPPKYKPFAFKDYSYRKLNKLPLD
Cajanus cajan	Eudicots	C.cajan_01360	333	MEELRVQRVASESKDSIPTEFVRLETEQPGKTTVHGTQLEVPIIDFSEPDEDKVLHEIMEASRDWGMFQIVNHEIPSQVIEKLQAVGKQFFELPQEEKEQYAKPENSPSIEGYGTKLQKDVNNKKGWVDHLFHKISPPSDINYRFWPKNPPTYREANEEYDKYLHGVIDKLFKSMSIGLGLEGHELKEFVGGDSIVHLLKINYYPPCPCPDLVLGVPPHTDMSCITLLVPNYVQGLQASRDGHWYDVKYIPNALVIHIGDQMEIMSNGKYKAVFHRTTVSKDETRISWPVFVEPPPEHVVGPHPKLINKDNPPKYKSKKYKDYAYCKLNKIPQ
Cajanus cajan	Eudicots	C.cajan_32369	337	MEVLRVQNIATNSKDGDAAIPAMFLRPETEQPGITTVHGVNLEVPVIDFSDPDEAKVVAQIVEASRVWGMFQIVNHHIPTHVISKLQSVGKGFFELPQEEKEVYAKPPGSDSLEGYGTKLQKELNGKKGWVDHLFHIIWPPSSINYRFWPNNPTSYREVNEEYCMFIREVVEKLLKSMSIGLGLEENELKEAANGDDEMHYLLKINYYPPCPCPDLVLGVPPHTDMSYLTILVPNEVQGLQAFRDGHWYDVKYVPNALVIHIGDQMEILSNGEYKAVFHRTTVNKEKTRMSWPVFIEPKADHQVGPHPNLVNEANPPKYKTKKYKDYAYCKLNKIPQ
Camelina sativa	Eudicots	Csa08g055590	380	HRPRFRHVITSSLLKNYSLLPSFQLTYPPLFPATQTTRKKERYTMEFERVQDISSSSLLNEAIPLEFIRSEKEQPAITTFRGPTPAIPVVDLSDSDEESVRRAVVKASEEWGLFQVVNHGIPTELIRRLQDVGRRFFELPSSEKESVAKPEDSKDIEGYGTKLQKDLEGKKAWVDHLFHRIWPPSCVNYRFWPKNPPEYREVNEEYAVHVKKLSETLLGILSEGLGLKRDTLKEGLGGDTAEYMMKINYYPPCPRPDLALGVPAHTDLSGITLLVPNEVPGLQVFKDDHWFDAEYIPSAVIVHIGDQILRLSNGKYKNVLHRTTVDKEKTRMSWPVFVEPPREMIVGPLPELIRDDNPPKFKSFAFKDYSYRKLNKLPLD
Camelina sativa	Eudicots	Csa13g010770	336	MEFERVQDISSSSLLNEAIPLEFIRSEKEQPAITTFRGPTPAIPVVDLGDSDEESVRRAVVKASEEWGLFQVVNHGIPTELIRRLQDVGRRFFELPSSEKESVAKPEDSKDIEGYGTKLQKDLEGKKAWVDHLFHRIWPPSCVNYRFWPKNPPEYREVNEEYAVHVKKLSETLLGILSEGLGLKRDALKEGLGGDRTEYMMKINYYPPCPRPDLALGVPAHTDLSGITLLVPNEVPGLQVFKDDHWFDAEYIPSAVIVHIGDQILRLSNGKYKNVLHRTTVDKDKTRMSWPVFVEPYREMIVGPLPELIGDDNSPKFKSFAFKDYSYRKLNKIPLD
Camelina sativa	Eudicots	Csa20g012190	336	MEVERVQDISSSSLLNEAIPLEFIRSEKEQPAITTFRGPTPAIPVVDFSDSDEDSVRRAVVKASEEWGLFQVVNHGIPTELIKRLQDVGRRFFELPSSEKESVAKPEDSKDIEGYGTKLQKDLESKKAWVDHLFHRIWPPSCVNYRFWPKNPPEYREVNEEYAVHVKKLSETLLGILSEGLGLKRDALKEGLGGDTTEYMMKINYYPPCPRPDLALGVPAHTDLSGITLLVPNEVPGLQVFKDDHWFDAEYIPSAVIVHIGDQILRLSNGKYKNVLHRTTVDKEKTRMSWPVFVEPHREMIVGPLPELIGDDNPPMFKYFAFKDYSYRKLNKLPLD
Camellia chekiangoleosa	Eudicots	i1_HQ_CCSEED_c506592Ff24p22F1215	339	MEVERVQAIAASLSKCMDSIPAEYIRSETEQPAITTVKGKLLEVPVIDLGGGDSDEERVVRMVEEAGREWGIFQVVNHGIPDELISKLQRVGKEFFELPQEEKEVYAKDAESKSIEGYGSKLQKEVEGKKGWVDHLFHKIWPPSAINYHFWPKNPPSYREANEEYAEQMRGVVEKLFKWLSLGIGLEGDEFNKELGGDELVYLMKINYYPPCPRPDLALGVVAHTDMCALTILVPNEVPGLQVFKDDHWYNVKYIPNALIVHIGDQIEILSNGKYKAVFHRSTVNKDTTRMSWPVFLEPPEELEVGPHPKLVNDDDNPPKFKTKKYKDYVYCKLNKLPQ
Camellia chekiangoleosa	Eudicots	maker-Chr9-pred_gff_AUGUSTUS-gene-328.85	334	MDKERVQAIASATKDTIPPEFIRPENEQPGSTTFHGRLPEVPVIDLSILDEGKLVELIDNASCKWGMFQVVNHGIPEDVISKLQKVGKEFFELPQEEKEVYAKPPGAKSVEGYGTKLQKEVEGKKGWVDHLFHKIWPPSAINYQFWPKIPPHYRETNEEYAKHLHGVVDKMLITLSLGLGLEGDDMKKAVGGDELVYMMKINYYPPCPRPDLALGVVAHTDMSAVTILVPNDVQGLQIFQEDGYWYDVKYIPNALIIHIGDQVEILSNGKYKAVLHRSTVNKEKTRISWPVFLEPPPDFEVGPHPKLVNKENPPHYKTKKFCDYVYCKLNKIPQ
Cannabis sativa	Eudicots	gene_31519	337	MAEVVKERVQSIAHSINAEMKDTIPDEFIMPVEDQPILTTFKGPIPEIPTVDLSEPDQEKRVGSIVQAAKEWGFFQVVNHKIPVELIRKLKNVGEEFFELPQEEKEVYARPLGATSIEGYGSKISKGAKSWVDHLFHRIWPPSTINYQFWPKNPPSYREVNEEYGKYVKEVGDEILKSLSLGLELEESRMKEAVGGEEIEYMMKINYYPPCPRPDLALGVQPHTDLSSLTILVPNDVPGLQVFHHNHWIDVQYIPNALVIHIGDQAQIASNGLYKSVLHRTTVNKSKVRMSWPVFLEPPAEFVVGPIPELLTQDNPPKFKTKLFKDYAYCKLNKIPQ
Capsella rubella	Eudicots	gene-LOC17884061	336	MEVERVQDISSSSLLNEAIPLEFIRSEKEQPAITTFRGPTPAIPVVDLGDSDEESVKRAVVKASEEWGLFQVVNHGIPRELIQRLQDVGRKFFELPSSEKESVAKPVDSKDIEGYGTKLQKDLEGKKAWVDHLFHRIWPPSCVNYSFWPKNPPEYREVNEEYAVHVKKLSETLLGILSEGLGLKRDALKEGLGGETAEYMMKINYYPPCPRPDLALGVPAHTDLSGITLLVPNEVPGLQVFKDDHWFDAEYIPSAVIVHIGDQIMRLSNGKYKNVLHRTTVDKEKTRMSWPVFVEPHREMIVGPLPELTGEDNPPKFKPFAFKDYSYRKLNKLPLD
Capsicum annuum	Eudicots	gene-LOC107843086	351	MKTVECNTATTMPMEVARVQSVASITNCMDTIPSEYIRSKNEQPAATTLHGVVLQVPVIDISDIDANEEKIVKAIAKASKEWGIFQVINHGIPDEVIGNLQKVGKEFFEQVPQEEKELIAKNPGSQSIEGYGTSLQKEVEGKKGWVDHLFHKIWPPSSINYRCWPKNPPSYREANEEYAKSLRVIVDRMFKCLSLGLGLEAHEMMEAAGGEDIVYLLKINYYPPCPRPDLALGVVAHTDMSCITLLVPNEVQGLQVFKDSHWYDVNYIPNALIVHIGDQVEILSNGKYKSVYHRTTVNKDKTRMSWPVFLEPPSEHEVGPIPKLVNEANQPKFKTKKYKDYVYCKLNKLPQ
Carica papaya	Eudicots	gene-LOC110816514	335	MEVERVQTIALSSQSKQTIPAEFIRSEKEQPAISTFHGPAPEIPTIDLADQDDQNLIRSISDAAKEWGIFQVVNHGIPTHLIEKLQQVGKEFFELPQEEKEVYAKPSGAQTVEGYGTKLQKDLGGKKSWVDHLFHRIWPPQRINYQFWPKNPTSYREVNEEYAKYMREVAERLFKSLSLGLGLEADVLKNAVGGDDLEYLLKINYYPPCPRPDLVLGVAPHTDLSSLTILVPNEVPGLQVFKDDVWIDAKYIPHALIIHLGDQIQILSNGKYKSVLHRTTVSKEKARMSWPVFLEPPPELVVGPLPQLIDEHNPPKYTPRKFKDYSYRKLNKLPL
Carpinus fangiana	Eudicots	gene-FH972_002230	335	MEVQSVQAIAFSSLTTNTIPAEFIRPEKEQPALTTFHGPAPEIPTVDLSDPDQENLVRLIANASKEWGIFQVVNHGIPSDVVSNLQAVGKHFFELPQEEKEAYAKPCGAQSVEGYGNKLQKDPDGKKAWVDHLFHRIWPSSVVNYRFWPKNPPSYREANEVYANYVREVADKLFTCLSLGLGLRGDALKEAGGGEQMEFLMKINYYPPCPQPDLTLGVVAHTDFSTLTLLVPNEVPGLQVLKDDRWIDAKYIPNALIVHIGDQIEIMSNGEYRSVLHRSTVNKEKARMSWPVFLEPPAEFVVGPVPQLVNEENPPKYKPKKFKDYAYCKLNKLPQ
Carpinus fangiana	Eudicots	gene-FH972_015982	333	MGVERVQDIASLSKDEIPAEFIRSVDEQPGITTVHGEVLEVPTIDLADPDEEKVLQAIVDASRDWGMFQIVNHGVPVEAITKLQAVGKEFFELPQEEKEVYAKPPGSQSVEGYGTKLQKEVEGKKAWVDHLFHNIWPPSAVNYRFWPKNPPSYREVNEEYAKHMHGVVEKLFKSLSLGLRLEGHELKEAASGDDLVYLLKINYYPPCPRPDLALGVPAHTDMSAFTILVPNHVQGLQAFRDSHWYDVKYIPNAFVIHIGDQLEILSNGKYKSVLHRTTVNKEHTRMSWPVFLEPSPDFVVGPHPKLVDHENPPKYKTKKYGDYVHCKLNKIPQ
Carthamus tinctorius	Eudicots	Ct_T21237	336	MEVQRVQEIASLSSLNGTIPKEYIRAVTEQPAITTIHGVLLEVPVIDLSLPDAEKLVASISEASKEWGIFQVVNHGIPSELISRLQKVGREFFELPLEEKETIAKPANMKDGIEGYGTKLQKEVEGKKGWVDHLFHRVWPPSVINYNFWPKNPPTYREINEEYTQKLIEVSDKLFGFLSKGLGLEENKMKEALGGKDLTYMLKINYYPPCPCPELALGVAPHTDLSATTILVPNEVQGLQVFKDNHWYDVAYIPNALIIHIGDQIEILSNGKYKAVFHRTTVNKDKTRMSWPVFLEPPAEFEVGPIPQLINQDNPPKYKTKKFKDYLYCKLNKLPQ
Carya illinoinensis	Eudicots	gene-CIPAW_03G254100	336	MEVQRVQAVANSLALATDTIPAEFVRPQQEQPAITTFRGPVPEIPTIDLGDPDQENLVRSIANASKEWGIFQVVNHGIPTDVISKLQAVGREFFQLPQEEKEVYARPSSSQSIEGYGTKLQKDLDGKKSWVDHLFHKIWPQTCINYQFWPKNPPSYREANEVYAKYMREVAAKLFESLSLGLGLGRHVLKEAAGGEEIEYLLKINYYPPCPRPDLALGVVAHTDLSAITILVPNEVPGLQVLKDEYWIDAKYIPNALIIHIGDQIEILSNGIYKGVLHRTTVDKEKARMSWPVFLEPPRECVVGPLPQLVNEANPPKYKVKKFKDYAYCKLNKLPQ
Carya illinoinensis	Eudicots	gene-CIPAW_04G179300	338	MEVERVQAVASLLSHATQDTIPTEFIRPEKEQPAITTFRGPVPEIPTIDLSDPDEENIVRSVAKASKEWGIFQVVNHGIPTDVISNLQAAGRHFFELPQEEKEVYAKPTSGEGIKEGYGTQLQKDLEGKKSWGDHLFHRIWPTSKLNYQFWPKNPPSYREANEMYAKYVREVADKLFRSLSLGLGLEGHVMKDGAGGEEIEHMMKINYYPPCPRPDLALGVVAHTDFSAITILVPNDVPGLQVLKDERWIDAKYIPNALIIHIGDQIEVLSNGIYKSVLHRSTVDKGKTRMSWPVFLEPPGEFVVGPLPQLVSEENPPKYKAKKFKDYAYCKLNKLPQ
Carya illinoinensis	Eudicots	gene-CIPAW_05G225800	334	MVLERVQDVASLSKESIPEEYIRLDDEQPGSTTVQGGVLEVPTIDMRDDQDEEKLLRAIVEASQHWGMFQVVNHEIPAEVITKLQAVGKEFFELPQEEKEVYAKRPGSQSIEGYGTMLQKELGGKKGWVDHLFHKIWPRSAINYHFWPKNPPSYRETNEKYANYLHGVVDKLFKSLSLGLGLEGHELKEAAGGDELVYLLKINYYPPCPRPDLALGVVAHTDMSSFTILAPNEVQGLQAFKDGHWYDVKYVPNALVIHIGDQIEILSNGKYKSVLHRTTVDKEKTRISWPVFLEPPSDFEVGPHPKLVNEDNPPKYKTKKYGDYVYRKLNKLPQ
Carya illinoinensis	Eudicots	gene-CIPAW_05G226200	337	MKKMVLERVQDVASLSKEGIPEEYIRSEDEQPGSTTVQGGVLEVPTIDMRDDQDEEKLLRAIVEASKHWGMFQVVNHEIPAEVITKLQAVGKEFFELPQEEKEVYAKPPGSQSIEGYGTMLQKELGGKKGWVDHLFHKIWPPSAINYHFWPKNPPSYRETNEKYAKYLHGVVDKLFKSLSLGLGFEGHELKEAAGGDELVYLLKINYYPPCPRPDLALGVVAHTDMSFFTILVPNEVDGLQAFKDGHWYNVKYIPNALVIHIGDQIEILSNGKYKSVLHRTTVDKEKTRISWPVFLEPPSDFEVGPHPKLVNEDNPPKYKTKKYGDYVYCKLNKIPQ
Cephalotus follicularis	Eudicots	gene-CFOL_v3_08549	335	MEVERVQAIASLSLSTNSIPAEFVMGEKEQPALTTFHGPVPEIPTIDLNDPDQENLVRSVARASSEWGIFQVVNHGIPNDVITKLQAVGKEFFNLSQEEKEMYAKPPGAQTIEGYGTKLQKDLQGKKSWVDHLFHRIWPPSSINHKFWPKNPPSYREVNEEYAKYMRELATKLFTNLSLGLGLEGHVLEEAVGGEDLEYMLKINYYPPCPRPDLTLGVVAHTDLSAITILVPNEVPGLQVLKDDCWIDAKYIPHALIIHVGDQLEILSNGKYKSVLHRTTVDKEKARMSWPVFLEPPGELVVGPLSQLVNEDNTAKFKTRKFKDYMFCKLNKLPV
Cercis canadensis	Eudicots	Cecan.2G370500.V3.1	335	MEVERVQAIASLSSISRVIPADFVRPETEQPGITTFHGAVPDIPIIDLSEADEEKLVKLIGNASQEWGMFQVVNHGIPNEVVKKLQSAGKEFFELPQQEKEKYAKPPDAKDVEGYGTKLQKDVQAKKSWVDHLFHRIWPPSRINYNFWPNNPPCYREANEEYVKYVVEVADKVFMCLSLGLGLEGHAMKEALGGEQLEYMMKINYYPPCPRPDLALGVAPHTDLSSLTILVPNEVPGLQVLKDDHWIDAKYIPNALIIHIGDQVQILSNGKYKSVLHRTTVSKERARMSWPVFLEPPAEWVVGPFPQLVTEENPPKYKAKKFKDYAYCKLNKLPQ
Cercis canadensis	Eudicots	Cecan.4G295900.V3.1	333	MDAMSVQNVASLCKDSIPDEFVRSEREQPGITTVHGMQLEVPIIDFGNQDEEKMVHQIMEASRDWGMFQIVNHEIPAEIIRKLQAVGKQFFELPQEEKELYAKSPNSASIEGYGTKLQKEVEGKKGWVDHLFHRIWPPSAINYNFWPKNPPSYREVNEEYAKHMHGVVDKLLKSMSIGLGIEEDELREATGGDDLVYLLKINYFPPCPRPDLALGLVPHTDMCSITILVPNEVRGLQAFRDGHWYEVNYIPNALIIHIGDQMEIVSNGKYKSVLHRTTVSKDDTRISWPVFIEPPSEFVVGPHPKLVSKDNPTKYKTKKYQDYAYCKLNKIPQ
Cercis canadensis	Eudicots	Cecan.4G296000.V3.1	329	MGIQRVQNVASLSKDDIPAEFVRSETEQPGITTVHGVNLEVPTIDFSNPDEEKLIQEIVAASCEWGMYQIVNHGIPTEVIAKLQDVGKTFFELPQEEKELVAKIPGSMEGYGTTLEKEAKKGWVDHLFHKVWPTNVINHRFWPKNPPSYREANEEYVKYLHEVEEKLFKSLSLGLGLEGDELREAAGGEKLEYLLKINYYPPCPRPDLALGVSPHTDMSTFTLLVPNEIQGLQAFRDDHWYDVKYIPNALVVHIGDQLQILSNGKYKAVYHRTTVNMEKTRMSWPVFLEPPKDHVIGPHPKIINEENPPKFKTKAYGDYAYCKLNRIPQ
Chenopodium quinoa	Eudicots	AUR62004717	346	MEVEKVQNIALKFNNNNSNSSRIIEESSIPKEFIRSENEQPAITTVHGTELEVPTIDLSEANEDELVDLISKASEEWGLFQVVNHGIPTQVIQDLQKAGRDFFELPQEEKEVYSKPPPGYKGSEGYSNKLGKNIDTVRPWVDHLFHNIWPPSAINFHFWPKNPPSYRKANEEYAKYLIGVTEKLMKCWSKGLGLEEHKIREGGGGDEMVYLAKINYYPPCPRPELALGVPAHTDLSLLTILVPNDVAGLQVCRDGLWYNVRYIPNALIIHIGDQLEVLSNGKYKAVLHRTTVNKEKTRMSWPVFIEPPPHHEVGPVPELITENNPAKYKTKKFADYKYCKLNKLPQ
Chenopodium quinoa	Eudicots	AUR62023632	346	MEVEKVQNIALKFNNNNNNSSRIIEESSIPKEFIRSENEQPAITTVHGTELEVPTIDLSEADEDQLVDLISKASEEWGLFQVVNHGIPTQVIQDLQKAGRDFFELPQEEKEVYSKPPPGYKGSEGYSNKLGKDIDTVRPWVDHLFHNIWPPSAINFHFWPKNPPSYRKANEEYAKYLIGVTEKLMRCWSKGLGLEEHKIKEGGGGDEMVYLAKINYYPPCPRPELALGVPAHTDLSLLTILVPNDVAGLQVCRDGLWYNVRYIPNALIIHIGDQLEVLSNGKYKAVLHRTTVNKERTRMSWPVFIEPPPHHEVGPVPELITEKNLAKYKTKKFADYKYCKLNKLPQ
Cicer arietinum	Eudicots	gene-LOC101509377	328	MELLRVQTIAHESKDTTIPAMFVRSETEQPGTTTVKGVKLEVPIIDFSNPNEEKVQNEIMEASQKWGMFQIVNHEIPNDVIKKLQSELPQEEKEIYAKPVGSESIEGYGTNLQKEVNGKKGWVDHLFHIIWPLSSINYRVWPKNPPSYREVNEEYGKYLRGVADTLFKSMSIGLGLEEHELKEAAGGDDMIYRLKINYYPPCPCPDLVLGVPAHTDMSYLTILVPNEVQGLQASRDGQWYDVKYVPNALVIHIGDQIEILSNGNYKAVLHRTTVNKDETRMSWPVFIEPKEDHEVGPHPKLINQDNPPKYKTKKYKDYAYCKLNKIPQ
Citrus clementina	Eudicots	CICLE_v10003741mg	334	MEGEVRVQDVALKHNDTIPQQFIRSENEQPGITTVHGAVLEVPVIDLNDPDQEKVHRSIVDASQQWGMFQVVNHGIPGEVIRELQKVGKMFFELPQEEKEKYAKPPDSKDIQGYGSKLQKELEGKKGWVDHLFHKIWPPSAIDYRFWPENIPSYREANEEYRKYLHGVADKLLKCLSLGLGLEENDMKEALGGDNLIYLLKINYYPPCPQPELALGVVAHTDMSSITLLVPNDVQGLQASRDGHWYDVKYIPNALVIHIGDQMEILSNGKYKSVLHRTTVSKDKTRMSWPVFLEPPPDQEVGPHPKLVNEENPAKFKTKEYSDYAYCKLNKIPQ
Citrus clementina	Eudicots	CICLE_v10015856mg	337	MKMEVERGVQANIGSLSHSNEQVEPEAAVRTCHNGTVSEIPTIDLNDPDQERLTGAIAEASQEWGIFQVINHGIPSELINKLQGVGREFFELPQEEKEAYARPRDAKDIEGYGTRLQKEAEEKKSWVDHIFHRIWPPASRNYRFWPKNPPSYREVNEEYANCMRGVVNKLFRCLSLGLGVEGHALKEAVGGDELEYMLKINYYPPCPRPDLAPGLVPHTDLSSITILVPNDVPGLLAFKGDRSIDVNYIPNALIVTIGDQIEILSNGKYKAVLHKATPHKEKTRISWPVFLDPPADMVVGPLPQLVNGKNPPKYEAKKYKDYVHFKLDELNKKWLLF
Citrus clementina	Eudicots	CICLE_v10026028mg	335	MEVERVQAIASLSHSNGTIPAEFVRPEKEQPASATYHGPAPEIPTIDLDDPVQDRLVRSIAEASREWGIFQVTNHGIPSDLIGKLQAVGKEFFELPQEEKEVYSRPADAKDVQGYGTKLQKEVEGKKSWVDHLFHRVWPPSSINYRFWPNNPPSYRAVNEEYAKYMREVVDKLFTYLSLGLGVEGGVLKEAAGGDDIEYMLKINYYPPCPRPDLALGVVAHTDLSALTVLVPNEVPGLQVFKDDRWIDAKYIPNALIIHIGDQIEILSNGKYKAVLHRTTVNKDKTRMSWPVFLEPPADTVVGPLPQLVDDENPPKYKAKKFKDYSYCKLNKLPQ
Citrus sinensis	Eudicots	gene-KPL70_011567	335	MEVERGVQANIGSLSHSNEQVEPEAAVRTCHNGTVSEIPTIDLNDPDQERLTGAIAEASQEWGIFQVINHGIPSELINKLQGVGREFFELPQEEKEAYARPRDAKDIEGYGTRLQKEAEEKKSWVDHIFHRIWPPASRNYRFWPKNPPSYREVNEEYANCMRGVVNKLFRCLSLGLGVEGHALKEAVGGDELEYMLKINYYPPCPRPDLAPGLVPHTDLSSITILVPNDVPGLLAFKGDRSIDVNYIPNALIVTIGDQIEILSNGKYKAVLHKATPHKEKTRISWPVFLDPPADMVVGPLPQLVNGKNPPKYEAKKYKDYVHFKLDELNKKWLLF
Citrus sinensis	Eudicots	gene-KPL70_015991	334	MEGEVRVQDVALKHNDTIPQQFIRSENEQPGITTVHGAVLEVPVIDLNDPDQEKVHRSIVDASQQWGMFQVVNHGIPGEVIRELQKVGKMFFELPQEEKEKYAKPPDSKDIQGYGSKLQKELEGKKGWVDHLFHKIWPPSAIDYRFWPENIPSYREANEEYRKYLHGVADKLLKCLSLGLGLEENDMKEALGGDNLIYLLKINYYPPCPQPELALGVVAHTDMSSITLLVPNDVQGLQASRDGHWYDVKYIPNALVIHIGDQMEILSNGKYKSVLHRTTVSKDKTRMSWPVFLEPPPDQEVGPHPKLVNEENPAKFKTKEYSDYAYCKLNKIPQ
Citrus sinensis	Eudicots	gene-KPL70_020099	335	MEVERVQAIASLSHSNGTIPAEFVRPEKEQPASATYHGPAPEIPTIDLDDPVQDRLVRSIAEASREWGIFQVTNHGIPSDLIGKLQAVGKEFFELPQEEKEVYSRPADAKDVQGYGTKLQKEVEGKKSWVDHLFHRVWPPSSINYRFWPNNPPSYRAVNEEYAKYMREVVDKLFTYLSLGLGVEGGVLKEAAGGDDIEYMLKINYYPPCPRPDLALGVVAHTDLSALTVLVPNEVPGLQVFKDDRWIDAKYIPNALIIHIGDQIEILSNGKYKAVLHRTTVNKDKTRMSWPVFLEPPADTVVGPLPQLVDDENPPKYKAKKFKDYSYCKLNKLPQ
Corchorus capsularis	Eudicots	gene-CCACVL1_11430	335	MEVERVQTIASSILSKDNVPTEFIRPADEQPGITTFHGPVPDIPVVDLNDHDEEKVIRLIADASRDWGIFQVVNHGVPFDLIEKLQQVGKEFFDLPQEEKELCSKPPGVETIEGYGSKLAKDGQGKKNWVDHLFHKIWPPSSINYQFWPKNPPSYRAVNEEYAQYIRKVVDKVFKNLSLGLGLEGNALKEGGGGEEIEYMMKINYYPPCPRPDLTLGVPAHTDLSAMTILVPNQVPGLQVFKDGLWIDAKYIPGALIIHIGDQIEILSNGKYKAVLHRTTVDKEKTRMSWPVFLEPPREFVVGPLPQLVDQQNPPKYKAKKFKDYSFCKLNKLPQ
Corchorus capsularis	Eudicots	gene-CCACVL1_22733	334	MEVERVQEIASNLSKGTIPEEFIRTMTEQPGLTTVQGTVLEVPIIDLRDPDEQKVLKAIDDASRNWGMFQVTNHGIPEESIRNFQEVGKFFFELPQEEKEVYAKPEGSKSIEGYGTKLQRELEGKKAWVDHLFHKIWPPSEINYQFWPKNPPSYREANEEYTKHMHGVVNKLLRLFSLGLGLEEHEVKKAVGGDDLVYLLKINYYPPCPRPDLALGVPAHTDMSAMTILVPNDVQGLQASKDGQWYDVKYIPNALIIHVGDQLEIVSNGKYKSVLHRSTVNKEKARISWPIFFEPPADLEVGPHPKLINEGNPPKYKTKKFSDYCYCELNKIPQ
Corymbia citriodora	Eudicots	gene-BT93_F0475	335	MEVERVQAVASALMTAETIPTDFIRPEKERPAITTYQGPAPDIPTIDLSLPDRDSVVRAIAKASEEWGIFQVVNHGIPAELISRLQVAGKHFFDLPAEEKEAYAKPPGSQSVEGYGTRVSKDVNGKRTWNDHLFHKVWPPSTINYRFWPTNPPNYREVNEEYTKHMREVVDKLFLCLSLGLDLEESAMREAVGGEELQYNLKINYYPPCPRPDLALGVAAHTDLSTLTILVPNDVPGLQVLKDGRWIDAKYIPNALIVHIGDQIEILSNGLYKAVHHRSTVNKERARMSWPVFLEPPEERVVGPLPQLLSPESPPKYKAKKFKDYMYCKLNKLPQ
Cucumis melo	Eudicots	MELO3C030167.2	335	MDVGRVQEVASSLLFSGTLPSEFVRPETEQPGITTVKGQVLAVPVIDFTNPDDDSVLTAIHDASLNWGMFQIINHQIPNEAITHLQAVGKEFFELPPEEKEIYAKPPASKSVEGYGTKLEKEIDGKRGWVDHLFHIIWPPSSINYNFWPQNPPSYRVANEEYRKNLHGVVEKLFRSLSLGLGLEGHELKERVGGDELVYLLKINYYPPCPRPDLALGVPAHTDMSAVTILVPNEVQGLQAFRDGHWYDVNYIPNALVIHIGDQIEILSNGKYKSVFHRTTVNKEKTRISWPVFLEPPPEFVVGPHPKLVDEENPAKYKTKKYSEYAYCKLNKIPQ
Cucumis sativus	Eudicots	Csa_6G040540	335	MEVGRVQEVASSLLFSGTLPSQFVRPDTEQPGITTVKGQVLAVPVIDFTNPDDDSVLTAIHDASLNWGMFQIINHQIPNEAITHLQAVGKEFFQLPPEMKEIYAKPPASKSVEGYGTNLQKEIDGKRGWVDHLFHIIWPPSSINYNFWPQNPPSYRAANEEYRKHLHGVVEKLFRSLSLGLGLEGHELKERVGGDELVYLLKINYYPPCPRPDLALGVPAHTDMSAITILVPNEVQGLQAFRDGHWYDVNYIPNALVIHIGDQIEILSNGKYKSVLHRTTVNKEKTRISWPVFLEPPPEFEVGPHPKLVDEKIPARYKTKKYSEYAYCKLNKIPQ
Cuscuta australis	Eudicots	gene-DM860_013459	334	MAEVERVQAVASSLSKSTDTIPAEYIRSEKEQPAETTVQGVVLNVPVIDMSGREEKLAEEVGEASREWGIFQVVNHGIPEEVTAELQRVGKEFFELPQEEKEAVAKDGGSVEGYGTTLQKDLEGKRGWVDHLFHKVWPPSAINYRFWPKTPPSYREANEEYAKRLREVGDRLLRSLSLSLGLEGHEVKEAAGGEDIIYLLKINYYPPCPRPDLALGVVAHTDMSAITILVPNEVQGLQVFKDNHWYDVKYIPNALIIHIGDQIEILSNGKYKSVLHRTTVNKEKTRMSWPVFLEPPPEFEVGPIPKLVDEKNPAKYKTKKYKDFAYCKLNKLPQ
Daucus carota	Eudicots	FLS-1	336	MGEIKRIQDVASEASACDTIPAEFVRPEDERPGLTTYKGDLPQVPVIDFSIKDEEKLVAQIYDVSCKWGFFQIVNHEIPDDVVSRLKEVGTTFFELPQEEKELYAKPPGAKSLEGYGTKLQKEVNGIKGWVDHLFHILSPPSAVNYKFWPKNPASYREANEEYTKYMHKVEERLLRYLSRGIGLEENELRTAVGGDDLIYLLKINYYPPCPRPDLALGVPAHTDMSVVTILVPNDVQGLQVFHEGNWIDAQYIPNALVIHIGDQLEILSNGKYKAVLHRTTVNKEKTRLSWPVFMEPPPDMEVGPHPELVTNENPAKYKTKKYGDYVYCKFNKIPQ
Daucus carota	Eudicots	FLS-2	335	MEVERVQAISKMSSCMDTIPSDYVRSENEQPAATTMQGVVLEVPVIDLGSADEENVVRLITEAAQEWGIFQVVNHGIPDEAIAKLQKVGKEFFELPQEEKEVIAKPEGYQGVEGYGTKLQKEVGGKKGWVDHLFHIIWPQSAVNYHFWPKNPPLYREANEEYAIALRGVADKLYEALSLGIGLERHELKEASGGDDLIYMLKINYYPPCPRPDLALGVVAHTDMSAITILVPNEVQGLQVYKDDHWYDVKYIPNALIIHIGDQIEIMSNGKYKSVYHRTTVNKDKTRMSWPVFLEPPPELLTGPISKLITDQNPAKFKTKKYKDYVYCKLNKLPQ
Davidia involucrata	Eudicots	Dinv01187	334	MEAVRVQAIASLSKCMDTIPSEFIRSENEQPAITTVHGKVLEVPVIDLGNPDEENLVRSIAEASREWGIFQVVNHGIPSDVISKLQKVGKEFFELPQEEKEVCAKPPGAQSVEGYGTKLQKEVEGKKGWVDHLFHKIWPPAAINYQFWPKNPPSYREANEEYAEKLRGVADKLFKSLSLGLGVEGQELNDAVGGEDLIYLMKINYYPPCPRPDLALGVVAHTDMSTITILVPNEVPGLQVFKDDHWYDVKYIPNALIVHIGDQIEILSNGKYKSGLHRSTVNKETARMSWPVFLEPPPELEIGPLPKLITKRIQQNTRPRSKDYVYCKLNKLPQ
Davidia involucrata	Eudicots	Dinv27348	335	MEAERVQAIASDSMSNDTIPSDFIRPENEQPGITTLHGQDAEVPVIDFGIPDEEKLVQSIVNASCQWGMFQIVNHGIPSDVISKLQQVGKEFFELPQEEKEVYAKPPDSQSVEGYGTKLQKEVQGKKAWVDHLFHKIWPPSAINLKFWPQNPPSYREANEEYAKYLHGVADRLFRNLSLGLGVEGHDLKEAVGGDELVYMLKINYYPPCPRPDLALGVAAHTDMSAITILVPNEVQGLQLFKDDNWYDVKYIPNALVIHIGDQIEILSNGKYKSVLHRTTVNKEKTRMSWPVFLEPPSTLVVGPHPKLVNEDNPPKYKTKKFSDYVYCKFNKIPQ
Davidia involucrata	Eudicots	Dinv27349	338	MEVERVQAIASLSERMDSIPSEFIRSENEQPAITTVRGMVLEVPVIDLGSWPDEENLVRSIADASREWGIFQVVNHGMHTDVISKLQKVGKEFFELPQEEKEVYAKPHGAQSTSVEGYGTKLQKEVEGKKGWVDHLFHKIWPPSAINYHFWPKNPPAYREANEEYAEKLRGVVDKLFKSLSLGLGVEGHELKDAVGGEDLIYLMKINYYPPCPRPDLALGVVPHTDMSTITILVPNEVQGLQVFKDDHWYDVKYIPNALIIHIGDQIEILSNGKYKSVFHRSTVNKEMARMSWPVFLEPPPELEIGPLPKLINEENPPKYKTKKYKDYVYCKLNKLPQ
Davidia involucrata	Eudicots	Dinv27350	335	MEAERVQAIASDSMSNDTIPSDFIRPENEQPGITTLHGQDAEVPVIDFGIPDEEKLVQSIVNASCQWGMFQIVNHGIPSDVISKLQQVGKEFFELPQEEKEVYAKPPDSQSVEGYGTKLQKEVQGKKAWVDHLFHKIWPPSAINLKFWPQNPPSYREANEEYAKYLHGVADRLFRNLSLGLGVEGHDLKEAVGGDELVYMLKINYYPPCPRPDLALGVAAHTDMSAITILVPNEVQGLQLFKDDNWYDVKYIPNALVIHIGDQIEILSNGKYKSVLHRTTVNKEKTRMSWPVFLEPPSTLVVGPHPKLVNEDNPPKYKTKKFSDYVYCKFNKIPQ
Davidia involucrata	Eudicots	Dinv27351	338	MEVERVQAIASLSERMDSIPSEFIRSENEQPAITTVHGMVLEVPVIDLGSWPDEENLVRSIADASREWGIFQVVNHGMHSDVISKLQKVGKEFFELPQEEKEVYAKPHGAQSTSVEGYGTKLQKEVEGKKGWVDHLFHKIWPPSAINYHFWPKNPPAYREANEEYAEKLRGVVDKLFKSLSLGLGVEGHELKDAVGGEDLIYLMKINYYPPCPRPDLALGVVPHTDMSTITILVPNEVQGLQVFKDDHWYDVKYIPNALIIHIGDQIEILSNGKYKSVFHRSTVNKEMARMSWPVFLEPPPELEIGPLPKLINEENPPKYKTKKYKDYVYCKLNKLPQ
Dimocarpus longan	Eudicots	D.long032105	335	MAVESVQAVASLCNLKDSIPAEFIRSEREQPAITTYHGAVAEIPTIDLSDPDTEKMVRLMAEASREWGIFQVVNHGIPDDVISKLQAVGKKFFELPQEEKEACAKIPGSQSYEGYGSKLQKEVEGRKSWVDHLFHIIWPPSSINYRFWPKNPPSYKEVNEEYAKYMREVVDKLFQGLSIGLGLEGHRLKEAAGGEEVVYMLKINYYPPCPRPDLALGVVAHTDLSALTVLVPNEVPGLQVFKDDRWIDAKYIPNALIVHIGDQIEVLSNGEYKAVLHRTTVNKERTRMSWPVFIEPPSDMVVGPIPELLDPENPPKFKSKKFKDYSYCKLNKIPQ
Durio zibethinus	Eudicots	gene-LOC111275455	335	MEVERVQAIALSSLTNDNIPKEFIRPEDEQPAITTFHGPVPEIPVIDLNDHDQGNVVRLIANASRDWGIFQVMNHGIPFDLIGRLQQVGKEFFDLPQEEKEVYAKPAGAQTIEGYGSKLAKDLKGKKNWADHLFHRIWPPSCINYQFWPKNPPSYREVNEEYAEKMRRVVDKLLKCLSLGLGIEADVLKEGAGGEEIEYLMKINYYPPCPRPDLTLGVASHTDISTITVLVPNEVPGLQVFKDGLWIDAKYIPGALIIHIGDQIEILSNGKYKAVLHRTTVDKEKTRMSWPVFLEPPGEFVVGPLPQLVDEHNPPKYKPKKFKDYSYCKLNKLPL
Durio zibethinus	Eudicots	gene-LOC111314969	333	MEPERVQEIANLSKETIPEEFIRTTNEQPGLTTVQGTVLEVPIIDLSDPDEEKVIQDVVNASRNWGMFQVVNHGIPEDTIRRLQEVGKVFFELPQEEKEVYAKPAGSQSIEGYGTKLQKEIQGKKAWVDHLFHKIWPPSEINYQFWPKTPPSYREANEEYTKHMHGVVDKLFRCLSLGLGLEGHEMKETLGGENLVYLLKINYYPPCPRPDLALGVPAHTDMSSLTILVPNDVQGLQACRDDRWYDVKYIPNALIIHIGDQVEIVSNGKYKSVLHRSIVNKEQTRISWPLFLEPPSDLEVGPHPKLINDANPPKFKAKKYSQYCYCKLNKIPQ
Erythranthe guttata	Eudicots	gene-MIMGU_mgv1a009673mg	335	MEVVRVQSIASLSKHANTIPSEYIRSENEQPAGSTVQGVVLEVPVIDLSDESNIEKIVRLISEASREWGIFQVVNHGIPNEAISKLQRVGREFFELPKEEKEVIAKTSESGIEGYGTTLQKEIEGKKGWVDHLFHKILPPNAINYNYWPKNPPSYREANEEYAERLRHVSDKLTKWLSLGLGLEGQELKAAMGGEDTIYLMKINYYPPCPRPDLALGVVAHTDMSALTILVPNEVQGLQVFRDDSWYDVKYIPNALIVHIGDQIEILSNGKYKAVFHRSTVNKESTRMSWPVFLEPPAEVEIGPITKLVTEESPAKFKTKKYKDYVYCKLNKLPQ
Eucalyptus grandis	Eudicots	EUGRSUZ_L00738	335	MEVERVQAVASALMTAETIPADFIRPEQERPAITTYQGPAPDIPTIDLSLPDRESVVRAVAQACEEWGIFQVVNHGIPTELISRLQAAGKHFFDLPQEEKEAYAKPPGSQSIEGYGTRVSKEVNGKRMWNDHLFHKVWPPSSVNYRFWPTNPPNYRCVNEEYTKYMREVADKLFLCLSLGLGLEETAVKEAIGGEELEYNLKINYYPPCPRPDLALGVAAHTDLSTITILVPNDVPGLQVLKDGRWIDAKYIPNALIVHVGDQIEILSNGRYKAVLHRSTVNKEKARMSWPVFLEPPEEWVVGPLPQLLSPESPPKYKAKKFKDYMYCKLNKLPQ
Eucommia ulmoides	Eudicots	EVM20prediction20Chr12.713	336	MEVERVQAIATLSKCKDTIPSEYIRSETEQPATTTLQGVVLEVPVIDLSNPDEEKAAAEIGDASREWGIFQVVNHGISGELITELQKVGREFFEKVPQEEKEVIAKTEGGDSVEGYGTKLQKEVEGKKGWVDHLFHKIWPPSAIDYHFWPKNPPSYREINEEYAKRMKVVADKLFKCLSLGLGLEGGVLKEAVGGDDLIYLLKINYYPPCPRPDLALGVVAHTDMSAITILVPNEVQGLQVFKDDHWFDVKYIPNALIVHIGDQIEILSNGKYKGVYHRSIVNKDMTRMSWPVFLEPPPEHEIRPLPQLANDSNPAKYKTKKYKDYVYCKLNKLPQ
Eutrema salsugineum	Eudicots	EUTSA_v10014054mg	336	MEIERVQDISSSSLLTEAIPLEFIRSEKEQPAITTFRGPTPAIPVVDLSDSDVESVARAVVKASEEWGIFQVVNHGIPTELIRRLQEVGRKFFELPSSEKESVAKPENSKDIEGYGTKLQKDLEGKKAWVDHLFHRIWPPSCVNYRFWPKNPPEYREVNEEYAVHVKKLSEKLLGILSEGLGLWREALKEGLGGDMAEYMMKINYYPPCPRPDLALGVPAHTDLSGITLLVPNQVPGLQVFKDDHWFDAEYIPSAVIVHIGDQILRLSNGRYKNVLHRTTVDKEKTRMSWPVFLEPHGEMIVGPLPELIRDDNPPKFKPFAFKDYSYRKLNKLPLD
Fagopyrum esculentum	Eudicots	EVM_prediction_Fe3.5775	335	MEVVRVQAIASLSMREESIPCEYIRSEKEQPAKTSVEGSVLEVPAIDISEADEEKLAEMIYKASSEWGLFQVVNHGIPSEVISRLQRAGKDFFDLPQEEKERYAKADDSKDIEGYGTKLQKEVDGKKGWVDHLFHRIWPPSVINYNFWPTNPPSYREANEEYCKYLREVAEKIMKSLSKGLGLEEEDLKEAAGGDSLEYLLKINYYPPCPRPDLALGVVAHTDMSALTILVPNDVPGLQVFRDGLWYDVGYIPDALIIHVGDQLEILSNGKYKAVLHRSTVSKEKARMSWPVFLEPPSEHLIGPHPKLIDDNNPANFKTKKFGEYVYCKLNKLPQ
Fagopyrum esculentum	Eudicots	EVM_prediction_Fe5.1617	335	MEIERVQAIATLSRSVDTIPLEYIRSEKEQPAITTFQGSVLEVPAIDINDSNEEALVESIKKASEEWGLFQVVNHGIPIEVISHLQRVGKEFFELPIEEKEEYAKPEDSKDVEGYGTKLQKEVEGKKGWVDHLFHRIWPPSAINYKFWPKNPISYKEANEEYCKCLRGVAEKIFRCMSLGLGLEGPELMEAAGGDSLEYLLKINYYPPCPRPDLALGVVAHTDMSTLTILVPNEVPGLQVFRDGFWYDVKYIPNALIVHVGDQLEIMSNGKYKAVLHRTTVNKEKVRMSWPVFLEPPAEHVLGPHPKTVDDRNPAKYKTKKYGDYMYCKLNKLPQ
Fagopyrum esculentum	Eudicots	EVM_prediction_Fe5.1684	335	MEVERVQAIATLSRSVDTIPLEYIRSEKEQPAITTFQGSVLEVPAIDINDSNEETLVESIKKASEEWGLFQVVNHGIPIEVISHLQRVGKEFFELPIEEKEAYAKPEDSKDVEGYGTKLQKEVEGKKGWVDHLFHRIWPPSAINYKFWPKNPISYKEANEEYCKCLRGVAEKIFRCMSLGLGLEGPELMEAAGGDSLEYLLKINYYPPCPRPDLALGVVAHTDMSTLTILVPNEVPGLQVFRDGFWYDVKYIPNALIVHVGDQLEIMSNGKYKAVLHRTTVNKEKVRMSWPVFLEPPAEHVLGPHPKTVDDRNPAKYKTKKYGDYMYCKLNKLPQ
Ficus carica	Eudicots	FCD_00022365	334	MGEEIRVHDIALTSGETIPAAFIRPENEQPGITTVHGETLEVPTIDFSDDNEEKLVREVAKAARDWGMFQVVNHGIPDEVISRLQGVGKEFFELPRAEKETYAKEPGSKSLEGYGTKLQKEMEGKQGWVDHLFHKIWPPPAINYKFWPQNPPSYRDANKEYAKHLHGVVDKLFKSLSLGVGLKDDEFKEAAGGDELVYLLKINYYPPCPRPDLALGVVPHTDMCALTILVSNLVKGLQAFKDGHWYDVNYIPNALVIHIGDQIEIISNGKYKSVLHRSTVQKEKARMSWPVFLEPPPDFAVGPHPALVDEEKPPKFNTKKYSDYVYCKLNKIPL
Fragaria ananassa	Eudicots	augustus_masked-Fvb2-1-processed-gene-172.7	335	MGVQRVQDIASTISEDTIPAEYVRSENEQPGITTVPNTVLECPTIDFSDPDEEKLLKQIFEASTDWGMYQIVNHDISNEAISKLQAVGKEFFELPQEEKEVYAKDPNSKSVEGYGTFLQKELEGKKGWVDHLFHKIWPPSAINYRFWPKTPASYREANEEYAKNLHKVVEKLFKLLSLGLGLEAQELKKAVGGDDLVYLLKINYYPPCPRPDLALGVVAHTDMSALTILVPNEVQGLQACRDGQWYDVKYIPNALVIHIGDQMEIMSNGKYRAVLHRTTVSKDKTRISWPVFLEPPADQVIGPHPKLVDDKENPPKYKTKKYSEYVYNKLNKIPQ
Fragaria ananassa	Eudicots	maker-Fvb2-3-augustus-gene-16.38	335	MGVERVQDIASTISEDTIPAEYIRSENEQPGITTVPNTVLECPTIDFSDPDEEKLLKQIFEASTDWGMYQIVNHDISNEAISKLQAVGKEFFELPQEEKEVYAKDPNSKSVEGYGTFLQKELEGKKGWVDHLFHKIWPPSAIDYRFWPKNPASYREANEEYAKNLHKVVEKLFKLLSLGLGLEAQELKKAVGGDDLVYLLKINYYPPCPRPDLALGVVAHTDMSALTILVPNEVQGLQACRDGQWYDVKYIPNALVIHIGDQMEIMSNGKYKAVLHRTTVSKDKTRISWPVFLEPPADQVIGPRPKLVNDKENPPKYKTKKYSEYVYNKLNKIPQ
Fragaria ananassa	Eudicots	snap_masked-Fvb2-4-processed-gene-193.27	353	MGVERVQDIASTISEDTIPAEYIRSENEQPGITTVPNTVLECPTIDFSDPDEEKLLKQIFEASTDWGMYQIVNHDISNEAISKLQAVGKEFFQLPQEEKEVYAKDPNSKSVEGYGTFLQKELEGKKGWVDHLFHMIWPPSAINYRFWPKNPASYSKNVRAEDLIGSCQFVTIMEANEEYAKNLHKVVEKLFKLLSLGLGLQAQELKKAVGGDDLVYLLKINYYPPCPRPDLALGVVAHTDMSALTILVPNEVQGLQACRDGQWYDVKYIPNALVIHIGDQMEIMSNGKYKAVLHRTTVSKDKTRISWPVFLEPPADQVIGPRPKLVNDKENPPKYKTKKYSEYVYNKLNKIPQ
Gossypium australe	Eudicots	gene-EPI10_008939	336	MEVERVQAIVSSSLAKNNIPLEFVRPEDEQPAITTFHGPIPDIPVIDFNHPDQDHIIHLIANASREWGIFQVVNHGIPFDLIQKLQQVGKEFFDLPQEEKEVYAKPPGALTLEGYGSKIGKDVNGKKNWADHLFHKIWPASCINHQFWPKNPPPYRAVNEEYAQEVRKVVDKLFKWLSIGLGLEADVLKEGAGGEEIEYLMKINYYPPCPRPDLTLGVTSHTDLSAMTVLVPNEVPGLQVFKDGHWIDAKYIPGALIIHIGDQIEILSNGKYKAVLHRTTVDKEKTRMSWPVFLEPPGEFVVGPLPQLVDPQIPPKYKPKKFKDYSYCKFHKLPQY
Gossypium australe	Eudicots	gene-EPI10_009816	333	MEVERVQEIANFSKETIPEEFIRTTYEQPALTTVQGTVLEVPVIDLSDPDEEKVVRAIVDASSNWGMFQVVNHGIPHETVRKLIEVGKAFFELPPNEKEAYAKSPGSQSIEGYGTKLQREVEGKKAWVDHLFHKIWPPSEINYQFWPKNPPSYRKNNEEYAKHMHGVVDKLFRCLSLGLGLEGNEMKEAMGGDNMVYLLKINYYPQCPRPDLALGVPAHTDMCAITVLVPNDVQGLQACKDDHWYDVEYIPNALIVHIGDQVEIVSNGKYKSVLHRAKVNKEKTRISWPVFVEPPSDLEVGPHPKLVNEANPPKFKSKKYSQYCFCKLNKTPQ
Gynandropsis gynandra	Eudicots	GG01G146900	336	MEVERVQDIASSSLLSDAIPSEFIRSEKEQPAITTFRGPVPEIPVVDLADPDEERIKRAVVEASREWGIFQVVNHGIPSELIRRLQEVGKQFFELPAAEKEAVAKPPDAKDIEGYGTKLQKDLEGKKAWVDHLFHRIWPPNRINYKFWPKNPPEYREVNEEYAGHVKKLSEKILEWLSEGLGLRGEALKEGIGGDAAEYMMKINYYPPCPRPDLALGVPAHTDLSALTLLVPNEVPGLQVFKDDHWFDARYIPSAVIVHIGDQILRMSNGAYKNVLHRTTVNKEKTRMSWPVFLEPKADMVVGPLPELTGDHNPPKFKPFTFMDYSFRKLNKLPLD
Handroanthus impetiginosus	Eudicots	gene-CDL12_16004	335	MEVERVQSIASLAKHADTIPSDYIRSENEQPAATTAHGVVLEVPVIDLGGASNDEEIVRLISEASRDWGIFQVVNHGISGEVISKLQKVGREFFDLPKEEKEKIAKTSESGIEGYGTTLQKEIEGKKGWVDHLFHKIWPPAAINYKFWPKNPPSYREANEEYAQRLREVSDKLIRWLSVGLELEEQELKVAMGGDDTIYLMKINYYPPCPRPDLALGVVAHTDMSALTILVPNEVQGLQVFRDNRWYDVKYIPNALIIHVGDQIEILSNGKYKAVFHRTTVNKDQTRMSWPVFLEPPPEHEVGPIPKLISEENPAKYKTKKYRDYVYCKLNKLPQ
Handroanthus impetiginosus	Eudicots	gene-CDL12_16005	331	MERVQTVASSWNEDLPPEFIRPENEQPRFTTYEGQPLQIPVVDFKVSDEKNLVQTIFDASSKWGLFQIVNHGIPSEVIGNLQRVGKQFFELSQEEKEAYAKDPESNSIEGYGTKLQKSNQGKKGWVDHLFNKVWPPEAVDYRFWPRNPPDYRKATEEYAKHLHEVVDNLLKYLSLGLGLAAEELKSAVGGAELVYNLKINYYPPCPRPDLALGVPAHSDLCGFTILVPSEVHGLQVFRDEVWYDVAYVPNALIIHIGDQIEIFSNGKYKAVLHRSTVNKEKTRMSWPVFIEPPPNLEVGPHPKLINEQNPPKYKTKKFCDYAYCKLNKIPQ
Helianthus annuus	Eudicots	gene-LOC110878613	335	MEIERVQEIASLSNLKGTIPSEFIILENEQATTTTIHGAVLEVPVIDLCNPDDQSLVASISEASKSWGIFQVVNHGIPNEHISELQKVGKEFFELPQDEKEVIAKPIGYEGVEGYGTKHQKEVEGKKGWVDHLFHRVWPPSAVNYHYWPKNPPSYRETNEQYTQSLIPVADKLLGLLSRGLGLEDGEVKQGLGCEDMFYMLKINYYPACPCPELDLGLGPHTDMSSITILVPNEVQGLQVFKDDHWYDVAYIPNALIVHIGDQIEILSNGKYKSVYHRTTVNKEKTRMSWPMFLEPPPEFEVGPIPKLITQDNPSKFKTKKYKDFVDCKLNKLPQ
Helianthus annuus	Eudicots	gene-LOC110878615	335	MEIERVQEIASLSNLKGTIPSEFIRLENEQPATTTIHGVVLEVPVIDVSNSDHQSLVASISEASKSWGIFQVVNHGIPNELISKLQNAGKDFFELPQEEKEVIAKPIGYEGVEGYGTKLQKEVGGKKGWVDHLFHRVWPPSAINYQFWPKNPPSYRETNEQYVQSLIPVADNLLGLLSRGLGLEDGEVKQGLGGEDLIYMLKINYYPPCPCPDLALGVVPHTDMSSITILVPNEVQGLQVFKDDHWYDVAYIPNALIVHIGDQIEILSNGKYKSVYHRTTVNKEKTRMSWPMFLEPPPEFEVGPIPKLITQDNPAKFKTKKYKDYVYCKLNKLPQ
Herrania umbratica	Eudicots	gene-LOC110415474	335	MEVERVQAIALSSLTKDSIPTEFIRPEEEQPAITTFQGPVPEIPVIDLDDHNQEKVIRLTANASRDWGIFQVVNHGIPFDLIEKLQQVGKEFFDLPQEEKELYAKPSGAQTIEGYGSKLGKDLQGKKNWADYLFHRIWPPSRINYQFWPQNPPSYRAVNEEYAEYMRRVVDKLFKCLSLGLGLAPHAIKEGAGGEEMEYLMKINYYPTCPRPDLTLGVAPHTDLSAITVLVPNDVPGLQVFKDGLWIDAKYIPGALIIHIGDQIEILSNGKYKAVLHRTTVDKDKARMSWPVFLEPPAEFVVGPLPQLVDEQNPPKYKAKKFKDYSYCKLNKLPQ
Herrania umbratica	Eudicots	gene-LOC110416889	333	MEGERVQGIANFSTETIPEEFIRSTNEQPGLTTVPGTVLDVPVIDLSDPDEKKMLEAIIDASRNWGIFQVVNHGIPDEVIRKLQEVGKGFFELPQEEKELYAKPPGSQSIEGYGTQLQKELQGKKAWVDHLFHRIWPPREINYQFWPKNPPSYREANEEYTKHMHGVVDKLFGCLSVGLGLEGHELKEAVGGENLVYLLKINYYPPCPRPDLALGVPSHTDMSSLTILVPNDVQGLQANRDGHWYDVKYIPNALIIHIGDQVEIASNGMYRSVLHRTTVNKEQTRISWPVFLEPPSDLEVGPHPKLVNEANPPKYKTKKYSEYCYCKLNKIPQ
Hevea brasiliensis	Eudicots	gene-P3X46_021348	331	MQVERVQGIASTFRDNIPEAYIRSEQEQPALTTVHGLDPGVQVIDMSDPDQEKVHGLIINASQEWGMFQIINHGIPSEVIMKLQNVGKEFFELPQEEREVYAKPPGSKEGYGTFLQKEMEGKKGWVDHLFHKIWPPSSINYQFWPKNPPSYREANKDYAKHLNRVADKLLKTLSLGLGLKEHELKEAMGGENLQYLLKINYYPPCPRPDLALGVVAHTDMSSLTILVPNDVQGLQASRDGKWYGVKYIPNALVIHIGDQLEILSNGKYKSVLHRTTVNKEKARMSWPVFLEPPSEFTIGPHPKLVNGENPAKYKSKKFDDYCYCKLNKSPQ
Hevea brasiliensis	Eudicots	gene-P3X46_028616	331	MEIERVQDIACLSKDTIPEEFIRSENEQPVITTVHGVNLEVPVIDMSDLDEEKISHLIVDASQKWGMFQIINHGIPEEIMNQFKSVGKEFFELPQEEKEVYAKEPGTMEGYGTSLQREIQAKKGWVDHLFHKIWPPSVINYKFWPKNPPSYRKANEEYVKNLHGVVDRLFKSLSKGLGLEENELKEAAGGNELVYLLKINYYPPCPRPDLALGVVAHTDMSCITILVPNDVQGLQASRDGHWYDVKCSPNALIIHIGDQIEILSNGKYKSVLHRTTVNKDEARMSWPVFLEPPTDFEVGPHSKLVNEENPPKYKTKKYGDYCYCKLNKIPQ
Ipomoea nil	Eudicots	gene-LOC109175998	337	MEVERVQAVANSLSKMTADTIPAEYIRSEKEQPAATTLQGVVLEVPVIDMSDPEEEKVVEMIAEASRGWGIFQVVNHGIPDEVIRELQRVGKEFFELPQAEKEAVAKDPAGGSIEGYGTSLQKDVDGKRGWVDHLFHRIWPPSAVNYKFWPKNPPSYREANEEYAKKLLEVGDRLFRSLSIGLGLEAHELKEAAGGEDIIHLLKINYYPPCPRPDLALGVVAHTDMSAITILVPNEVQGLQVFKDEHWYDVKYIPNALIIHIGDQIEILSNGKYKSVYHRTTVDKEKTRISWPVFLEPPPEFEVGPIPKLIDENNPPKHKTKKYKDYAYCKLNKLPQ
Ipomoea triloba	Eudicots	itb13g18880	337	MEVERVQAVANSLSKMTADTIPAEYIRSEKEQPAATTLRGVVLEVPVIDMGDPEEEKIVKMIAEASREWGIFQVVNHGVPNEVIRELQRVGKEFFELPQAEKEAVAKDPGGGSIEGYGTSLQKNVDGKRGWVDHLFHRVWPPSAVNYKFWPKNPPSYREANEEYAKILNEVGNRLFRSLSIGLGLEAHELKEAAGGEDIIHLLKINYYPPCPRPDLALGVVAHTDMSAITILVPNEVQGLQVFNDDHWYDVKYIPNALIIHIGDQLEILSNGKYKSVFHRTTVDKEKTRISWPVFLEPPPEFEVGPIPKLIDENNPPKYKTKKYKDYAYCKLNKLPQ
Jacaranda mimosifolia	Eudicots	Jmimo26586	335	MEVERVQSIATLSKHADAIPPEFIRSEKEQPAATTLHGVVLEVPVIDLGGESDDKKIVGLISEASREWGIFQVVNHGIPGEVISELQKVGREFFELPKEEKETIAKTPESGIEGYGTSLQKEIEGKKGWVDHLFHKIWPPAAINYKFWPKNPPSYREANEEYAQRLREVSNKLIRWLSLGLGLEDQELKVAMGGEETVFLMKINYYPPCPRPDLALGVVAHTDMSAVTILVPNEVQGLQVFRDDHWYDVKYIPNALIIHIGDQIEILSNGKYKAVFHRSTVNKDETRMSWPVFLEPPAEFEVGPIPKLVSEERPAKYKTKKYKDYVYCKLNKLPQ
Jasminum sambac	Eudicots	HT19328	334	MEVDRVQAIASLSKKVDTIPSEFIRSENEQPAITTLHGVVLEVPVIDLSITDEEKLVELIAEASEKWGIFQVVNHGISDEAISKLIEVGREFFELPKEEKEEIAKTPESGIEGYGTSLQKEVDGKKGWVDHLFHKIWPPPAVNYKYWPKNPPSYREANEEYANKLRQVSDNLFKYLSLGLGLERHELKAAVGGDDLIYLMKINYYPPCPRPDLALGVVAHTDMSSVTILVPNEVQGLQVSKDGYWYDVKYIPNALIVHIGDQIEILSNGKYKAVLHRTTVNKEKTRMSWPVFLEPPPEKEVGPIPKLVNEENPPKYKTKMYKDYVYCKLNKIPQ
Juglans regia	Eudicots	Jr01_30980	336	MEVQRVQAVANSLSLATGTIPAEFVRPQQEQPAITTFRGPVPEIPTIDLGDPDQENLVRSIANASKEWGIFQVVNHGIPTDIISKLQAVGREFFQLPQEEKEVYARPSSSQSIEGYGTKLQKDLDGKKSWVDHLFHKIWPQTCINYEFWPKNPPSYREANEVYAKYMREVAAKLFESLSLGLGLERHVLKEAAGGEEIEYLLKINYYPPCPRPDLTLGVVAHTDLSAMTILVPNHVPGLQVLKDEHWIDAKYIPNALIIHIGDQIEILSNGIYKGVLHRTTVDKEKARMSWPVFLEPPTECVVGPLPQLVNEANPPKYKVKKFKDYAYCKLNKLPQ
Juglans regia	Eudicots	Jr10_23410	338	MEVERVQAVASLLSHSTQDTIPAEFIRPEKEQPAITTFRGPVPEIPTIDISDPDEENIVRSVAKASKEWGIFQVVNHGIPTDVISNLQAAGRHFFELPQEEKEVYAKPTSGEGFKEGYGTLLQKDIEGKKSWGDHLFHRIWPPSKLNYQFWPKNPPSYREANEMYAKYVREVADKLFKSLSLGLGLEGHVMKEGAGGEEIAYMMKINYYPPCPRPDLALGVVAHTDFSSITILVPNDVPGLQVLKDERWIDAKYIPNALIIHIGDQIEVLSNGIYKSVLHRSTVDKKKTRMSWPIFLEPPEEFIVGPLPQLVSEENPSKYKAKKFKDYAHCKLNKLPQ
Juglans regia	Eudicots	Jr10_23440	338	MEVERVQAVASLLSHTTQDTIPAEFIRPEKEQPAITTFRGPVPEIPTIDLSDPDEENIVRSVAKASKEWGIFQVVNHGIPTDVISNLQAAGRHFFELPQEEKEVYAKPTSGEGFKEGYGTLLQKDLEGKKSWGDHLFHRIWPPSKLNYQFWPKNPPSYREANEMYAKYVREVADKLFNSLSLGLGLEGHVMKEGAGGEEIVYMLKINYYPPCPRPDLALGVVAHTDFSSITILVPNDVPGLQVLKDERWIDAKYIPNALIIHIGDQIEVLSNGIYKSVLHRSTVDKGKTRMSWPVFLEPPGEFVVGPLPQLVSEENPPKYKSKKFEDYAYCKLNKLPQ
Juglans regia	Eudicots	Jr13_26700	334	MVLERVQDVASLSKESIPEEYIRSEDEQPGSTTVQGEVLEVPTIDVRDDQDEEKLLQAIVEASQHWGMFQVVNHEIPAEVITELQAVGKEFFELPQEEKEVYAKPPGSQSVEGYGTMLQKELGGKKGWVDHLFHKIWPPSAINYHFWPKYPPSYRETNEKYAKYLHGVVEKLFKSLSLGLGLEGHELKEAAGGDELVYLLKINYYPPCPRPDLALGVVAHTDMSFFTILVPNEVQGLQAFKDGHWYDVKYIPNALVIHIGDQIEIMSNGKYKSVLHRTTVDKEKTRISWPVFLEPPSEFEVGPHPKLLNEDNPPKYKTKKYSDYVYCKLNKLPQ
Kalanchoe fedtschenkoi	Eudicots	Kaladp0043s0026.v1.1	334	MEVHVQEIASKSLSEGTIPSEFVRTENEQPGITTFHGPITSPPIIDLSEKDEKRVGEKMAKAASEWGLFQIVRHDIPDIIIHKLQQVGREFFELSQEEKEKYAKPPEAKSIEGYGTKLQKEVDGKKGWVDHLFHKIWPPNAINHQFWPQHSPQYREANEKYAECLHGVVNKLFRLLGEGLGMEGRELQEAVGGENLVYLLKINYYPPCPRPDVALGVPPHTDMSSLTILVPNDVKGLQVFRDDHWFDVQYIPNALIIHIGDQLEIVSNGKYKAVFHRTTVDKDKTRMSWPVFLEPPPEMEVGPHPKAMDDNKPAKYKKKKYADYCYCKLNKIPQ
Kalanchoe fedtschenkoi	Eudicots	Kaladp0515s0028.v1.1	336	MEVVRVQAIASSAMPKDTIPSEFIRCESEQPAITTVQGASLEVPVISFNEADEEKLVKQVAEASREWGLFQIVNHEIPSEAIKKLQDVGKGFFELPLEEKEKYAKAADSISAEEGYGTKLQKEVEGKKGWVDHLFHKIWPPAARNYRFWPLNPPTYRKANEEYTMHLHGVVNKLLRALSLGLGLEENEVKEALGGEELIYLLKINYYPPCPRPDLALGVVAHTDMSGITILVPNDVQGLQVFRDGHWYDVEYIPNALIIHIGDQLEVVSNGKYKAVLHRSTVNKEKTRISWPVFVEPPEDKEVGPHPKLVTNENPAKYNTKTYREYKHRKLNKLPQ
Kalanchoe fedtschenkoi	Eudicots	Kaladp0515s0029.v1.1	336	MEVVRVQAIASSAMPKDTIPSEFIRCESEQPAITTVQGASLEVPVISFDEADEEKLVKQVAEASREWGLFQIVSHEIPSEAIQKLQDVGKGFFELPLEEKEKYAKVADSTSSEEGYGTKLQKEVEGKKGWVDHLFHKIWPPAARNYRFWPLNPPTYREANEEYTMHLHGVVNKLLRALSLGLGLEENEVKEALGGEELIYLLKINYYPPCPRPDLALGVVAHTDMSGITILVPNDVQGLQVFRDGHWYDVEYIPNALIIHIGDQLEVVSNGKYKAVLHRSTVNKEKTRISWPVFVEPPEDKEVGPHPKLVTDENPAKYNTKTYQEYKHRKLNKLPQ
Kandelia obovata	Eudicots	geneMaker00007389	330	MEVERVQAIASRALSSDTIPAEFIRSEKEQPAITTFRGAVPEIPTIDLGGGDDEQQERKDAIVRAIADACRDWGLFQVVNHGIPDEVIARLQAAGKEFFELPLEEKEVYAKSPDAKDVEGYGTKLQKDPDEKKAWVDHLFHRIWPLSRVNPRFWPQKPPSYREANEVYAKHIKQVADKLMRYLSLGLGLEAHAFKEALGGEDLEYMLKINYYPPCPRPDLTLGVVAHTDLSSLTILVPNEVPGLQMYGKSNPLTTWNYLQVLTNGKYKSVLHRTTVAKEKARMSWPVFLEPPAEFVVGPLPQLVSQNDPRKYKAKKFKDYAYCKLNKLPQ
Lactuca sativa	Eudicots	Lsat_1_v5_gn_8_117441.v5	356	MKNTTSIKSAKTQRINNQKHTMEIERVQEIASLSNLNGTIPIEFIRSENEQPATTTIHGVTLEVPVIDLSDLDDQKLVASIFEASKDWGIFQVVNHDITSEVISKLQKVGKEFFELPQEEKEAIAKPVGYKGVEGYGTKLQKEVEGKKGWVDHLFHRVWPPSAINYQFWPKNPPSYRETNEQYTSMLIGVANKLLGFLSKGLGLEEGEIKQGLGGEDLTYMLKINYYPPCPCPELALGVVPHTDMSSITILVPNEVQGLQVFKDGHWYDVAYIPNALIIHIGDQMEILSNGIYKSVYHRTTVNKEKTRMSWPMFLEPPSEFEVGPIPKLINQDNPPKYKTKKYKDYVYCKLNKLPQ
Lithospermum erythrorhizon	Eudicots	gene-Leryth_024023	315	MEVERVQAIASLSKTLHTIPSEYIRSEKEQPAITTFHGVVLEVPVIDLSEPNQDNIVKQISEASRDWGIFQVVNHGITNELISKLQQVGKEFFELPQEEREKIAKTDDSIEGYGTKLQKEVEGKKGWVDHLFHKIWPPSAINYQFWPKNPPSYRETNEEYAETLRGVSKKMFDYLSLGLGLEAGELEKAAGGDDIVYLMKINYYPPCPRPDLALGVVAHTDMSILTILVPNEVQGLQVFRDDFWYDVKYIPNALIIHIGDQAEILSNGKYKSVFHRTTVNKEQTRMSWPVFLEPPPDVFISLFLTLIYLSLNNAN
Lobularia maritima	Eudicots	Spe18966	333	MEIERVQDISSSSLLTEAIPLEFIRSEKEQPAITTFRGPAPAIPVVDLSDPDEERVVVKASEEWGLFQVVNHGIPTELIKRLQDVGRTFFELPSSEKESVAKPEDSKDIEGYGTKLQKDIEGKKAWVDHLFHRIWPPSCVNYRFWPKNPPEYREVNEEYAVHVKKLSERLLEILSEGLGLRREALKEGLGGEMAEYMMKINYYPPCPRPDLALGVPAHTDLSGLTLLVPNEVPGLQVFKDDHWFDAEYIPSAVIVHIGDQILRLSNGKYKNVLHRTTVDKEKTRMSWPVFLEPPRETIVGPLPELTGEDNPPKYKPFAFKDYSYRKLNKLPLD
Lonicera japonica	Eudicots	Lj4A606G38	320	MDTIPSEFIQSENEQPVFTTQHGVVLEVPVIDLNQPEQQNLVRLVSDASREWGIFQVVNHGIPNEVISKLQIVGKEFFELPQEEKDAYSKPQGYQGVEGYGTNLQKEVEGKREWVDYLFHKIWPPSSIDYHFWPKNPPSYREANEEYANGLQKVADKLFECLSLGLGLDGVDIKNAIGGDDLIYLMKINYYPPCPRPDLALGVVAHTDMSSITILVPNEVQGLQVFNNDYWYDVKYIPNALVIHIGDQIEILSNGEYKSVLHRTTVNKEMIRMSWPVFLEPPLELETGPIPKLINEENAPKYKTKKYRDYAYCKLNKLPQ
Lonicera japonica	Eudicots	Lj7C318T5	335	MEVERVQHVASTALAQDTIPPEFIRSEHEQPGLTTFRGSAPDVPVIDLSTKDEKEVIDTIANAAQKWGLFQVVNHEIPNDVIAKLQEVGRQFFELPQEEKELYAKQPGQNSVEGYGTKLQKEIEGKKGWVDHLFNRIAPPSAIDYKFWPKNPPSYREANEEYAKYLHKVEDKLLRLMSLGLGLEGHELKEAVGGDKLEYMMKINYYPPCPRPDLALGVPAHTDMSALTILVPNEVQGLQVFNDEHWYDVKYIPNALIIHVGDQSEIVSNGKYKSVLHRTTVNKDKVRMSWPVFMEPPLDLEVGPHPKLVSEDNPPKYKTKKFRDYVYCKFNKIPQ
Lonicera japonica	Eudicots	Lj7C331T3	335	MEVERVQHVASTALAQDTIPPEFIRSEHEQPGLTTFRGSAPDVPVIDLSTKDEKEVIDAIANAAQKWGLFQVVNHEIPNDVIAKLQEVGRQFFELPQEEKELYAKQPGKNSVEGYGTKLQKEIEGKKGWVDHLFNRIAPPSAIDYKFWPKNPPSYREANEEYAKYLHKVEDKLLRLMSLGLGLEGHELKEVVGGDKLEYMMKINYYPPCPRPDLALGVPAHTDMSALTILVPNEVQGLQVFHDEHWYDVKYIPNALIIHVGDQSEIVSNGKYKSVLHRTTVNKDKVRMSWPVFMEPPLDLEVGPHPKLVSEDNPPKYKTKKFRDYVYCKFNKIPQ
Lunaria annua	Eudicots	Luann.0001s0694.v1.1	336	MEIERVQDISSSYLLTEAIPLEFIRSEKEQPAITTFRGPTPAIPVVDLSDPDEESVARAVVKASEEWGIFQVVNHGIPTELIRRLQEVGRKFFELPAAEKETVAKPEDSKDIEGYGTKLQKDLEGKKAWVDHLFHRIWPPSCVNYRFWPNNPPQYREVNEEYALHVKKLSETLLGILSEGLGLRREALKDGIGGDMAEYMMKINYYPPCPRPDLALGVPAHTDLSGLTLLIPNEIPGLQVFKDDHWFDAEYIPSAVIVHIGDQILRLSNGKYKNVLHRTTVDKGKTRMSWPVFLEPHREMIVGPLPELTGDDNPPKFKPFAFKDYSYRKLNKLPLD
Lunaria annua	Eudicots	Luann.0004s0524.v1.1	336	MEIERVQDISSYSLLTEAIPLEFIRSEKEQPAITTFRGPTPAIPVVDLSDPDEESAARAVVKASEEWGIFQVVNHGIPTELIRRLQEVGRKFFELPTVEKESVAKPEDSKDIEGYGTKLQKDLEGKKAWVDHLFHRILPPSCVNYRFWPKNPPEYREVNEEYAVHVKKLSEKLLGILSEGLGLRNDALKEGLGGEMAEYMMKINYYPPCPRPDLALGVPAHTDLSGITLLVPNEVPGLQVFKDDHWFDAEYIPSAVIIHIGDQILRLSNGRYKNVLHRTTVDKEKTRMSWPVFLEPHREMIVGPLPELIGDDNPPKFKPFAFKDYSYRKLNKLPLD
Lupinus angustifolius	Eudicots	TanjilG_05013	334	MELLRVQTIASKSKDGAIPAMFVRSETEQPGITTVHGVKLEVPIIDFNNPEEGKVLSEIMEACKEWGMFQIVNHEIPSHVIRKLQSVGKEFFELPQEEKELYAKPLGSDSLEGYGTKLQKEVNEKKGWVDHLFHIIWPPSSINYHFWPKNPPSYRETNDEYLKYLHGVVDKLFKSMSIGLGLEEHELKKAAGGDNIIHLLKINYYPPCPCPDLVLGVPPHTDMSYITILVPNEVQGLQAFRDGQWYDVKYVPNALVIHIGDQMEILSNGRYKAVLHRTRVSKEETRISWPVFLEPPPEYEVGPHPKLVNQDNPPKYKTKKYKDYAYSKLNKIPH
Lupinus angustifolius	Eudicots	TanjilG_12684	333	MESLRVQNVASLVNGAIPEMFVRSETEQPGVTTVQGKNLQVPIIDFSNPNEEKILKEILEASCEWGMFQIVNHDIPSELIRRYQGVGKEFFELSQEEKEKYAKDPSSQSLEGYGTKLQKELDGKKGWVDHLFHKLWPPSDINYRFWPEKPPSYREVTEEYAKHLHGVVDQLFRALSLGLGLEGHDLRETVNGDKLVHLLKINYYPPCPYPELVLGVPAHSDMSFLTLLVPNEVQGLQACKDDQWFDVKYVPNAIVVHIGDQMQVISNGKYKPVWHRTTVSKTETRMSWPVFIEPQPEQEVGPHPKLVNKDNPPKFKPKKFKDYAYCKLNKIPQ
Lupinus angustifolius	Eudicots	TanjilG_24182	651	MELLRVQTVASNSNNASIPAMFVRAETEQPGITTVHGINLEVPIIDFSNPNKEKVLSEIVEASSKWGMFQIVNHEIPSHVISKLQSVGKEFFELPQEEKELYAKPLSSESVEGYGTKLQKEENGKKGWVDHLFHIIWPPSSINYRFWPKNPTSYRQANEEYLKYLHGVVDKLFKSMSIGLGLEEDELKKAAGGDDMIHLLKINFYPPCPFPDLVVGVPPHTDMSYITILVPNEVQGLQAFRDGHWYDVKYVPNALVIHIGDQMEIMSNGKYKAVLHRTTVSKYETRISWPVFIEPQPEYEVGPHPKLVNEENPPKYKTKKYKDYGYSSNSNDVAIPDMFVRPETEQPGFTTVHGVKLEVPIIDFSNPDEGKVLNEIMEASKKWGMFQIVNHEIPSHVIS…
Malania oleifera	Eudicots	gene-LOC131161887	332	MGAERVQAIAYASNGTIPPEFIRSEDEQPAITTVHGAVPGVPTIDIGEGEEKVIERVVEASREWGMFQVVNHSIPGDVIAKLQAAGKEFFELPQEEKEVYAKPPGSQSVEGYGTLLQKEVEGKKGWVDHLFHKIWPPSAINYRFWPQNPPSYREANEMYAKHLHGVADKLLRSLAIGLGLEEGEVKKAVGGEELVYLMKINYYPPCPRPDLALGVVAHTDMSALTILVPNEVQGLQVFKDDHWYDVKYIPNALVVHIGDQMEIVSNGKYKSVLHRTTVNKEKTRMSWPVFLEPPPDLVVGPHPKLVDEGKPSKYKTKKFSDYVYCKLNKIPQ
Malcolmia maritima	Eudicots	Mamar.0029s1450.v1.1	336	MEVERVQDISSSSLLTEAIPLEFIRSEKEQPAITTFRGPTPEIPVVDLSDPDTESVKRAVVKASEEWGLFQVVNHGIPTELIRRLQDVGRKFFELPSSEKESVAKPEDSKDIEGYGTKLQKDLEGKKAWVDHLFHRIGPPSRINYRFWPKNPPEYREVNEEYAVHVKKLSETLLEFLSEGLGLKREALKEGLGGETAEYMMKINYYPPCPRPDLALGVPAHTDLSGITLLVPNEVPGLQVFKDDHWFDAEYIPSAVIVHIGDQILRLSNGKYKNVLHRTTVDKEKTRMSWPVFLEPHREMIVGPLPELTGVDNPPKFKPIAFKDYSYRKLNKLPLD
Malus domestica	Eudicots	MD08G0104100	337	MGVESVKRERESNEGTIPAEFIRSENEQPGIATVHGKVLEVPTIDFSDPDEEKLIVQITEASSNWGMYQIVNHDIPSEVISKLQAVGKEFFELPQEEKEAYAKPPDSGSIEGYGTKLFKEISEGGITKKGWVDNLFNKIWPPSVINYQFWPKNPPSYREANKEYAKHMHKVVEKLFRLLSLGLGLEGQELRKAAGGDNLEYLLKINYYPPCPRPDLALGVVAHTDMSTVTILVPNDVQGLQACKDGRWYDVKYIPNALVIHIGDQMEIMSNGKYKSVLHRTTVNKDKTRISWPVFLEPPADHVVGPHPRFVNPVNPPKYKTKKYGDYVYCKINKHPQ
Malus domestica	Eudicots	MD15G0303300	334	MHAHERVQDIASISKDEIPAEFIRSKNEQPGITTVHGTTLECPTIDFSIQDDEKILNQIVEASRDWGMYQIVNHDIPNEAIKKLQEVGRIFFELPQEEKEVYAKPPDSKSVEGYGTRLQKELEGKKGWVDHLFHRVWPPAAINYQFWPKNPPSYREASEEYVNHLHKVVDKLFKMLSLGLGIEGHELKKAAGGDDLVYLLKINYYPPCPRPDLALGVVAHTDMSALTILVPNDVQGLQACRDDHWYDVKYIPNALVIHIGDQMEIMSNGRYKSVLHRTTVNKEKARLSWPVFMEPPQEHVVGPLSQLVNDENPPKYKSKKFGEYCYCKLNKIPQ
Mangifera indica	Eudicots	gene-LOC123199749	334	MELQRVQAIASLSFSKGSIPSEFIRPEKEQPAITTYNGPVPEIPTIDLNDPSEENLVRLVAEASRDWGIFQVVNHGIPGDVISKLQTAGREFFELPQEEKEVYAKPPGAQTVEGYGTTLQKEVDGKKGWVDHLFHKIWPPSSINYQFWPKHPPYREVNEEYAKYIKEVVDKLFKTLSLGLGIEGHVLKEASGGEDIEFLLKINYYPPCPRPDLALGVVPHTDLSTITILVPNEVPGLQVFKDDRWIDAKYIPNALIVHIGDQIEILSNGKYKAVLHRTTVNKEKTRMSWPVFLEPPRESVIAPLPQLVGEDDPPKYKAKKFKDYIYCKLNKIPQ
Mangifera indica	Eudicots	gene-LOC123202765	331	MAIETGRAIELKEKIPEEFIRSQHEQPGLTTIHGMALEVPVIDLNDPDEEKALNLIVDASQKWGMFQIVNHGIPCEVLSKLQQVGKEFFELPQEEKEVYAKPPESKGIEGYGTKLQKELEGKKTWNDHLFHKISPPSAINYQFWPKNPPSYREATEEYTKWLHGVADKLLKSLSLGLGLGEDEVRKALGGENLIYLLKINHYPPCPQPELALGLAEHTDMSAITILLPNEVQGLQACRDGHWYNVNYVTNSLVIHIGDQMEILSNGKYRSVLHRVTVNKEKTRLSWPVFLEPPVDLEVGPHPKLVNEQNPAKFKTKKFSDYAYCKLNKVPQ
Mangifera indica	Eudicots	gene-LOC123206089	331	MAIETGRAIELKEKVPEEFIRSQHEQPGLTTVHGMALEVPVIDLNHPDEEKALNLIVDASQKWGMFQIVNHGIPCEVLSKLQQVGKEFFELPQEEKEVYAKPPESKGIEGYGTKLQKELEGKKTWNDHLFHKISPPSAINYQYWPKNPPSYREATEEYTKWLHGVADKLLKSLSLGLGLGEDEVRKALGGENLIYLLKINHYPPCPQPELALGLAEHTDMSAITILLPNEVQGLQACRDGHWYNVNYVTNSLVIHIGDQMEILSNGKYRSVLHRVTVNKEKTRLSWPVFLEPPVDLEVGPHPKLVNEQNPAKFKTKKFSDYAYCKLNKVPQ
Manihot esculenta	Eudicots	gene-MANES_02G160600v8	335	MVVERVQVIASNSRDRDRDIIPEEFIRSEQEQPALTTVHGLDAGIRVIDMSDPDQEKVNNLVVEASEEWGMFQIVNHGIPSEVIMKLQNVGKDFFELPQEEKEVYAKPPGSKEGYGTFLQKEVDGKKAWVDHLFHKIWPTSSINYQFWPKNPPSYREANEEYAKHLQKVADELMKILSLGLGLAENELKEAVGGENLEFLLKINYYPPCPRPDLALGVVAHTDMSSITILVPNDVQGLQVSRDGKWYDVSYIPNALVIHIGDQLQILSNGKYKSVLHRSTLNKDKVRMSWPVFLEPPSEFSVGPHPKLINEENPPKYKTKKFGDYCYCKLNKIPF
Manihot esculenta	Eudicots	gene-MANES_02G160700v8	333	MEIERVQDIACLSKDTIPEVFIRSENEQPIITTVHGVNLEVPVIDMSELDEQKLTHLIVDASQKWGMFQIINHGIPDEIMNQFKSVGKEFFELPQEEKEVYAKTPGTNSVEGYGTSLQKEIQGKKGWVDHLFHKIWPPSVINYKFWPKNPPSYRKANEEYAKSLHGVVDKLFKSLSVGLGLEETELKEAAGGNELVYLLKINYYPPCPRPDLALGVVAHTDMSCITILVPNDVQGLQASRDGHWYDVKYIPNALVIHIGDQIEILSNGKYKAVLHRTTVNKDKTRMSWPVFLEPPTEFTVGPHPKLVDEENPAKYKTKKYGDYCYCKLNKVPQ
Medicago truncatula	Eudicots	gene-LOC11415909	334	MEKTQRVQNVASLSNETIPAEFVRSEKEQPGNSTVRGTQLEVPLIDFSNPDEEKVLHEIIDASCKWGMFQIVNHEIPTELITKLQSVGKTFFELPQEEKEQYAKPPDSKSIEGYGSKLGNDIDNKRGWVDHLFHKIWPPSDINYRFWPKNPPSYREINEEYGKHLHGVVDKLFKNLSIGLGLEGHELKEYAGGDNMVHLLKINYYPPCPCPDLVLGVPAHSDMCFITLLVPNDVQGLQASRDGQWYDVKYVPSAFVIHIGDQLEIMSNGKYKAILHRTTVSKDATRISWPVFIEPQPEQEVGPHPKLVNQDNPPKFKTKKYKDYAYCKLNKIPQ
Medicago truncatula	Eudicots	gene-LOC11435413	336	MEVLRVQTIAHQSKDATSTIPSMFLRSETESPGTTTVQGVKLEVPIIDFNNPDEGKIQNEIMEASTKWGMFQIVNHDIPNEVIKKLQSVGKEFFELPQEEKEVIAKPIGSDSLEGYGTKLEKEVNGKKGWVDHLFHIIWPPSSINYRFWPNNPASYREVNEEYGKYLREVADKLFKSLSIGLELEEHELKKAAGGDELIHMLKINYYPPCPVPDLVLGVPPHTDMSFLTILVPNEVQGLQASRDGQWYDVKYVPNALVIHIGDQMEILSNGKYKAVLHRTTVNKDETRMSWPVFIEPKPEHEIGPHPKLVNQENPPKYKTKKFEDYLYCKLNKIPQ
Megacarpaea delavayi	Eudicots	Mde005142.1	336	MEIERVQDISSSSLLNEAIPLEFIRSEKEQPAITTFRGPTPAIPVVDLSNPDEESVLRAVVEASEEWGIFQVVNHGIPTELIRRLQEVGRKFFELPTAEKETVAKPEDSKDIEGYGTKLQKDLEGKKAWVDHLFHRIWPPSCVNYRFWPKNPPEYREVNEEYALHVKKLSETLLGFLSEGLGLRREALKEGLGGDMAEYMMKINYYPPCPRPDLALGVPAHTDLSGITLLVPNEVPGLQVFKDDHWFDAEYIPSAVIVHIGDQILRLSNGKYKNVLHRTTVDKEKTRMSWPVFLEPHREMIVGPLPELTGDDNPPKFKPFAFKDYSYRKLNKLPLD
Melastoma candidum	Eudicots	gene-MLD38_028377	343	MEVEKVQVVASSFLSKGAIPAEYIRPEQEQPSVTTYHGPVPTIPTVDLGDADREGLVRAVAAASREWGLFQVVNHGIPAEVIVELQRVGKEFFELPAEEKEKYASPPGSQSLEGYGTQVQKEIDGKKSWVDHLFNKVWPPSSIDYKYWPTNPPAYREANEEYVKHIRKVANKLFGCLSQGLGLEEDAMKKALGGDDLQYNLKINYYPPCPRPDLALGVPPHTDLCALTLLVPNEIPGLQVLKDRKWYDAAYIPNALIVHIGDQVEILSNGEYRSVVHRTTVNKEKARMSWPVFLEPPMDWVVGPLPQLLTNGEGDDQGSGNPPKYKAKKFRDYMHCKLNKLPQ
Melastoma candidum	Eudicots	gene-MLD38_031532	343	MEVERVQAIASSLPSPGAIPAEYIRPEQERPSLTTYCGPVLEVPAVDLGDVDLEGLVRKVADASREWGMFQVVNHGIPAEVIAELQRVGREFFELPAEEKEKYARPPGSRSLEGYGTQLQKDLDGKKSWVDHLFHKIWPPSSVDYRFWPANPPAYRVANKEYANHMRRVADKLFRCLSLGLGLEEDALKNAVGGEDLQYNLKINFYPPCPCPDLTLGVLPHTDLSALTVLVPNEIPGLQVLKDGKWIDVEYVPNALIIHIGDQVEILSNGEYRSVLHRTTVNKEKARMSWPVFLEPPMEWVVGPLPQLLANQEGKDHASGEPPKYKTEKFKDYMYCKLNKLPQ
Melastoma candidum	Eudicots	gene-MLD38_031533	343	MEVERVQAVASSILSKGAIPAEYIRPQQEQPSVTTYRGLVPKIPSVDLADADHEGLVRAVADASREWGLFQVVNHGIPAEVIAELQRVGKEFFELPTEEKEKYARPPGAQSLEGYGTRLQKNLDGKKSWVDHLFHKIWPPSSIDYRFWPANPPAYREANEEYAKHIQKVADKLFGCLSLGLGLEEDAMKKAVGGDDLQYNLKINYYPPCPRPDLALGVLPHTDLSALTLLVPNEVPGLQVLKDGKWIDAEYIPNALIVHIGDQVEILSNGEYRSVLHRTTVNKEKARMSWPVFLEPPMEWVVGPLPQLLANQEGKDHASGEPPKYKTKKFKDYMYCKLNKLPQ
Melastoma candidum	Eudicots	gene-MLD38_031534	343	MEVERVQGVASSILSKGAIPAEYIRPQQEQPSVTTYRGPVPKIPSVDLADADHVGLVRAVADASQEWGLFQVVNHGIPAEVIAELQRVGKEFFELPVEEKEKYARPPGAQSLEGYGTRLQKNLDGKKSWVDHLFHKIWPPSSIDYRFWPANPPAYREANEEYAKHVQKVADKLFGCLSLGLGLEEDAMKKAVGGDDLQYNLKINYYPPCPRPDLALGVLPHTDLCTLTLLVPNEVPGLQVLKDGKWIDAEYIPNALIVHIGDQVEILSNGEYRSVLHRTTVNKEKARMSWPVFLEPPMEWVVGPLPQLLANQEGKDHASGEPPKYKTKKFKDYMYCKLNKLPQ
Microthlaspi erraticum	Eudicots	gene-MERR_LOCUS14284	336	MEVERVQDISSSSLLTAAIPLEYIRSEKDQPAITTFRGPTPAIPVVDLSDPVTESVTRAVVKASEEWGIFQVVNHGIPTELIQRLQDVGRKFFELPSTEKESVAKPVDSKDIEGYGTKLQKDLEGKKAWVDHLFHRIWPQSCVNYRFWPKNPPEYREVNEEYAIHMNKLSETLLGILSEGLGLRREALREGLGGDMAEYMMKINYYPPCPRPDLVLGVPAHTDLSGITLLVPNEIPGLQVFKDDHWFDAEYIPSAVIVHIGDQILRLSNGRYKNVLHRTTVDKEKTRMSWPVFLEPPREMIVGPLPELTSDDNPPKYKAMAFKDYSYRKLNKLPLD
Mimulus guttatus	Eudicots	Migut.C01158.v2.0	335	MEVVRVQSIASLSKHANTIPSEYIRSENEQPAGSTVQGVVLEVPVIDLSDESNIEKIVRLISEASREWGIFQVVNHGIPNEAISKLQRVGREFFELPKEEKEVIAKTSESGIEGYGTTLQKEIEGKKGWVDHLFHKILPPNAINYNYWPKNPPSYREANEEYAERLRHVSDKLTKWLSLGLGLEGQELKAAMGGEDTIYLMKINYYPPCPRPDLALGVVAHTDMSALTILVPNEVQGLQVFRDDSWYDVKYIPNALIVHIGDQIEILSNGKYKAVFHRSTVNKESTRMSWPVFLEPPAEVEIGPITKLVTEESPAKFKTKKYKDYVYCKLNKLPQ
Moringa oleifera	Eudicots	MoBGI036224g0066	320	MSKDSIPHDFIRSENEQPGMTTVHGTVLEVPVIDLSDPDEEKTCSLIAEASKHWGLFQLVNHGIPDELIDRLQGAGKEFFELPQEEKDVYAKVPGSVEGYGSQLQKETEGKRGWVDHLFHKIWPPSAINYQFWPKNPPSYREVNEEYSRYLHGVAEKLFKSLSLGLGLEEDELKQALGGEDMVYLLKINYYPPCPRPDLALGVVAHTDICAITILVPNDVQGLQTCRDGRWYNVNYIPNALIIHIADQVEIVSNGRYKSPVHRTTVNKDKARMSWPVFLEPPQDHKVGPHPKLVSEENPAKYKTKKYREYVYNKLNKIPQ
Moringa oleifera	Eudicots	MoBGI036363g0010	335	MEVERVQAVALSSASKDTIPAEFIRPEKEQPAITTFHGPVPDIPTIDLSDPDEENLARLVANAGKDWGIFQVVNHGIPSDLIAKLQAVGKEFFELPQEEKELYAKPPGAQTFEGYGTNLQKDPEGKKSWVDHLFHKIWPSSCINYQFWPKNPASYREVNEEYGKHIRMVADKLFRSLSLGLGLEPNALKEAVGGDDLEYLLKINYYPPCPRPDLALGVVAHTDFSSITILVPNDVPGLQVFKDDHWIDAKYIPNALIVHLGDQIEILSNGKYKSVLHRTTVNKEKARMSWPVFLEPPGELVVGPLRQLVDQHTPSKYTPRKFKDYSYRKINKLPL
Morus notabilis	Eudicots	gene-L484_013110	335	MEVERVQAIASLSLSSNTIPAEFIMPETEQPAATTFRGPIPEIPTVDFSDPDEQNLVRRVVEASKEWGFFQALNHGIPAEVIRRLQEVGTEFFRLPQEEKEFYAKPVDAKSIEGYGTKLQKDQNGKKSWADHLFHKIWPPSRINYQFWPKNSPTYREANEEYAKHVREVADKVFRSLSIGLGMEAHILKEAVGGEELEYMMKINYYPTCPRPDLALGVPPHTDLSSLTILVPNEVPGLQVLKDNHWIDAKYIPNALIIHIGDQIEIASNGYYKSVLHRTTVDKEKARMSWPVFLEPPPECVVGPIPQLLNDQNPPKYKSKMFKDYAYCKLNKLPQ
Morus notabilis	Eudicots	gene-L484_023741	333	MEVERVQVIASLSSHTIPAEFVMPETEQPVATTFRGPIPEIPVIDLSDPDEENLVRRIAEASKEWGFFQAVNHGIPAEVIRRLQEAGTEFFGLPQEEKEVYAKPGDAQSAEGYGTKHQKLENGKKPWGDHLFHRIWPPSRINCQFWPKNPSDYREANEEYTKHIRGFADKVFRCLSLGLGLEANAMNEAYGGEELEYMMKINYYPPCPRPDQTFGVLAHTDMSALTILVPNDVPGLQVLKDEHWIDANYIPSAIIVHMGDQIEIASNGYYKSVLHRTTVNKEKARMSWPVFLEPPPEFVVGPIPQLLNEQNPPKYKSKMFKDYAYCKLNKLPQ
Morus notabilis	Eudicots	gene-L484_023742	333	MEVERVQVIASLSSHTIPAEFVMPETEQPVATTFRGPIPEIPVIDLSDPDEENLVCRIAEASREWGFFQAVNHGIPTEVIRRLQEAGTEFFGLPQEEKEVYAKPEDAKSIEGYGTKHQKIVNGKKPWGDHLFHRIWPPSRINYQFWPKNPPSYREVNEEYGTHVRGFADKVFRSLSLGLGLEADAMKEAFGGEELEYMLKINYYPPCPRPDLTFGVLEHTDMSTLTILVPNEVPGLQVLKDNHWIDAKYVPNAIIVHMGDQIEVASNGYYKSVLHRTTVNKEKARMSWPVFLEPPPEFVVGPIPQLLNDQNPPKYKSKMFKDYAYCKLNKLPQ
Morus notabilis	Eudicots	gene-L484_023743	335	MEVERVQVIASLSLNSNVIPAEFDMPESEKPDATTFRGPIPEIPVIDFSDPDEENLIRRIAEASKEWGFFQAVNHNIPAEVIRRLQEAGTEFFGFPQEEKEVYAKPGDAQSAEGYGTKHQKLENGKKPWSDHLFHRIWPPSRINYQFWPKIPSYYREVNEEYGTHVRGFADKVFRSLSLGLGLEANAMKEAFGGEELEYILKINYYPPCPRPDLTFGVLAHTDMSALTILVPNEVPGLQVLKDDHWIDAKYVPNAIIVHMGDQIEIASNGYYKSVLHRTTVNKEKARMSWPVFLEPPLEFVVGPISQLLNEQNPPKYKSKMFKDYAYCKLNKLPQ
Nicotiana attenuata	Eudicots	FLS_1	346	MKTAEAQSATALTMEVARVQAIASISKCMDTIPSEYIRSEKEQPASTTLHGVVLQVPVIDIDDKNVVKLMSDASKEWGIFQVTNHGIPDEVISNLQKVGKEFFEIVPQEEKEMIAKNPGSQNIEGYGTSLQKELEGKRGWVDHLFHKIWPPSAINYRYWPKNPPSYREANEEYAKRLREVAEKIFKSLSLGLGLEAHEMMEAAGGEDIVYLLKINYYPPCPRPDLALGVVAHTDMSHITILVPNEVQGLQVFKDGHWYDVKYIPNALIVHIGDQVEILSNGKYKSVYHRTTVTKDKTRMSWPVFLEPPPEHEVGPIPKLVNEANPPKFKTKKYKDYVYCKLNKLPQ
Nyssa sinensis	Eudicots	gene-F0562_002888	335	MEAVRVQAIASLSKCMETIPSEFIRSENEQPAITTVHGILLEVPVIDLGNPDEENLVRSIAEASREWGIFQVVNHGIAGDVISKLQKVGKEFFELPQEEREACAKLPGAQSVEGYGTKLQKEVEGKKGWVDHLFHKIWPPAAINYQFWPKNPPSYREANEEYAEKLRGVVDKLFKSLSLGLGVEGHELKDAAGGEDLVYLMKINYYPPCPRPDLALGVAAHTDMSTITILVPNEIPGLQVFKDDHWYDVKYIPNALIIHIGDQIEILSNGKYKSVFHRSTVNKETTRMSWPVFLEPPPELEIGPLPKLINEGNPAKYKIKKYKDYMYCKLNKLPQ
Nyssa sinensis	Eudicots	gene-F0562_028115	335	MEAERVQAISSDSKSNDSMPSDFIRPENEQPGITTFPGQAFEVPVIDFGIVEEEKLVQTIVNASCQWGMFQIVNHDIPRDVISKLQTVGKQFFELPQEEKEVYAKPPNSQSVEGYGTKLQKEVEGKKGWVDHLFHKIWPPSAINLNFWPKNPPSYREANEEYAKYLHGVVDKLLRSLSLGLGLEGHELKEGVGGDELVYMMKINYYPPCPRPDLALGVVAHTDMSAITILVPNDVQGLQLFKDDYWYDVKYIPNALVIHIGDQIEILSNGKYKSVLHRTTVNKEKTRMSWPVFLEPPSTLVVGPHPKLVNEDNPPKYKTKKFSDYVYCKLNKIPQ
Olea europaea	Eudicots	gene-LOC111397470	334	MEVDRVQAIASLSKNVDTMPSEFVRSEDEQPAITTLHGVVLEVPVIDLSHSDEEKLVKLIADAAQNWGLFQVVNHGIPDEAISKLIEVGTKFFELPKEEKEVIAKTPESGIEGYGTILQTEIDGKRGWVDHLFHKIWPPSVINHKYWPKNPPSYREANEEYAKKLREVSDNLFKYLSLGVGLEGHEMKEAVGGDDLIYLLKINYYPPCPRPDLALGVVAHTDMSTLTILVPNEVQGLQVFRDGYWYNVKYVPNALIVHIGDQIEILSNGKYKAVLHRTTVNKEKTRMSWPVFLEPPPEHEVGPISKLVNEENPSKYKTKKYKDYVYCKLNKLPQ
Olea europaea	Eudicots	gene-LOC111409089	334	MEVDGVQAVASICKKVDIIPSEFIRSENEQPAITTLHGVVLEVPVIDLSDSDEEKLVELVAESSKNWGIFQVVNHGIPDESISKLIEVGKKFFELPKEEKEVIAKTPESGIEGYGTSLEKEIDGKKGWVDHLFHRVWPPSAINYKYWPKNPPSYREANEKYAEKLREVSDKLFKYLSLGIGLEGHEMKAAAGGDDLIYMMKINYYPPCPRPDLALGVAAHTDMSTLTILVPNEVQGLQVFRDDNWYDVKYIPNALIIHIGDQIEIMSNGKYKAVFHRTTVNKEKTRMSWPVFLEPPAEHEVGPISKLVNEENPSKYKTKKFKDYFYCKLNKLPQ
Parasponia andersonii	Eudicots	gene-PanWU01x14_167430	336	MGERNQSVQSIASSALDTDTIPAEFIFPKVEQPGVNTFDGPVPEIPTVDLSDPDKENRTRSIVRAAKEWGFFQVVNHGIPGHVITKLQEAGTEFFGLPQEEKEVYAKPPDAKSIEGYGTKLSKGTQSWADHLFHKIWPPSSINYQFWPQNPPSYREANEEYAKYVKEVADEVFRSISIGLGLKDHESVLKEAVGGEDLQYMMKINYYPPCPRPDLAFGVPPHTDLSALTILVPNEVPGLQVFQDDHWIDVQYIPNALVIHIGDQIQIATNGYYKSVLHRTTVDKNKVRMSWPVFLEPPGEFVVGPIPQLLSEDNPPKYKPKMFKDYAYCKLNKLPQ
Phtheirospermum japonicum	Eudicots	gene-PHJA_001121000	330	MERVQSIASLSNNTIPSQYIRSTTEQPAATTVHGVVLEVPVIDIGGDEIDKIVESVSEASLDWGIFQVVNHGIPNEVIAKLQKVGRQFFELPHEEKDLIAKTPQSGIEGYGTNLQKEIEGKRGWVDHLFHKIWPSSVVKYDFWPKNPPEYREATEEYGQRLREVSDKLVKWLSLGLGLDDQQLKVAMGGDDTVFLMKINYYPPCPRPDLALGVVAHTDMSALTILVPNEIQGLQVFRDGHWYDVKYIPNALIIHIGDQIEILSNGKYKAVFHRTTVNKESTRMSWPVFLEPPAEHEIGPIPDLVNEQSPPKYKTKKYKDYAYCKLNKIPQ
Physalis pubescens	Eudicots	pf08G220750	351	MKTVQGQSPKALTTEVARVQAIASITKCMDTIPSEYIRSENEQPVATTLHGVVLQVPVIDISNVDSDEEKVVKEIEEASKEWGIFQVINHGIPDEVIGNLQKVGKEFFEELPQEEKELIAKKPGSQSIEGYGTSLQKEVEGKKGWVDHLFHKIWPPSAINYRYWPKNPPSYREANEEYAKVLREVADRIFKSLSLGLGLEAHEMMEAAGGEDIVYLLKINYYPPCPRPDLALGVVAHTDMSHITILVPNEVQGLQVFKNGYWYDVKYIPNAIIVHIGDQVEILSNGKYKSVYHRTTVNKDKTRMSWPVFLEPPSEHEIGPIPKLINEANPPKFKTKKYKDYVYCKLNKLPQ
Physalis pubescens	Eudicots	pf08G220770	351	MKTVQGQSPTALTTEVARVQAIASITKCMDTIPSEYIRSENEQPVATTLHGVVLQVPVIDISNVDSDEEKVVKEIAEASKEWGIFQVINHRIPDEVIGNLQKVGKEFFEELPQEEKELIAKKPGSQSIEGYGTSLQKEVEGKKGWVDHLFHKIWPPSAINYHYWPKNPPSYREANEEYAKVLREVADRIFKSLSLGLGLEAHEMKEAAGGEDIVYMLKINYYPPCPRPDLALGVVAHTDMSYITILVPNEVQGLQVFKNGYWYDVKYIPNALIVHIGDQVEILSNGKYKSVYHRTTVNKDKTRMSWPVFLEPPSEHEVGPIPKLINEANPPKFKTKKYKDYVYCKLNKLPQ
Pistacia vera	Eudicots	gene-LOC116110558	331	MAIETVQSIVLKEKIPEEFIRSQHEQPGITTVQGTVLEVPVIDLNDHDQEKVLNLIVDASQKWGMFQIVNHGIPFQVLSKLKEVGKEFFELPQEEKEVYAKPPESKGIEGYGTKLQKELQGKKTWNDHLFHKISPPSVINYRFWPKNPPSYREATEEYTKWLHGVAEKLLKSLSLGLGLEEDEVKKALGGENLIYLLKINHYPPCPQPELALGLADHTDMCAITILLPNEVQGLQASRDGHWYDVKYVTNALVVHIGDQMEILSNGKYRAVLHRVAVNKEKTRLSWPVFLEPAVDLEVGPHPKLVDQENPAKYKTKKYGDYAYCKLNKIPQ
Pistacia vera	Eudicots	gene-LOC116145683	335	MELQRVQAIASLSFSKETIPAEFIRPEKEQPAITTYHGPVPEIPTIDLNDPCEENLVRLIAKASREWGIFQVVNHGIPSDVIRKLQAAGKEFFELPQEEKEVYAKPPGAQTVEGYGSKLQKEVEGKKAWVDHLFHKIWPPSSINYQYWPKNPPSYRDANEEYAKYMKEVVDKLFKTLSLGLGVEGHVLKEASGGEDIEYMLKINYYPPCPRPDLALGVVPHTDLSTITILVPNDVPGLQVFKDDRWIDAKYIPNALIVHIGDQIEILSNGVYKAVLHRTTVNKEKTRMSWPVFLEPPGEFVVGPLPQLVGEDNPPKYKAKIFKDYIYCKLNKIPQ
Pisum sativum	Eudicots	Psat2g079520	334	MEVLRVQTIAHQSKETPIPSMFVRAETEQPGTTTVHGVKLEVPIIDFSNPDKEILQNEIMEASKEWGMFQIVNHEIPNDVIKKLQSVGREFFELPQEEKEVIAKPVGSNSIEGYGTNLQKEMNGKKGWVDHLFHIIWPPSSVNYRVWPNKPASYREVNEEYGKYLRGVTDKLFKSLSIGLGLEEHELKEAAGGDNMIYLLKINYYPPCPSPDLVLGVPPHTDMSHVTILVPNEVQGLQASRDGQWYDVKYVPNALVIHIGDQMEILSNGKYKAVYHRTTVNKDETRMSWPVFIEPQGEFEVGPHPKLINKDNPPKFKTKKYKDYAYCKLNKIPQ
Poncirus trifoliata	Eudicots	Ptrif.0004s0874.v1.3.1	337	MKMEVERGVQANIGSLSHSNEQVEPEAAVPTCHNGTVSEIPTIDLNDPDQERLTSAIAEASQEWGIFQVINHGIPSELINKLQGVGREFFELPQEEKEAYARPRDAKDIEGYGTRLQKEAEEKKSWVDHIFHRIWPPASRNYRFWPKNPPSYREVNEEYANCMRGVVDKLFRCLSLGLGVEGHALKEAVGGDELEYMLKINYYPPCPRPDLAPGLVPHTDLSSITILVPNDVPGLLAFKGDRAIDVNYIPNALIVTIGDQIEILSNGKYKAVLHKATPHKEKTRISWPVFLDPPAGMVVGPLPQLVNGKNPPKYEAKKYKDYVHCKLDELNKKWLLF
Poncirus trifoliata	Eudicots	Ptrif.0005s2045.v1.3.1	334	MEGEVRVQDVAIKHNDTIPQEFIRSEHEQPGITTVHGAVLEVPVIDLNDPDQEKVHSSIVDASQQWGMFQVVNHGIPGEVIRELQKVGKMFFELPQEEKEKYAKPPDSKDIQGYGSKLQKELEGKKGWVDHLFHKIWPPSAIDYRFWPENIPSYREANEEYRKYLHGVADKLLKCLSLGLGLEENDVKEALGGDNLIYLLKINYYPPCPQPELALGVVAHTDMSSITLLVPNDVQGLQASRDGHWYDVKYIPNALVIHIGDQMEILSNGKYKSVLHRTTVSKDKTRMSWPVFLEPPPDQEVGPHAKLVNEENPAKFKTKKFSDYAYCKLNKIPQ
Poncirus trifoliata	Eudicots	Ptrif.0007s0813.v1.3.1	335	MEVERVQAIASLSHSNGTIPAEFIRPEKEQPASTTYHGPAPEIPTIDLDDPVQDRLVRSIAEASREWGIFQVTNHGIPSDLIGKLQAVGKEFFELPQEEKEVCSRPADAKDVQGYGTKLQKEVEGKKSWVDHLFHRVWPPSSINYRFWPNNPPSYRAVNEEYAKYMREVVDKLFTYLSLGLGVEGGVLKEAAGGDDIEYMLKINYYPPCPRPDLALGVVAHTDLSALTVLVPNEVPGLQVFKDDRWIDAMYIPNALIIHIGDQIEILSNGKFKAVLHRTIVNKDKTRMSWPVFLEPPADTVVGPLPQLVDDENPPKYKAKKFKDYSYCKLNKLPQ
Populus alba	Eudicots	gene-LOC118041763	330	METERVQNIASTFEDTIPEAFIRSEHEQPAITTVHGVNLDVPVIDVSDPDEEKITRLIADASREWGMFQIVNHGIPSEVISKFQSVGRAFFELPQVEKELYAKPPGAKSIEGYGTFLQKEVEGKKGWVDHLFHRIWPPPAINYRFWPKNPPLYREANEEYVKYLHGVVDKLFKSLSLDLGLEEHELKEAVGGDELTSLKINYYPPPRPDLALGLVAHTDMCSITILLPNDIQGLQACRDGQWYCVKYIPNALVIHIGDQIEILSNGKYKSVFHRTTVTKDKTRMSWPVFLEPPPDLAVGPHPSSLMNRIPPVQTKKYGDYCYCKLNKIPQ
Populus alba	Eudicots	gene-LOC118050782	335	MEFDRVQTIASLSFDKEAIPEEFIMPEKEQPATTTFRGVAPEIPAIDLSEPDQEKLVGLIADASKEWGIFQVINHGIPSDLIAELQGVGKRFFELPQEEKEVCARPRDSESIEGYGSKLLNDPQEKKTWVDHLFHRIWPPPSINYQFWPENPPYSREVNKEYAKYTRNVVDKLFTTLSLGLGLEGHVLKEAAGGEQIEYMLKINYYPPCPRPDLTLGVEAHTDLSAITILVPNEVPGLQIFKDDHWIEAKYIPDALIIHIGDQIEILSNGKYKAVLHRTTVAKDRARMSWPVFLEPPGELVVGPLPQFINKDNPTKFKTKKFKDYMHCKLNKLPQ
Populus alba	Eudicots	gene-LOC118050795	393	MHARNSSLSLYIEGSLLCFEEKLRNKKITFRMEFDRVQAIASLSFDKQAIPEVIRPEKDQPDRVQTIASLSFDKEAIPQEFIRPEKEQPAITTFRGLAPEIPAIDLSEPDQEKLVGLIADASKEWGIFQVINHGIPSDLIAELQGVGQKFFELPQEEKEVCARPRDSKSIEGYGSKLQKDPQEKKSWVDHLFHRIWPPPSINYQFWPENPPSYREVTKEYAKHMRDVVDKLFTTLSLGLGLEGHVLKEAAGGEQIEYMLKINYYPPCPRPDLTLGVVAHTDLSAITILVPNEVPGLQIFKDDQWIEAKYIPDALIIHIGDQIEILSNGKYKAVLHRTTVAKDRARMSWPVFLEPPGELVVGPLPQFINKDNPPKFKTKKFKDYTYCKLNKLPQ
Populus alba	Eudicots	gene-LOC118051939	336	MEFDRVQAIASLSFDKETIPEEFIIRPEKEQPATTTFHGAVPEIPTIDISDPNQENLVRLVADASKEWGIFQVVNHGIPSDLIAKLQDVGKKFFELPQEEKEVYAKPHDSTSIEGYGSKLQNNPQENKSWVDHLFHRIWPPSSINHQFWPQNPPSYREVNKEYAKYMREVTDKLFTALSLGLGLEGHALKEGAGGEDIEYMLKINYYPPCPRPDLTLGVAAHTDLSALTILVPNEVPGLQIFKDGNWFEAKYIPNALIIHIGDQIEILSNGKYKAVLHRTTVAKDKARMSWPVFLEPPGELVVCPLPQLINKDNPPKFKAKKFKDYMYCKLNHLPQ
Populus alba	Eudicots	gene-LOC118058366	336	MEFDRVQAIASLSFDKETIPEEFIIRPEKEQPATTTFHGAVPEIPTIDISDPNQETLVRLIADASKEWGIFQVVSHGIPGDLIAKLQDVGKKFFELPQEEKEVYAKPRDSTNIEGYGSKLQNNPQENKSWVDHLFHRIWPPSSINHQFWPQNPPSYREVNEEYAKHMREVTDKLFTALSLGLGLEGHALKEGAGGEDIEYMLKINYYPPCPRPDLTLGVAAHTDLSALTILVPNEVPGLQIFKDGNWFEAKYIPNALIIHIGDQIEILSNGKYKAVLHRTTVAKDKARMSWPVFLEPPGELVVGPLPHLINKDNPPKFMAKKFKDYMYCKLNHLPQ
Populus trichocarpa	Eudicots	Potri.002G086700.v4.1	333	MEAERVQNIASTFEDTIPEAFIRSEHEQPAITTVHGVNLDVPVIDVSDPDEEKITRLIADASREWGMFQIVNHGIPSEVISKLQSVGRAFFELPQVEKELYAKPPGAKSIEGYGTFLQKEVEGKKGWVDHLFHRIWPPPAINYRFWPKNPPLYREANEEYVKYLHGVVDKLFKSLSLDLGLEEHELKEAVGGDEMTYLLKINYYPPCPRPDLALGVVAHTDMCSITILLPNDIQGLQACRDGQWYCVKYIPNALVIHIGDQIKILSNGKYKSVFHRTTVTKDKTRMSWPVFLEPPPDLAVGPHPKLVNEKNPPKYKTKKYGDYCYCKLNKIPQ
Populus trichocarpa	Eudicots	Potri.004G139600.v4.1	335	MEFDRVQTIASLSFDKEAIPEEFIMPEKEQPAITTFRGLAPEIPAIDLSDPDQEKLVGLIADASKEWGIFQVINHGIPSDLIAELQGAGKKFFELPQEEKEVCARPRDSESIEGYGSKLLNDPQEKKTWVDHLFHRIWPPPSINYQFWPENPPSYREVNKEYAKYMRDVVDKLFTTLSLGLGLEGHVLKEAAGGEQIEYKLKINYYPPCPRPDLTLGVEAHTDLSAITILVPNEVPGLQIFKDDHWIEAKYIPDALIIHIGDQIEILSNGKYKAVLHRTTVAKDRARMSWPVFLEPPGELVVGPLPQFINKDNPPKFKTKKFKDYMYFKLNKLPQ
Populus trichocarpa	Eudicots	Potri.004G139700.v4.1	335	MEFDRVQTIASLSFDKEAIPLEFIRPEKEQPAITTFRGLAPEIPAIDLSDPDQEKLVGLIADASKEWGIFQVINHGIPSGVIAELQGAGKKFFELPQEEKEVCARPPDSKSIEGYDSKLQKDPQEKKSWVDHLFHRIWPPPSINYQFWPENPPSYREVTKEYAKYMRDVVDKLFTTLSLGLGLEGHVLKEAAGGEQIEYMLKINYYPPCPRPDLTLGVVAHTDLSAITILVPNEVPGLQIFKDDHWIEAKYIPDALIIHIGDQIEILSNGKYKAVLHRTTVAKNRTRMSWPVFLEPPGELVVGPLPQFINKDNPPKFKTKKFKDYTYCKLNKLPQ
Populus trichocarpa	Eudicots	Potri.019G014454.v4.1	335	MEFDRVQAIASLSFDKETIPEEFIWPEKEQPATTTFDGRVPEIPTIDLNDPNPENLVRLIADASKEWGIFQVVNHGIPSDLIAKLQDVGKKFFELPQEEKEVYAKPHDSKSIEGYGSKLQNNPQVKKSWVDHLFHIIWPPSSINYQFWPNNPPSYREVNEEYAKYMREVTDKLFTALSLGLGLEGHALKEGAGGEEIEYMLKINYYPPCPRPDLTLGVAAHTDLSALTILVPNEVPGLQIFKDGNWFEAKYIPNALIIHIGDQIEILSNGKYKAVLHRTTVAKDKARMSWPVFLEPPGELVVGPLPHLIKKDNPPKFKAKKFEDYMYCKLNRLPQ
Portulaca amilis	Eudicots	FUN_035479.v1.0	336	MESTRVQTLSSTCASEGTIPSAFIRPEDEQPGITTAPSTDFKIPVIEINDPDENKLAQVIAKASSEIGFFQVTNHGIPDHVIDNLKRVGKEFFELPQEEKEVIAKQAGSIEGYGTALQKETEGKEQKRGWVDHLFHRVWPPSVINYNFWPKNPESYREANEEYTKYLREVADKLFRTMSIGLGLEGHELKEGAGGEDLEYMMKINYYPPCPRPDLALGVPPHTDMSTLTLLVPNEVPGLQICYDGAWYNVEYIPGAIIVHIGDQIEIMSNGKYKAVLHRTTVDKDRTRISWPVFLEPPLECEVGPNPKLINEQNPAKYKTKKYKDYVYCKLNKLPQ
Portulaca amilis	Eudicots	FUN_048493.v1.0	335	MEVERVQALASKTVDTIPPEFIRSETEQPAATTVHGSILEVPTIDFIEGGDDENELARLIAKASNEWGLFQVVNHGIPSEVIGNLQRVGKEFFELPQHEKEVYAKPQGYNGEEGYGTKLQKETQGKKAWVDHLFHFVWPPSSINYRFWPSNPASYREANEEYAKYLKEVAEKLLRCLSRGLGLKEEAMKEVGGGEKTKYLLKINYYPPCPRPDLALGVPPHTDMSLLTILVPNDVPGLQVCREGLWYDVKYIPNALIIHIGDQVEIMSNGKYKAVLHRTTVNKDRTRMSWPVFIEPPSDHAVGPIPELISEENPAKYKTKKYGDYKYCKLNKLPQ
Primula vulgaris	Eudicots	PvLHv1_214960	337	MEVERVQAIATLSKCQNTIPLEFIRSENEQPAITTVKGELLEVPVIDFSHSDEADIVNLVAEAGKEWGLFQVVNHGIPNEVISALQKAGKEFFELPQEEKELCAKSGEGGSIEGYGTKLQKEVEGKKGWVDHLFHKIWPPSVVNYKFWPSNPPSYREANEAYGEHLRKVAGRLFKLLSLGLGPEFKGDEIEKAVGGDELVYLMKINYYPPCPRPDLALGVPAHTDMSALTILVPNEVPGLQVFKDERWYDVKYIPNALIIHIGDQLEILSNKQYKAVYHRSTVNKDTTRMSWPVFLEPPHELEVGPLPKLVNDKNTAKFKTKKFKDYVHCKLNKLPQ
Prunus avium	Eudicots	Pav_sc0000030.1_g1310.1.mk	337	MGVERFEVIAPKPEGTIPDEFIRSENEQPGITTVRGKVLEVPTIDFSDPDEQKLIRQIAEASSNWGMYQIVNHDIPSEAIRNLQAVGKEFFELPQKEKEAYAKPLDSDSIEGYGTKLFKEVSEGNVTKKGWVDHMFNKIWPPSVINYQFWPKNPPSYREANEEYAKHMHKVVEKLLRLLSLGLGLQGQELKKASGGDDLIYLLKINYYPPCPRPDLALGVVAHTDMSIVTILVPNDVQGLQACRDGRWYDVKYIPNALVIHIGDQMEIMSNGKYKGVLHRTTVNKDKTRISWPVFLEPPADHVIGPLPQLVNQENPPKYKTKTYGEYVYCRLNKIPQ
Prunus avium	Eudicots	Pav_sc0000030.1_g1320.1.mk	335	MQSEAERVQDIALMSKDNIPIEFIRSEHEQPGITTVHGKVLECPTIDFSNQDDEKILNQIVEASRNWGMYQIVNHDIPNEAISKLQAVGKAFFELQPEEKEVYAKPPDSKSVEGYGTKLQKELEGKKGWVDHLFHRVWPPSAINYQFWPKNPPSYREANEEYVKHLHKVVDKLFKVLSLGLGLEGQELKKAAGGDDMVYLLKINYYPPCPRPDLALGVVAHTDMSALTILVPNDVQGLQACRDGQWYNVRYIPNALVIHIGDQMEIMSNGKYKSVLHRSTVNKEKTRMSWPVFIEPPQDRVVGPLPQLVKEDNPPKYKAKKFGDYCYCKLNKIPQ
Prunus dulcis	Eudicots	Prudul26B027106	337	MGVERVEVIAPKPQGTIPDEFIRSENEQPGITTVHGKVLEVPTIDFSDPDEQKLIRQIAEASSNWGMYQIVNHDIPSEAIRNLQAVGTEFFELPQEEKEAYAKPLDSDSMEGYGTKLFKEFSDGNVTKKGWVDHMFNKIWPPSVINYQFWPKNPPSYREANEEYAKHMHKVVEKLFRLLSLGLGLEGQEFKKASGGDDLIYLLKINYYPPCPRPDLALGVVAHTDMSIVTILVPNDVQGLQASRDGRWYDVRYIPNALVIHIGDQMEIMSNGKYKSVLHRTTVNKEKTRISWPVFLEPPADHVIGPLPQLVNQENPPKYKTKTYGEYVYCKLNKIPQ
Prunus dulcis	Eudicots	Prudul26B029098	335	MQSEAERVQDIALMSKANIPIEFIRSEHEQPGITTVHGKVLECPTIDFSNQDDEKILNQIVEASRNWGMYQIVNHDIPNEAISKLQAVGKAFFELPPEEKEVYAKPPDSKSVEGYGTKLQKELEGKKGWVDHLFHRVWPPSAINYQFWPKNPPSYREANEEYVKHLHKVVDKLFKVLSLGLGLEGQELKKAAGGDDMVYLLKINYYPPCPRPDLALGVVAHTDMSALTILVPNDVQGLQACRDGQWYDVRYIPNALVIHIGDQMEIMSNGKYKSVLHRSTVNKEKTRLSWPVFIEPPQDRVVGPLPQLVKEDNPPKYKAKKFGDYCYCKLNKIPQ
Prunus persica	Eudicots	PRUPE_1G502700	335	MQSEAERVQDIALMSKANIPIEFIRSEHEQPGITTVHGKVLECPTIDFSNQDDEEILNQIVEASRNWGMYQIVNHDIPNEAISKLQAVGKAFFELPPEEKEVYAKPPDSKSVEGYGTKLQKELEGKKGWVDHLFHRVWPPSAINYQFWPKNPPSYREANEEYVKHLHKVVDKLFKVLSLGLGLEGQELKKAAGGDDMVYLLKINYYPPCPRPDLALGVVAHTDMSALTILVPNDVQGLQACRDGQWYDVRYIPNALVIHIGDQMEIMSNGKYKSVLHRSTVNKEKTRLSWPVFIEPPQDRVVGPLPQLVKEDNPPKYKAKKFGDYCYCKLNKIPQ
Prunus persica	Eudicots	PRUPE_1G502800	337	MGVERVEVIAPKPEGTIPDEFIRSENEQPGITTVHGKVLEVPTIDFSDPDEQKLIRQIAEASSNWGMYQIVNHDIPSEAIRNLQAVGNEFFELPQEEKEAYAKPLDSDSMEGYGTKLFKEFSDGNVTKKGWVDHMFNKIWPPSVINYQFWPKNPPSYREANEEYAKHMHKVVEKLFRLLSLGLGLEGQELKKASGGDDLIYLLKINYYPPCPRPDLALGVVAHTDMSIVTILVPNDVQGLQASRDGRWYDVRYIPNALVIHIGDQMEVMSNGKYKSVLHRTTVNKDKTRISWPVFLEPPADHVIGPLPQLVNQENPPKYKTKTYGEYVYCKLNKIPQ
Punica granatum	Eudicots	gene-LOC116198870	336	MELKRVQALAFSCLPTETIPEEFIWPETEQPAITTYKGPVVPKIPTIDMSEPNREKLVQAISEASQDWGIFQVVKHGIPGDLISRLQRAGREFFELPQEEKEAYAKIPGSRSIEGYGSMLQKDFNGKKGWVDHLFHKIWPPSSINHQFWPKNPPSYREVNEEYAGYMREVVDKLFGALSLGLGLEEHVLKEAVGGEELQYNLKINYYPPCPRPDLALGVVAHTDLSALTVLVPNEVPGLQVLKDGHWIDAEYIPNALIIHIGDQIEILSNGRYRSVLHRTTVDRNRERMSWPVFLEPPMDFVVGPLGQLVDEQNPPKFKSKKFRDYMFCKLNKLPQ
Punica granatum	Eudicots	gene-LOC116205255	336	MPMETVQTIASRMSQSADTIPEEYIRRDKEEPSVEAGDGPVPKIPTVDLGEADQEKLVKAVAGASGEWGIFQVVNHGIPDNLISRLQHVGREFFELPQEEKEVYAKAPDSSGIEGYGTQVQSDPRGKKSWADHLFHKIWPPSSRNYQFWPKKPTSYREVNEEYARYLRQVADKLFRSLSLGLGLEENVLKDGAGGEELQYELKINYYPPCPRPDLTFGVPAHTDLSALTILVPNEVPGLQVFQDDRWINAEYVPGALIIHIGDQIEILSNGKYRSVLHRTTVNKEKVRMSWPVFLEPPMDWVVGPLAQLVDDENPPKFKSKKFKDYMYCKLHKLPQ
Pyrus betulifolia	Eudicots	Chr15.g01049	334	MHAHERVQNIASISKDEIPAEFIRSENEQPGITTVHGTTLECPTIDFSIQDDEKILNQIVEASRDWGMYQIVNHDIPNEAIKKLQEVGRTFFELPQEEKELYAKPPDSKSVEGYGTRLQKELEGKKGWVDHLFHRVWPPSAINYQFWPKNPPSYREASEEYVNHLHKVVDKLFKMLSLGLGIEGHELKKAAGGDDLVYLLKINYYPPCPRPDLALGVVAHTDMSALTILVPNDVQGLQACRDGHWYDVKYIPNALVIHIGDQMEIMSNGRYKSVLHRTTVNKEKARLSWPVFLEPPQEHVVGPLSQLVNDENPPKYKSKKFGEYCYCKLNKIPQ
Pyrus betulifolia	Eudicots	Chr8.g55410	337	MGVESVERERESNEGTIPAEFIRSENEQPGITTVHGKVLEVPTIDFSDPDEEKLVVQITEASSNWGMYQIVNHDIPSEVISKLQAVGKEFFELPQEEKEAYAKPPDSGSIEGYGTKLFKEISEGDITKKGWVDNLFNKIWPPSVINYQFWPKNPPSYREANEEYAKHMHKVVEKLFRLLSLGLGLEGQELKKAAGGDNLEYLLKINYYPPCPRPDLALGVVAHTDMSTVTILVPNDVQGLQACKDGRWYDVKYIPNALVIHIGDQMEIMSNGNYKSVLHRTTVNKDKTRISWPVFLEPPADHVVGPHPQLVNAVNQPKYKTKKYGDYVYCKINKLPQ
Quercus lobata	Eudicots	QL09p050055	333	MGAERVQDIAKSSEETIPDAFIRLETEQPGITTVHGAVLEVPTIDYSDPDEEKVLSAIEDAARNWGMFQIVNHEIPSEAIAKLQAAGKGFFELSQEEKEVYAKPSGSKSMEGYGTALQKEVEGKKAWVDHLFHKIWPPSAINYRFWPENPAFYREANEEYAKHLHGVVDKLFKSLSLGLGLEGHELKEAAGGDNLEYLLKINYYPPCLRPDLALGVAAHTDMCTITILVPNDVQGLQASRDGLWYDVKYIPNALVIHIGDQIEILSNGKYKSVLHRTTVNKEKARMSWPVFMEPPSDFEVGPHPKLVNKENPPKFKTKKYSDYVYCKLNKIPQ
Quercus lobata	Eudicots	QL10p039200	335	MEVERVQAIASLSLTTDTIPAEFIRPEKEQPAITTFRGPVPEIPTIDLSDPDQENLVRSIVNASKEWGIFQVVNHGVPTDVITKLQAVGKEFFELPPEEKEVYAKIPGSQSIEGYGTQLQKDIDGKKPWVDHLFHKIWPPSTINYRFWPKNPPSYRDANEVYAKYIREVADKLFTSLSLGLGVEGHALKEGAGGEDIVYMLKINYYPPCPRPDLALGVVAHTDFCSLTILVPNEVPGLQVLKDDHWIDAKYIPNALIVHIGDQIEILSNGVYRSVLHRSTVDKGKARMSWPVFLEPPGEFVVGPLPQLVNEENPPKYKAKKFKDYAYCKLNKLPQ
Quercus lobata	Eudicots	QL93p0116_0009	335	MEVERVQAIASLSLTTDTIPAEFIRPEKEQPAITTFRGPVPEIPTIDLSDPDQENLVRSIVNASKEWGIFQVVNHGVPTDVITKLQAVGKEFFELPPEEKEVYAKIPGSQSIEGYGTQLQKDIDGKKPWVDHLFHKIWPPSTINYRFWPKNPPSYRDANEVYAKYIREVADKLFTSLSLGLGVEGHALKEGAGGEDIVYMLKINYYPPCPRPDLALGVVAHTDFCSLTILVPNEVPGLQVLKDDHWIDAKYIPNALIVHIGDQIEILSNGVYRSVLHRSTVDKGKARMSWPVFLEPPGEFVVGPLPQLVNEENPPKYKAKKFKDYAYCKLNKLPQ
Quercus suber	Eudicots	gene-CFP56_44049	335	MEVERVQAIASLSLTTDTIPAEFVRPEKEQPAITTFQGPVPEIPTIDLSDPDQENLVRSIANASKEWGIFQVVNHGVPTDVITKLQAVGKEFFELPPEEKEVYAKIPGSQSIEGYGTQLQKDIDGKKPWVDHLFHKIWPPSTINYRFWPKNPPSYRDANKVYAKYIREVADKLFTSLSLGLGVEGHALKEGAGGEDIVYMLKINYYPPCPRPDLALGVVAHTDLSSLTILVPNEVPGLQVLKDGHWIDAKYIPNALIVHIGDQIEILSNGIYRSVLHRSTVDKGKARMSWPVFLEPPGEFVVGPLHQLVNEENPPKYKAKMFKDYAYCKLNKLPQ
Quercus suber	Eudicots	gene-CFP56_64985	450	MGAERVQDIAKSSKETIPDAFIRLETEQPGITTVHGAVLEVPTIDFSDPDEEKVLSAIEDAARNWGMFQIVNHEIPSEAIAKLQAAGKGFFELSREEKEVYAKPSGSKSMEGYGTALQKEVEGKKAWVDHLFHKIWPPSAINYRFWPENPSFYREANEEYAKHLHGVVDKLFKSLSLGLGLERHELKEAAGGDNLEYLLKINYYPPCLRPDLALGVVAHTDMCTITILVPNDVQGLQASRDGRWYDVKYIPNALVIHIGDQIEVLCGCDGREANEEYAKHLHGVVDKLFKSLSLGLGLERHELKEAAGGDNLEYLLKINYYPPCLRPDLALGVVAHTDMCTITILVPNDVQGLQASRDGRWYDVKYIPNALVIHIGDQIEILSNGKYKSVLHRTTVNKE…
Raphanus sativus	Eudicots	gene-LOC108814290	336	MEFERVQDISSSSLRTEAIPLEFIRSEKEQPAITTFRGPTPAIPVVDLSDPDEETVARAVVKASEEWGIFQVVNHGIPAELIKRLQEVGRTFFELPSSEKESVAKPVDAKDIEGYGTKLQKEVEGKKAWVDHLFHRIWPPSCVNYSFWPNNPPEYREVNEEYALHVKKLSETLLGILSEGLGLRREALREGLGGDLAEYMMKINYYPPCPRPDLALGVPAHTDLSGITLLVPNEVPGLQVFKDDHWFDAEYIPSAVIVHIGDQILRLSNGRYKNVLHRTTVDKDRTRMSWPVFLEPHREMVVGPLPELISDGNPPKYKPFAFKDYSYRKLNKLPLD
Rhodamnia argentea	Eudicots	gene-LOC115755110	335	MEVERVQAVASSLMTAETIPADFIRPEQERPAITTYLGPAPDIPTIDLSLPDRDSVARAIAHASKEWGIFQVVNHGIPAELISRLQAAGKHFFDLPPEEKEAYAKPPESQSVEGYGTRVSKDVNCKRTWNDHLFHKVWPPSSINYRFWPTNPQDYREVNEEYTEYIREVVDGLFRCLSVGLGLEEKAMMEAVGGEELQYNLKINYYPPCPRPDLALGVAAHTDLSTLTILVPNDVPGLQVLKDGHWIDAKHIPNALIVHIGDQIEILSNGLYKAVLHRSTVNKEKARMSWPVFLEPPEEWVVGPLPQLLSPESPPKYKAKKFKDYMYCKLNKLPQ
Rhododendron williamsianum	Eudicots	gene-C3L33_18255	335	MMGQMERVQAIASESTDTIPQEFIRPENEQPGLTTYGGQARKVPIVDFSDPHEENLVRSIVDASSKWGMFQIVNHEIPGEAIRKLQEAGKEFFELPQEEKEAYAKPVGSKSVEGYGTKLQKEVEGKKGWVDHLFHKIWPPHAINYQFWPKNPPSYREANEEYAKHLHGVVEKLLRTLSLGLGLEGXELKAAVGGNELVYLMKINYYPPCPRPDLALGVVAHSDMCAITILVPNEVQGLQAFLDGCWYDVKYIPNALIIHIGDQIEILSNGKYKSVFHRSTLNKENTRMSWPVFLEPPSELELGPHPKLISEDNPPKYKTKKYSDYVYCKLNKIPQ
Rhododendron williamsianum	Eudicots	gene-C3L33_21929	336	MEVERVQAVATLSKFMDTIPAEYVRSENEQPAITTVRGKVLEVPVIDLLGGDTEDEVVAAVAAAGGEWGLFQVVNHGIPDEVIGNLQRAGREFFELPQAEKEVYARPVDAKSMEGYGTKLQKEVEGKKGWVDHLFHKVWPPSAINYKFWPKNPPSYREANEAYVEKLRPVADKLFKWLSIGIGLEGHEMKAAVGGDEMIYMMKVNYYPPCPRPDLALGVVAHTDMSTLTILVPNEVAGLQVFKNDRWYDVKYISNALIVHIGDQIEILSNGKYKAVLHRSTVNKETTRMSWPVFLEPPPELELGPIPKLIDDENPPKYKTKKYKDYVYCKLNKLPQ
Ricinus communis	Eudicots	gene-LOC8274085	333	MLTESERVQRIASATQDTIPEDFIRSDHEQPALTTVYGVDIGVPTIDISDPDQEKVNRLIVEASEEWGMFQIINHGIPGDLISKLQSVGKEFFELPQEEKEVYAKKPGRKEGYGTFLQKEMEGKKAWVDHLFHKIWPPSAINYEFWPKIPPSYREVTEEYAQLLRKIADRLHKTLSLGLGLEENEIDKALGGENLEYLLKINYYPPCPRPDLALGVVAHTDMSSLTLLVPNDVQGLQACRDGKWYNVKYISNGLVIHIGDQLEILSNGKYTSVLHRTTLNKEKTRMSWPVFLEPPSELEVGPHPKLVNAENPAKFKTKKFGDYSYCKLNKIPQ
Ricinus communis	Eudicots	gene-LOC8274087	331	METQRVQGIASLSKDTIPEAFIRSENEQPATTTVHGVKLEVPVINLNDPDQEKVKRLIVEASKEWGMFQIIDHGIPSEIISKLQSVGKEFFELPQQEKEVYAKKPGGKEGYGTFLQKEMEGKKGWVDHLFHNIWPPSAINYQFWPKTPPCYRETNEEYTKYLYGVVDKLLKSLSLGLGLKEDEVKEAIGGDELVYLLKINYYPPCPRPDLALGVVAHTDMSAITILVPNDVQGLQACRDGQWYDVSYISDALVIHIGDQMEILSNGKYKSVLHRTTVNKEKARMSWPVFLEPPSDFAVGPHPKLVSEENPPKYKTKKYSDYCYCKLNKIPQ
Rubus corchorifolius	Eudicots	Rf020058780	333	MGVERVQDIASSKDTIPAEFIRSENEQPGITTVPGTVLECPTIDFSDPDEEKLLAQILAASTDWGMYQIVNHDISNAAIAKLQAVGKEFFELPQEEKEVYAKDPISKSVEGYGTFLQKELEGKKGWVDHLFHRIWPPSAINYRFWPKNPASYREANEDYAKNLHKVVEKLFKLLSLGLGLEAQDLKKAVGGDDLVYLLKINYYPPCPRPDLALGVVAHTDMSALTILVPNNVQGLQACRDGQWYDVKYIPNALVIHIGDQMEIMSNGKYKAVLHRTTVSKDQTRISWPVFLEPPQDLEIGPHPKLVDDKENPPKYKTKKYSEYVYNKLNKIPQ
Salix arbutifolia	Eudicots	ztl27341	335	MEFDRVQTVASLSFDKETIPEEFIQPEKEQPAKTASQGPVPEIPAIDLRDPDQENLVRLIAEASKEWGIFQVVNHGIPSDLITKLQDVGKKFFELPQEEKELIARPRDSKSIEGYGSKLQNNPQAKKSWVDHLFHRIWPPPSINYKFWPNNPPSYREVNEEYAKYMREVADKLFTALSLGLGLEGHALKEGAGGEEIEFMLKINYYPPCPRPDLTLGVVAHTDLSALTILVPNEVPGLQIFKDENWVEAKYIPNALIIHIGDQIEILSNGNYKAVLHRTTVAKDKARMSWPVFLESPGELVVGPLPQLINKDNPPKFKTKKFKDYMFCKLNQLPQ
[truncated: 42 more rows]
