# Supplementary material for: Genomic analyses of 238 seed plants reveal the evolutionary mechanisms driving specialization of F3H, ANS, and FLS in flavonoid biosynthesis
Source: Front Plant Sci. 2026 Jan 7;16:1703405. doi: 10.3389/fpls.2025.1703405 (PMC12819720; doi:10.3389/fpls.2025.1703405)
Supplement: Supplementary file 9 [file Table3.xlsx]

## Sheet: Sheet1
Table S3. The 15 motifs information identified from three gene family members of representative species.
Motifs	Sequence	Width	E-value
motif 1	WITVKPIPGAFVVHJGDHGEILSNGRYKSVLHRAVVNKEKSRLSWAVFQE	50	1.6e-4070
motif 2	INYYPKCPQPDLALGVKRHTDPSTJTLLLQB	31	8.6e-2763
motif 3	ACEEWGIFQVVBHGIPTELVSRMQRVGKEFFALPPEEKEKY	41	1.1e-2800
motif 4	RDYSRWPKKPEGYREVTEEYSEKLMGLACKLLEVLSEGLGL	41	1.6e-2559
motif 5	IREGEKPVLEEPITFAEMYRRKMARDLELARLKKLAKEE	39	2.8e-1068
motif 6	LQGEGVLDWRDYFFHFSYPVS	21	2.9e-1061
motif 7	DEDERPKVAYNQFSNEIPVIS	21	2.8e-782
motif 8	GPLPZLVSEENPAKFKPKTFKDY	23	6.8e-763
motif 9	VGGLQATKDGG	11	4.4e-659
motif 10	DMSGGKIGGYGVKSH	15	3.1e-654
motif 11	SSGJKTIPTEFIRPEEERPGITTFHGPVP	29	2.0e-631
motif 12	EKEALTKACVDMDQK	15	7.2e-442
motif 13	AITPTLTTLAEEKTLRSRFVR	21	2.8e-325
motif 14	PAPEAIVYPLK	11	7e-273
motif 15	JDEEBGRREEJCKZI	15	2.8e-264
