# Supplementary material for: Genomic analyses of 238 seed plants reveal the evolutionary mechanisms driving specialization of F3H, ANS, and FLS in flavonoid biosynthesis
Source: Front Plant Sci. 2026 Jan 7;16:1703405. doi: 10.3389/fpls.2025.1703405 (PMC12819720; doi:10.3389/fpls.2025.1703405)
Supplement: Supplementary file 11 [file Table5.xlsx]

## Sheet: Sheet1
Table S5-1. The statistics and significance analysis of the number of ANS dispersed duplication genes in 181 species with P-value<0.05.
Taxa	Species	Whole genome			ANS			P-value	Note
		Dispersed gene	Total genes	Percent(%)	Dispersed gene	Total genes	Percent(%)
Gymnospermae	Metasequoia glyptostroboides	14650	32174	45.5337	0	5	0	0.0409	↑
Gymnospermae	Taxus chinensis	28913	44770	64.5812	1	2	50	0.6664	—
Gymnospermae	Ginkgo biloba	9405	27836	33.7872	1	5	20	0.5146	—
Basal angiosperms	Nymphaea colorata	5806	28438	20.4163	2	2	100	0.0052	↑
Basal angiosperms	Amborella trichopoda	3590	16838	21.3208	1	1	100	0.0548	—
Basal angiosperms	Euryale ferox	1170	37869	3.0896	0	2	0	0.8006	—
Chloranthales	Chloranthus spicatus	3392	16024	21.1682	0	1	0	0.6043	—
Magnoliidae	Liriodendron chinense	13737	35269	38.9492	0	3	0	0.1665	—
Monocots	Acanthochlamys bracteata	2050	21774	9.4149	0	1	0	0.7472	—
Monocots	Acorus americanus	5880	26508	22.182	0	1	0	0.5934	—
Monocots	Cocos nucifera	3573	28016	12.7534	0	2	0	0.5887	—
Monocots	Dendrobium catenatum	13684	29149	46.945	0	1	0	0.3469	—
Monocots	Dioscorea rotundata	7973	34551	23.076	0	3	0	0.3428	—
Monocots	Dioscorea zingiberensis	3295	30319	10.8678	0	1	0	0.727	—
Monocots	Dioscorea alata	3511	25189	13.9386	0	2	0	0.5693	—
Monocots	Elaeis guineensis	2261	25995	8.69783	0	2	0	0.6625	—
Monocots	Joinvillea ascendens	6678	29122	22.9311	0	1	0	0.5854	—
Monocots	Musa acuminata	2747	30649	8.96277	0	1	0	0.7537	—
Monocots	Phoenix dactylifera	3469	29005	11.96	0	2	0	0.6022	—
Monocots	Rhynchospora pubera	3662	91362	4.00823	0	8	0	0.5633	—
Monocots	Spirodela polyrhiza	3416	19592	17.4357	0	2	0	0.5158	—
Monocots	Zingiber officinale	5062	73003	6.93396	0	2	0	0.6995	—
Monocots	Acorus calamus	2113	45828	4.61072	0	3	0	0.7034	—
Monocots	Dendrobium chrysotoxum	6036	27094	22.278	0	1	0	0.5924	—
Monocots	Iris pallida	8175	63918	12.7898	0	1	0	0.7018	—
Monocots	Acorus gramineus	5480	24974	21.9428	1	1	100	0.0593	—
Monocots	Spirodela intermedia	4210	21894	19.229	0	2	0	0.4902	—
Monocots	Pinellia pedatisecta	4093	24566	16.6612	0	1	0	0.6548	—
Monocots	Pistia stratiotes	2962	20293	14.5962	0	1	0	0.6793	—
Eudicots	Aquilegia coerulea	5571	24823	22.4429	0	1	0	0.5906	—
Eudicots	Amaranthus tricolor	5624	27439	20.4964	0	1	0	0.6116	—
Eudicots	Akebia trifoliata	2579	24001	10.7454	0	1	0	0.7286	—
Eudicots	Actinidia chinensis	1661	33044	5.02663	0	3	0	0.6903	—
Eudicots	Anacardium occidentale	1615	41197	3.92019	0	4	0	0.6862	—
Eudicots	Antirrhinum majus	13734	43039	31.9106	1	1	100	0.1441	—
Eudicots	Physalis pubescens	7074	32075	22.0546	0	1	0	0.5948	—
Eudicots	Arabidopsis thaliana	4077	27381	14.8899	0	1	0	0.6758	—
Eudicots	Arabis alpina	5206	21593	24.1097	1	1	100	0.0761	—
Eudicots	Aristolochia fimbriata	3970	21838	18.1793	1	1	100	0.0339	↑
Eudicots	Averrhoa carambola	5099	24531	20.7859	0	1	0	0.6085	—
Eudicots	Beta vulgaris	3662	18720	19.562	0	1	0	0.6219	—
Eudicots	Betula platyphylla	7361	33951	21.6812	0	3	0	0.3621	—
Eudicots	Boehmeria nivea	4558	20693	22.0268	1	1	100	0.0599	—
Eudicots	Brassica juncea	6473	75016	8.62883	0	3	0	0.5945	—
Eudicots	Brassica napus	9544	100895	9.45934	0	4	0	0.518	—
Eudicots	Brassica oleracea	12017	59179	20.3062	0	2	0	0.4753	—
Eudicots	Cajanus cajan	22126	48618	45.5099	1	2	50	0.8985	—
Eudicots	Camelina sativa	2317	89275	2.59535	0	3	0	0.7774	—
Eudicots	Cannabis sativa	16459	38738	42.488	0	3	0	0.1366	—
Eudicots	Capsella rubella	4541	26106	17.3945	1	1	100	0.0293	↑
Eudicots	Capsicum annuum	8743	31777	27.5136	0	1	0	0.5378	—
Eudicots	Carica papaya	3668	17648	20.7842	0	1	0	0.6085	—
Eudicots	Carpinus fangiana	4804	27381	17.545	0	1	0	0.6446	—
Eudicots	Carthamus tinctorius	4783	23197	20.619	0	1	0	0.6103	—
Eudicots	Carya illinoinensis	2866	32267	8.88214	0	2	0	0.6588	—
Eudicots	Vaccinium duclouxii	10491	41938	25.0155	0	2	0	0.414	—
Eudicots	Cephalotus follicularis	20653	36438	56.6798	0	2	0	0.1058	—
Eudicots	Cercis canadensis	5302	27440	19.3222	1	2	50	0.2719	—
Eudicots	Chenopodium quinoa	5282	34426	15.3431	0	1	0	0.6703	—
Eudicots	Chimonanthus salicifolius	4320	36474	11.8441	0	4	0	0.4635	—
Eudicots	Cicer arietinum	5405	24858	21.7435	1	2	50	0.3327	—
Eudicots	Cinnamomum kanehirae	3177	26531	11.9747	0	2	0	0.6019	—
Eudicots	Citrus clementina	4977	24982	19.9223	0	1	0	0.6179	—
Eudicots	Citrus sinensis	6968	27807	25.0584	0	1	0	0.5631	—
Eudicots	Coptis chinensis	13785	40011	34.453	0	1	0	0.4685	—
Eudicots	Corchorus capsularis	7468	29356	25.4394	0	1	0	0.5591	—
Eudicots	Corylus avellana	3996	25732	15.5293	0	3	0	0.4577	—
Eudicots	Corymbia citriodora	8500	35628	23.8576	0	3	0	0.3323	—
Eudicots	Daucus carota	5215	32055	16.2689	0	1	0	0.6594	—
Eudicots	Davidia involucrata	5738	42551	13.485	0	3	0	0.4941	—
Eudicots	Dimocarpus longan	11667	40353	28.9123	0	2	0	0.3671	—
Eudicots	Durio zibethinus	1533	35497	4.31867	0	3	0	0.7129	—
Eudicots	Erythranthe guttata	4275	27890	15.3281	0	1	0	0.6705	—
Eudicots	Eucalyptus grandis	5360	36779	14.5735	0	4	0	0.4088	—
Eudicots	Eucommia ulmoides	4667	25477	18.3185	1	1	100	0.0347	↑
Eudicots	Euphorbia lathyris	13158	36342	36.206	0	1	0	0.4512	—
Eudicots	Eutrema salsugineum	4737	26528	17.8566	1	1	100	0.032	↑
Eudicots	Fagopyrum esculentum	7569	37844	20.0005	0	4	0	0.3173	—
Eudicots	Ficus carica	5539	37684	14.6985	0	1	0	0.6781	—
Eudicots	Fragaria ananassa	3995	108087	3.6961	0	6	0	0.6313	—
Eudicots	Gossypium australe	9808	34577	28.3657	0	2	0	0.3735	—
Eudicots	Handroanthus impetiginosus	9121	30271	30.1311	2	2	100	0.0313	↑
Eudicots	Helianthus annuus	18993	57048	33.293	0	2	0	0.3178	—
Eudicots	Herrania umbratica	4094	18489	22.1429	0	2	0	0.4507	—
Eudicots	Hevea brasiliensis	2818	35316	7.97939	0	3	0	0.61	—
Eudicots	Hydrangea quercifolia	4620	31139	14.8367	1	1	100	0.0166	↑
Eudicots	Ipomoea nil	10085	35164	28.6799	0	1	0	0.526	—
Eudicots	Ipomoea triloba	3951	31358	12.5997	1	1	100	0.0085	↑
Eudicots	Jacaranda mimosifolia	3884	30507	12.7315	0	1	0	0.7025	—
Eudicots	Juglans regia	4323	40487	10.6775	0	2	0	0.6249	—
Eudicots	Kalanchoe fedtschenkoi	4650	30964	15.0174	0	2	0	0.5522	—
Eudicots	Kandelia obovata	2504	18071	13.8565	0	2	0	0.5706	—
Eudicots	Kingdonia uniflora	19639	43300	45.3557	0	1	0	0.3623	—
Eudicots	Lindenbergia philippensis	4422	26721	16.5488	0	1	0	0.6561	—
Eudicots	Lunaria annua	7443	39940	18.6355	0	1	0	0.6322	—
Eudicots	Lupinus angustifolius	2431	33018	7.36265	0	2	0	0.6901	—
Eudicots	Macadamia integrifolia	7256	28555	25.4106	0	2	0	0.4091	—
Eudicots	Macleaya cordata	4494	21911	20.5102	0	1	0	0.6115	—
Eudicots	Malania oleifera	5292	20643	25.6358	1	2	50	0.4301	—
Eudicots	Malcolmia maritima	6447	30348	21.2436	0	1	0	0.6035	—
Eudicots	Malus domestica	1933	40624	4.75827	0	3	0	0.6987	—
Eudicots	Mangifera indica	1968	31716	6.20507	0	4	0	0.607	—
Eudicots	Manihot esculenta	3143	32805	9.58086	2	2	100	0	↑
Eudicots	Medicago truncatula	6569	31735	20.6995	0	2	0	0.47	—
Eudicots	Melastoma candidum	1792	40625	4.41108	0	4	0	0.6675	—
Eudicots	Microthlaspi erraticum	17793	49768	35.7519	1	1	100	0.1801	—
Eudicots	Mikania micrantha	11065	46329	23.8835	0	1	0	0.5754	—
Eudicots	Mimulus guttatus	4191	28140	14.8934	0	1	0	0.6757	—
Eudicots	Moringa oleifera	3986	18451	21.6032	0	1	0	0.5996	—
Eudicots	Morus notabilis	5720	26965	21.2127	0	2	0	0.4631	—
Eudicots	Nelumbo nucifera	3018	23927	12.6134	0	3	0	0.5105	—
Eudicots	Nicotiana attenuata	19044	33320	57.1549	1	1	100	0.3866	—
Eudicots	Nyssa sinensis	3644	36241	10.0549	0	2	0	0.6363	—
Eudicots	Olea europaea	10281	39875	25.7831	1	1	100	0.0898	—
Eudicots	Panax notoginseng	5416	36745	14.7394	0	1	0	0.6776	—
Eudicots	Papaver somniferum	3669	41770	8.78382	0	2	0	0.6608	—
Eudicots	Parasponia andersonii	9236	37222	24.8133	0	1	0	0.5656	—
Eudicots	Perilla citriodora	5288	23675	22.3358	0	1	0	0.5918	—
Eudicots	Persea americana	6493	42442	15.2985	0	2	0	0.5478	—
Eudicots	Phaseolus vulgaris	3829	28134	13.6099	0	2	0	0.5746	—
Eudicots	Phtheirospermum japonicum	8160	30276	26.952	1	1	100	0.0997	—
Eudicots	Pistacia vera	7877	31197	25.2492	0	3	0	0.3141	—
Eudicots	Pisum sativum	12938	43691	29.6125	1	2	50	0.5277	—
Eudicots	Poncirus trifoliata	5970	25537	23.3778	0	1	0	0.5807	—
Eudicots	Populus alba	2831	30414	9.30821	0	2	0	0.6505	—
Eudicots	Populus trichocarpa	1817	34699	5.23646	0	2	0	0.7396	—
Eudicots	Portulaca amilis	20976	52037	40.3098	1	1	100	0.2237	—
Eudicots	Primula vulgaris	6137	22131	27.7303	0	2	0	0.381	—
Eudicots	Prunus avium	18128	42794	42.3611	1	2	50	0.8269	—
Eudicots	Prunus dulcis	8202	27855	29.4453	0	3	0	0.2632	—
Eudicots	Prunus persica	5149	26843	19.1819	0	4	0	0.3299	—
Eudicots	Punica granatum	4350	23652	18.3917	0	1	0	0.635	—
Eudicots	Pyrus betulifolia	11189	59520	18.7987	0	1	0	0.6304	—
Eudicots	Quercus lobata	6981	39366	17.7336	0	1	0	0.6424	—
Eudicots	Quercus suber	20279	79281	25.5786	0	2	0	0.4071	—
Eudicots	Raphanus sativus	7414	50931	14.5569	0	2	0	0.5594	—
Eudicots	Rhodamnia argentea	4292	23481	18.2786	0	2	0	0.5036	—
Eudicots	Rhododendron williamsianum	3680	23548	15.6277	1	1	100	0.0202	↑
Eudicots	Ricinus communis	4664	20357	22.911	0	1	0	0.5856	—
Eudicots	Rosa chinensis	10161	45465	22.3491	0	2	0	0.448	—
Eudicots	Rubus corchorifolius	5682	26696	21.2841	0	2	0	0.4621	—
Eudicots	Salix purpurea	2999	35125	8.53808	0	2	0	0.6657	—
Eudicots	Salvia bowleyana	14263	43917	32.4772	0	1	0	0.488	—
Eudicots	Sapindus mukorossi	5116	24846	20.5908	0	2	0	0.4714	—
Eudicots	Sclerocarya birrea	4294	18937	22.6752	0	2	0	0.4438	—
Eudicots	Scutellaria baicalensis	4572	30100	15.1894	0	1	0	0.6722	—
Eudicots	Senna tora	9408	45268	20.7829	0	1	0	0.6085	—
Eudicots	Sesamum indicum	3984	25172	15.8271	0	1	0	0.6646	—
Eudicots	Simmondsia chinensis	4524	23386	19.3449	0	2	0	0.4886	—
Eudicots	Solanum lycopersicum	6439	34359	18.7404	1	1	100	0.0373	↑
Eudicots	Salix arbutifolia	2229	29609	7.52812	0	3	0	0.6212	—
Eudicots	Solanum pennellii	5193	26332	19.7213	1	1	100	0.0437	↑
Eudicots	Solanum tuberosum	11269	38992	28.9008	0	1	0	0.5238	—
Eudicots	Spatholobus suberectus	2981	31106	9.58336	0	2	0	0.6452	—
Eudicots	Spinacia oleracea	12330	28617	43.0863	0	1	0	0.3843	—
Eudicots	Striga asiatica	7053	33426	21.1003	1	1	100	0.0532	—
Eudicots	Taraxacum koksaghyz	14547	45213	32.1744	0	1	0	0.491	—
Eudicots	Tarenaya hassleriana	3580	27182	13.1705	0	1	0	0.6969	—
Eudicots	Tetracentron sinense	2282	32687	6.98137	0	1	0	0.7841	—
Eudicots	Thalictrum thalictroides	23712	33624	70.5211	1	1	100	0.5179	—
Eudicots	Theobroma cacao	6437	28930	22.2503	0	2	0	0.4493	—
Eudicots	Thlaspi arvense	4037	26392	15.2963	0	1	0	0.6709	—
Eudicots	Trema orientalis	7725	35846	21.5505	0	1	0	0.6002	—
Eudicots	Trifolium pratense	10996	39834	27.6046	0	2	0	0.3825	—
Eudicots	Tripterygium wilfordii	1807	27860	6.486	0	3	0	0.6483	—
Eudicots	Vaccinium macrocarpon	3878	22836	16.982	0	2	0	0.5224	—
Eudicots	Vernicia fordii	16499	46827	35.2339	0	1	0	0.4608	—
Eudicots	Vigna radiata	2820	18359	15.3603	0	1	0	0.6701	—
Eudicots	Vigna unguiculata	5277	28087	18.7881	0	2	0	0.4964	—
Eudicots	Vitis vinifera	8498	30799	27.5918	0	2	0	0.3827	—
Eudicots	Xanthoceras sorbifolium	4233	21958	19.2777	2	2	100	0.0038	↑
Eudicots	Ziziphus jujuba	4464	24191	18.4531	0	1	0	0.6343	—
Eudicots	Bauhinia championii	471	56435	0.834588	0	8	0	0.7953	—
Eudicots	Cissus rotundifolia	6227	30019	20.7435	0	1	0	0.6089	—
Eudicots	Jasminum sambac	5099	23790	21.4334	0	1	0	0.6015	—
Eudicots	Gynandropsis gynandra	9271	31736	29.2129	0	1	0	0.5206	—
Eudicots	Acer pseudosieboldianum	6890	29679	23.2151	1	1	100	0.069	—
Eudicots	Camellia chekiangoleosa	16653	62413	26.6819	0	4	0	0.2276	—
Eudicots	Tubocapsicum anomalum	7608	59268	12.8366	0	1	0	0.7012	—
Eudicots	Tiarella polyphylla	5648	25244	22.3736	0	2	0	0.4477	—
Eudicots	Lobularia maritima	3361	25813	13.0206	0	1	0	0.6988	—

## Sheet: Sheet2
Table S5-2. The statistics and significance analysis of the number of ANS proximal duplication genes in 181 species with P-value<0.05.
Taxa	Species	Whole genome			ANS			P-value	Note
		Dispersed gene	Total genes	Percent(%)	Proximal gene	Total genes	Percent(%)
Gymnospermae	Metasequoia glyptostroboides	2699	32174	8.38876	1	5	20	0.3491	—
Gymnospermae	Taxus chinensis	2641	44770	5.89904	0	2	0	0.7233	—
Gymnospermae	Ginkgo biloba	1697	27836	6.09642	0	5	0	0.5689	—
Basal angiosperms	Nymphaea colorata	1954	28438	6.87109	0	2	0	0.7009	—
Basal angiosperms	Amborella trichopoda	624	16838	3.7059	0	1	0	0.8445	—
Basal angiosperms	Euryale ferox	952	37869	2.51393	0	2	0	0.8203	—
Chloranthales	Chloranthus spicatus	330	16024	2.05941	0	1	0	0.8847	—
Magnoliidae	Liriodendron chinense	2370	35269	6.71978	0	3	0	0.642	—
Monocots	Acanthochlamys bracteata	216	21774	0.992009	0	1	0	0.9203	—
Monocots	Acorus americanus	1520	26508	5.73412	0	1	0	0.8052	—
Monocots	Cocos nucifera	589	28016	2.10237	0	2	0	0.8358	—
Monocots	Dendrobium catenatum	767	29149	2.63131	0	1	0	0.8694	—
Monocots	Dioscorea rotundata	1733	34551	5.01577	1	3	33.3333	0.0247	↑
Monocots	Dioscorea zingiberensis	2376	30319	7.83667	0	1	0	0.7706	—
Monocots	Dioscorea alata	1668	25189	6.62194	0	2	0	0.7065	—
Monocots	Elaeis guineensis	426	25995	1.63878	0	2	0	0.8552	—
Monocots	Joinvillea ascendens	1471	29122	5.05116	0	1	0	0.8176	—
Monocots	Musa acuminata	348	30649	1.13544	0	1	0	0.9147	—
Monocots	Phoenix dactylifera	991	29005	3.41665	0	2	0	0.7902	—
Monocots	Rhynchospora pubera	1243	91362	1.36052	0	8	0	0.7398	—
Monocots	Spirodela polyrhiza	992	19592	5.06329	0	2	0	0.744	—
Monocots	Zingiber officinale	3155	73003	4.32174	0	2	0	0.7637	—
Monocots	Acorus calamus	2613	45828	5.70175	0	3	0	0.6702	—
Monocots	Dendrobium chrysotoxum	1721	27094	6.35196	0	1	0	0.7945	—
Monocots	Iris pallida	1910	63918	2.9882	0	1	0	0.8607	—
Monocots	Acorus gramineus	1910	24974	7.64795	0	1	0	0.7735	—
Monocots	Spirodela intermedia	1059	21894	4.83694	2	2	100	0	↑
Monocots	Pinellia pedatisecta	969	24566	3.94448	0	1	0	0.8394	—
Monocots	Pistia stratiotes	1025	20293	5.051	0	1	0	0.8176	—
Eudicots	Aquilegia coerulea	1508	24823	6.07501	0	1	0	0.7992	—
Eudicots	Amaranthus tricolor	1286	27439	4.68676	0	1	0	0.8245	—
Eudicots	Akebia trifoliata	951	24001	3.96233	0	1	0	0.839	—
Eudicots	Actinidia chinensis	407	33044	1.23169	0	3	0	0.8466	—
Eudicots	Anacardium occidentale	2245	41197	5.44943	0	4	0	0.6311	—
Eudicots	Antirrhinum majus	3890	43039	9.03831	0	1	0	0.7526	—
Eudicots	Physalis pubescens	2439	32075	7.60405	0	1	0	0.7742	—
Eudicots	Arabidopsis thaliana	1057	27381	3.86034	0	1	0	0.8412	—
Eudicots	Arabis alpina	661	21593	3.06118	0	1	0	0.859	—
Eudicots	Aristolochia fimbriata	1145	21838	5.24315	0	1	0	0.814	—
Eudicots	Averrhoa carambola	1738	24531	7.08491	0	1	0	0.7824	—
Eudicots	Beta vulgaris	971	18720	5.18697	0	1	0	0.8151	—
Eudicots	Betula platyphylla	3101	33951	9.13375	2	3	66.6667	0.0005	↑
Eudicots	Boehmeria nivea	825	20693	3.98686	0	1	0	0.8385	—
Eudicots	Brassica juncea	1560	75016	2.07956	0	3	0	0.8007	—
Eudicots	Brassica napus	2279	100895	2.25878	0	4	0	0.7611	—
Eudicots	Brassica oleracea	2531	59179	4.27685	0	2	0	0.765	—
Eudicots	Cajanus cajan	3747	48618	7.70702	0	2	0	0.6828	—
Eudicots	Camelina sativa	2482	89275	2.78017	0	3	0	0.7696	—
Eudicots	Cannabis sativa	3498	38738	9.02989	2	3	66.6667	0.0005	↑
Eudicots	Capsella rubella	917	26106	3.5126	0	1	0	0.8487	—
Eudicots	Capsicum annuum	1423	31777	4.47808	0	1	0	0.8286	—
Eudicots	Carica papaya	302	17648	1.71124	0	1	0	0.895	—
Eudicots	Carpinus fangiana	1471	27381	5.37234	0	1	0	0.8117	—
Eudicots	Carthamus tinctorius	933	23197	4.02207	0	1	0	0.8378	—
Eudicots	Carya illinoinensis	1643	32267	5.09189	1	2	50	0.0039	↑
Eudicots	Vaccinium duclouxii	4735	41938	11.2905	0	2	0	0.6139	—
Eudicots	Cephalotus follicularis	927	36438	2.54405	1	2	50	0	↑
Eudicots	Cercis canadensis	2721	27440	9.91618	1	2	50	0.0579	—
Eudicots	Chenopodium quinoa	1553	34426	4.51113	0	1	0	0.8279	—
Eudicots	Chimonanthus salicifolius	2144	36474	5.87816	0	4	0	0.6172	—
Eudicots	Cicer arietinum	775	24858	3.11771	0	2	0	0.7997	—
Eudicots	Cinnamomum kanehirae	2399	26531	9.04225	0	2	0	0.6557	—
Eudicots	Citrus clementina	2320	24982	9.28669	0	1	0	0.749	—
Eudicots	Citrus sinensis	3021	27807	10.8642	0	1	0	0.727	—
Eudicots	Coptis chinensis	3937	40011	9.83979	0	1	0	0.7411	—
Eudicots	Corchorus capsularis	585	29356	1.99278	0	1	0	0.8866	—
Eudicots	Corylus avellana	3363	25732	13.0693	0	3	0	0.5019	—
Eudicots	Corymbia citriodora	2658	35628	7.46042	1	3	33.3333	0.0882	—
Eudicots	Daucus carota	1444	32055	4.50476	0	1	0	0.8281	—
Eudicots	Davidia involucrata	2275	42551	5.34653	2	3	66.6667	0	↑
Eudicots	Dimocarpus longan	4432	40353	10.9831	0	2	0	0.6194	—
Eudicots	Durio zibethinus	1346	35497	3.79187	0	3	0	0.731	—
Eudicots	Erythranthe guttata	1879	27890	6.73718	0	1	0	0.7881	—
Eudicots	Eucalyptus grandis	4775	36779	12.983	2	4	50	0.0276	↑
Eudicots	Eucommia ulmoides	1440	25477	5.65216	0	1	0	0.8066	—
Eudicots	Euphorbia lathyris	3167	36342	8.71444	0	1	0	0.7573	—
Eudicots	Eutrema salsugineum	1223	26528	4.61022	0	1	0	0.826	—
Eudicots	Fagopyrum esculentum	3711	37844	9.80605	2	4	50	0.0069	↑
Eudicots	Ficus carica	3477	37684	9.22673	0	1	0	0.7499	—
Eudicots	Fragaria ananassa	2555	108087	2.36384	1	6	16.6667	0.0211	↑
Eudicots	Gossypium australe	964	34577	2.78798	0	2	0	0.8107	—
Eudicots	Handroanthus impetiginosus	1099	30271	3.63054	0	2	0	0.7837	—
Eudicots	Helianthus annuus	3909	57048	6.85212	2	2	100	0	↑
Eudicots	Herrania umbratica	402	18489	2.17427	1	2	50	0	↑
Eudicots	Hevea brasiliensis	1532	35316	4.33798	2	3	66.6667	0	↑
Eudicots	Hydrangea quercifolia	1450	31139	4.65654	0	1	0	0.8251	—
Eudicots	Ipomoea nil	1825	35164	5.18997	0	1	0	0.815	—
Eudicots	Ipomoea triloba	1639	31358	5.22674	0	1	0	0.8143	—
Eudicots	Jacaranda mimosifolia	2032	30507	6.66077	0	1	0	0.7894	—
Eudicots	Juglans regia	1432	40487	3.53694	0	2	0	0.7865	—
Eudicots	Kalanchoe fedtschenkoi	1044	30964	3.37166	0	2	0	0.7916	—
Eudicots	Kandelia obovata	220	18071	1.21742	0	2	0	0.8752	—
Eudicots	Kingdonia uniflora	2121	43300	4.89838	0	1	0	0.8205	—
Eudicots	Lindenbergia philippensis	1216	26721	4.55073	0	1	0	0.8272	—
Eudicots	Lunaria annua	766	39940	1.91788	0	1	0	0.8888	—
Eudicots	Lupinus angustifolius	540	33018	1.63547	0	2	0	0.8553	—
Eudicots	Macadamia integrifolia	993	28555	3.4775	0	2	0	0.7884	—
Eudicots	Macleaya cordata	742	21911	3.38643	0	1	0	0.8515	—
Eudicots	Malania oleifera	762	20643	3.69132	1	2	50	0.0005	↑
Eudicots	Malcolmia maritima	1237	30348	4.07605	0	1	0	0.8367	—
Eudicots	Malus domestica	2561	40624	6.30416	0	3	0	0.6532	—
Eudicots	Mangifera indica	1954	31716	6.16093	0	4	0	0.6083	—
Eudicots	Manihot esculenta	1736	32805	5.29188	0	2	0	0.7382	—
Eudicots	Medicago truncatula	2146	31735	6.76225	0	2	0	0.7033	—
Eudicots	Melastoma candidum	1468	40625	3.61354	0	4	0	0.6986	—
Eudicots	Microthlaspi erraticum	3286	49768	6.60264	0	1	0	0.7903	—
Eudicots	Mikania micrantha	3042	46329	6.56608	0	1	0	0.7909	—
Eudicots	Mimulus guttatus	1765	28140	6.27221	0	1	0	0.7959	—
Eudicots	Moringa oleifera	516	18451	2.7966	0	1	0	0.8653	—
Eudicots	Morus notabilis	1424	26965	5.28092	0	2	0	0.7384	—
Eudicots	Nelumbo nucifera	608	23927	2.54106	0	3	0	0.7797	—
Eudicots	Nicotiana attenuata	555	33320	1.66567	0	1	0	0.8964	—
Eudicots	Nyssa sinensis	2535	36241	6.99484	0	2	0	0.6981	—
Eudicots	Olea europaea	1698	39875	4.25831	0	1	0	0.833	—
Eudicots	Panax notoginseng	2686	36745	7.30984	1	1	100	0.0004	↑
Eudicots	Papaver somniferum	1927	41770	4.61336	1	2	50	0.0022	↑
Eudicots	Parasponia andersonii	2571	37222	6.90721	0	1	0	0.7853	—
Eudicots	Perilla citriodora	933	23675	3.94087	0	1	0	0.8395	—
Eudicots	Persea americana	3554	42442	8.37378	0	2	0	0.669	—
Eudicots	Phaseolus vulgaris	1494	28134	5.3103	0	2	0	0.7377	—
Eudicots	Phtheirospermum japonicum	1278	30276	4.22117	0	1	0	0.8337	—
Eudicots	Pistacia vera	2636	31197	8.44953	1	3	33.3333	0.1213	—
Eudicots	Pisum sativum	2398	43691	5.48854	0	2	0	0.7333	—
Eudicots	Poncirus trifoliata	2290	25537	8.96738	0	1	0	0.7536	—
Eudicots	Populus alba	1139	30414	3.74499	0	2	0	0.7803	—
Eudicots	Populus trichocarpa	1578	34699	4.54768	0	2	0	0.7576	—
Eudicots	Portulaca amilis	3206	52037	6.161	0	1	0	0.7978	—
Eudicots	Primula vulgaris	804	22131	3.63291	0	2	0	0.7836	—
Eudicots	Prunus avium	2920	42794	6.82339	1	2	50	0.0155	↑
Eudicots	Prunus dulcis	1544	27855	5.54299	1	3	33.3333	0.0355	↑
Eudicots	Prunus persica	2034	26843	7.57739	2	4	50	0.0014	↑
Eudicots	Punica granatum	1226	23652	5.18349	0	1	0	0.8151	—
Eudicots	Pyrus betulifolia	3701	59520	6.21808	1	1	100	0.0001	↑
Eudicots	Quercus lobata	6475	39366	16.4482	0	1	0	0.6573	—
Eudicots	Quercus suber	5793	79281	7.30692	0	2	0	0.6913	—
Eudicots	Raphanus sativus	2500	50931	4.9086	0	2	0	0.748	—
Eudicots	Rhodamnia argentea	1312	23481	5.5875	0	2	0	0.7308	—
Eudicots	Rhododendron williamsianum	951	23548	4.03856	0	1	0	0.8375	—
Eudicots	Ricinus communis	617	20357	3.0309	0	1	0	0.8597	—
Eudicots	Rosa chinensis	6383	45465	14.0394	0	2	0	0.5676	—
Eudicots	Rubus corchorifolius	2303	26696	8.62676	1	2	50	0.0372	↑
Eudicots	Salix purpurea	2521	35125	7.17722	0	2	0	0.6941	—
Eudicots	Salvia bowleyana	3608	43917	8.2155	0	1	0	0.7648	—
Eudicots	Sapindus mukorossi	2940	24846	11.8329	0	2	0	0.6044	—
Eudicots	Sclerocarya birrea	983	18937	5.1909	1	2	50	0.0043	↑
Eudicots	Scutellaria baicalensis	2515	30100	8.35548	0	1	0	0.7627	—
Eudicots	Senna tora	2449	45268	5.41	1	1	100	0	↑
Eudicots	Sesamum indicum	768	25172	3.05101	0	1	0	0.8592	—
Eudicots	Simmondsia chinensis	1271	23386	5.43488	0	2	0	0.7346	—
Eudicots	Solanum lycopersicum	2118	34359	6.16432	0	1	0	0.7977	—
Eudicots	Salix arbutifolia	1234	29609	4.16765	0	3	0	0.7179	—
Eudicots	Solanum pennellii	854	26332	3.2432	0	1	0	0.8547	—
Eudicots	Solanum tuberosum	2599	38992	6.66547	0	1	0	0.7893	—
Eudicots	Spatholobus suberectus	1803	31106	5.79631	0	2	0	0.7257	—
Eudicots	Spinacia oleracea	1554	28617	5.43034	0	1	0	0.8106	—
Eudicots	Striga asiatica	1272	33426	3.80542	0	1	0	0.8423	—
Eudicots	Taraxacum koksaghyz	3392	45213	7.50227	0	1	0	0.7758	—
Eudicots	Tarenaya hassleriana	469	27182	1.72541	0	1	0	0.8946	—
Eudicots	Tetracentron sinense	1917	32687	5.86472	0	1	0	0.8029	—
Eudicots	Thalictrum thalictroides	357	33624	1.06174	0	1	0	0.9175	—
Eudicots	Theobroma cacao	2112	28930	7.30038	1	2	50	0.0203	↑
Eudicots	Thlaspi arvense	1514	26392	5.73659	0	1	0	0.8051	—
Eudicots	Trema orientalis	2727	35846	7.60754	0	1	0	0.7742	—
Eudicots	Trifolium pratense	2082	39834	5.22669	0	2	0	0.7398	—
Eudicots	Tripterygium wilfordii	454	27860	1.62958	0	3	0	0.8236	—
Eudicots	Vaccinium macrocarpon	1149	22836	5.03153	0	2	0	0.7448	—
Eudicots	Vernicia fordii	1946	46827	4.15572	0	1	0	0.8351	—
Eudicots	Vigna radiata	486	18359	2.6472	0	1	0	0.869	—
Eudicots	Vigna unguiculata	1442	28087	5.13405	0	2	0	0.7422	—
Eudicots	Vitis vinifera	2614	30799	8.48729	1	2	50	0.0352	↑
Eudicots	Xanthoceras sorbifolium	2086	21958	9.49995	0	2	0	0.6468	—
Eudicots	Ziziphus jujuba	2763	24191	11.4216	0	1	0	0.7195	—
Eudicots	Bauhinia championii	1834	56435	3.24976	0	8	0	0.6042	—
Eudicots	Cissus rotundifolia	4101	30019	13.6613	0	1	0	0.6908	—
Eudicots	Jasminum sambac	1262	23790	5.30475	0	1	0	0.8129	—
Eudicots	Gynandropsis gynandra	908	31736	2.8611	0	1	0	0.8637	—
Eudicots	Acer pseudosieboldianum	3400	29679	11.4559	0	1	0	0.7191	—
Eudicots	Camellia chekiangoleosa	8029	62413	12.8643	0	4	0	0.4422	—
Eudicots	Tubocapsicum anomalum	2538	59268	4.28224	0	1	0	0.8325	—
Eudicots	Tiarella polyphylla	1549	25244	6.13611	1	2	50	0.0098	↑
Eudicots	Lobularia maritima	481	25813	1.8634	0	1	0	0.8904	—

## Sheet: Sheet3
Table S5-3. The statistics and significance analysis of the number of ANS tandem duplication genes in 181 species with P-value<0.05.
Taxa	Species	Whole genome			ANS			P-value	Note
		Dispersed gene	Total genes	Percent(%)	Tandem gene	Total genes	Percent(%)
Gymnospermae	Metasequoia glyptostroboides	7383	32174	22.9471	3	5	60	0.0488	↑
Gymnospermae	Taxus chinensis	2571	44770	5.74268	0	2	0	0.727	—
Gymnospermae	Ginkgo biloba	4636	27836	16.6547	4	5	80	0.0001	↑
Basal angiosperms	Nymphaea colorata	1601	28438	5.62979	0	2	0	0.7298	—
Basal angiosperms	Amborella trichopoda	1706	16838	10.1318	0	1	0	0.737	—
Basal angiosperms	Euryale ferox	1178	37869	3.11072	0	2	0	0.8	—
Chloranthales	Chloranthus spicatus	1402	16024	8.74938	0	1	0	0.7568	—
Magnoliidae	Liriodendron chinense	2941	35269	8.33877	0	3	0	0.6014	—
Monocots	Acanthochlamys bracteata	657	21774	3.01736	0	1	0	0.86	—
Monocots	Acorus americanus	2498	26508	9.42357	0	1	0	0.747	—
Monocots	Cocos nucifera	1950	28016	6.96031	0	2	0	0.6989	—
Monocots	Dendrobium catenatum	1526	29149	5.23517	0	1	0	0.8142	—
Monocots	Dioscorea rotundata	3801	34551	11.0011	2	3	66.6667	0.0021	↑
Monocots	Dioscorea zingiberensis	1998	30319	6.58993	0	1	0	0.7905	—
Monocots	Dioscorea alata	2676	25189	10.6237	2	2	100	0	↑
Monocots	Elaeis guineensis	1757	25995	6.75899	0	2	0	0.7034	—
Monocots	Joinvillea ascendens	2382	29122	8.17938	0	1	0	0.7654	—
Monocots	Musa acuminata	1091	30649	3.55966	0	1	0	0.8476	—
Monocots	Phoenix dactylifera	1675	29005	5.77487	0	2	0	0.7263	—
Monocots	Rhynchospora pubera	1724	91362	1.887	0	8	0	0.6949	—
Monocots	Spirodela polyrhiza	1228	19592	6.26786	2	2	100	0	↑
Monocots	Zingiber officinale	2602	73003	3.56424	0	2	0	0.7857	—
Monocots	Acorus calamus	2001	45828	4.36633	0	3	0	0.7113	—
Monocots	Dendrobium chrysotoxum	1401	27094	5.17089	1	1	100	0	↑
Monocots	Iris pallida	3263	63918	5.10498	0	1	0	0.8166	—
Monocots	Acorus gramineus	2091	24974	8.37271	0	1	0	0.7624	—
Monocots	Spirodela intermedia	1102	21894	5.03334	0	2	0	0.7447	—
Monocots	Pinellia pedatisecta	1571	24566	6.39502	0	1	0	0.7938	—
Monocots	Pistia stratiotes	1813	20293	8.93412	0	1	0	0.7541	—
Eudicots	Aquilegia coerulea	2725	24823	10.9777	0	1	0	0.7255	—
Eudicots	Amaranthus tricolor	1767	27439	6.43974	0	1	0	0.793	—
Eudicots	Akebia trifoliata	2303	24001	9.59543	0	1	0	0.7446	—
Eudicots	Actinidia chinensis	1679	33044	5.0811	0	3	0	0.6886	—
Eudicots	Anacardium occidentale	2453	41197	5.95432	1	4	25	0.1075	—
Eudicots	Antirrhinum majus	4221	43039	9.80738	0	1	0	0.7416	—
Eudicots	Physalis pubescens	3541	32075	11.0398	0	1	0	0.7246	—
Eudicots	Arabidopsis thaliana	2868	27381	10.4744	1	1	100	0.0035	↑
Eudicots	Arabis alpina	1725	21593	7.9887	0	1	0	0.7683	—
Eudicots	Aristolochia fimbriata	1759	21838	8.05477	0	1	0	0.7672	—
Eudicots	Averrhoa carambola	3555	24531	14.4919	0	1	0	0.6806	—
Eudicots	Beta vulgaris	2006	18720	10.7158	0	1	0	0.729	—
Eudicots	Betula platyphylla	3974	33951	11.7051	0	3	0	0.5283	—
Eudicots	Boehmeria nivea	1514	20693	7.31648	0	1	0	0.7787	—
Eudicots	Brassica juncea	1910	75016	2.54612	0	3	0	0.7795	—
Eudicots	Brassica napus	2890	100895	2.86436	0	4	0	0.7313	—
Eudicots	Brassica oleracea	2350	59179	3.971	0	2	0	0.7737	—
Eudicots	Cajanus cajan	2934	48618	6.0348	0	2	0	0.72	—
Eudicots	Camelina sativa	3095	89275	3.46682	0	3	0	0.7427	—
Eudicots	Cannabis sativa	2372	38738	6.12319	0	3	0	0.6582	—
Eudicots	Capsella rubella	2937	26106	11.2503	0	1	0	0.7218	—
Eudicots	Capsicum annuum	2659	31777	8.36769	0	1	0	0.7625	—
Eudicots	Carica papaya	1482	17648	8.39755	0	1	0	0.7621	—
Eudicots	Carpinus fangiana	2947	27381	10.7629	0	1	0	0.7284	—
Eudicots	Carthamus tinctorius	2300	23197	9.91508	0	1	0	0.7401	—
Eudicots	Carya illinoinensis	3091	32267	9.57945	0	2	0	0.6453	—
Eudicots	Vaccinium duclouxii	4247	41938	10.1269	0	2	0	0.635	—
Eudicots	Cephalotus follicularis	1297	36438	3.55947	0	2	0	0.7859	—
Eudicots	Cercis canadensis	3969	27440	14.4643	0	2	0	0.5609	—
Eudicots	Chenopodium quinoa	2706	34426	7.86034	0	1	0	0.7702	—
Eudicots	Chimonanthus salicifolius	2213	36474	6.06734	0	4	0	0.6112	—
Eudicots	Cicer arietinum	2158	24858	8.68131	0	2	0	0.6628	—
Eudicots	Cinnamomum kanehirae	3203	26531	12.0727	0	2	0	0.6003	—
Eudicots	Citrus clementina	3133	24982	12.541	0	1	0	0.7049	—
Eudicots	Citrus sinensis	3029	27807	10.8929	0	1	0	0.7266	—
Eudicots	Coptis chinensis	2261	40011	5.65095	0	1	0	0.8067	—
Eudicots	Corchorus capsularis	1842	29356	6.2747	0	1	0	0.7958	—
Eudicots	Corylus avellana	5196	25732	20.1928	2	3	66.6667	0.045	↑
Eudicots	Corymbia citriodora	6729	35628	18.8868	1	3	33.3333	0.5227	—
Eudicots	Daucus carota	3321	32055	10.3603	0	1	0	0.7339	—
Eudicots	Davidia involucrata	3011	42551	7.07621	1	3	33.3333	0.0762	—
Eudicots	Dimocarpus longan	3670	40353	9.09474	0	2	0	0.6546	—
Eudicots	Durio zibethinus	2191	35497	6.17235	0	3	0	0.6569	—
Eudicots	Erythranthe guttata	2994	27890	10.735	0	1	0	0.7288	—
Eudicots	Eucalyptus grandis	5706	36779	15.5143	0	4	0	0.3914	—
Eudicots	Eucommia ulmoides	1890	25477	7.41846	0	1	0	0.7771	—
Eudicots	Euphorbia lathyris	3154	36342	8.67866	1	1	100	0.0012	↑
Eudicots	Eutrema salsugineum	2347	26528	8.84726	0	1	0	0.7554	—
Eudicots	Fagopyrum esculentum	3395	37844	8.97104	1	4	25	0.262	—
Eudicots	Ficus carica	3312	37684	8.78888	0	1	0	0.7562	—
Eudicots	Fragaria ananassa	1427	108087	1.32023	0	6	0	0.7769	—
Eudicots	Gossypium australe	1511	34577	4.36996	0	2	0	0.7624	—
Eudicots	Handroanthus impetiginosus	3231	30271	10.6736	0	2	0	0.6249	—
Eudicots	Helianthus annuus	4822	57048	8.45253	0	2	0	0.6674	—
Eudicots	Herrania umbratica	1979	18489	10.7037	0	2	0	0.6244	—
Eudicots	Hevea brasiliensis	3021	35316	8.5542	0	3	0	0.5963	—
Eudicots	Hydrangea quercifolia	2925	31139	9.39337	0	1	0	0.7475	—
Eudicots	Ipomoea nil	3542	35164	10.0728	0	1	0	0.7379	—
Eudicots	Ipomoea triloba	4062	31358	12.9536	0	1	0	0.6997	—
Eudicots	Jacaranda mimosifolia	3033	30507	9.94198	0	1	0	0.7397	—
Eudicots	Juglans regia	15167	40487	37.4614	1	2	50	0.7141	—
Eudicots	Kalanchoe fedtschenkoi	1732	30964	5.59359	0	2	0	0.7307	—
Eudicots	Kandelia obovata	515	18071	2.84987	0	2	0	0.8086	—
Eudicots	Kingdonia uniflora	1794	43300	4.14319	0	1	0	0.8353	—
Eudicots	Lindenbergia philippensis	2586	26721	9.67778	0	1	0	0.7434	—
Eudicots	Lunaria annua	1829	39940	4.57937	0	1	0	0.8266	—
Eudicots	Lupinus angustifolius	1865	33018	5.64843	0	2	0	0.7293	—
Eudicots	Macadamia integrifolia	3279	28555	11.4831	2	2	100	0.0001	↑
Eudicots	Macleaya cordata	2132	21911	9.73027	0	1	0	0.7427	—
Eudicots	Malania oleifera	2217	20643	10.7397	0	2	0	0.6237	—
Eudicots	Malcolmia maritima	3371	30348	11.1078	0	1	0	0.7237	—
Eudicots	Malus domestica	2643	40624	6.50601	0	3	0	0.6477	—
Eudicots	Mangifera indica	2917	31716	9.19725	0	4	0	0.5244	—
Eudicots	Manihot esculenta	2762	32805	8.41945	0	2	0	0.6681	—
Eudicots	Medicago truncatula	5261	31735	16.5779	0	2	0	0.5284	—
Eudicots	Melastoma candidum	1345	40625	3.31077	0	4	0	0.7113	—
Eudicots	Microthlaspi erraticum	3921	49768	7.87856	0	1	0	0.7699	—
Eudicots	Mikania micrantha	2577	46329	5.56239	0	1	0	0.8082	—
Eudicots	Mimulus guttatus	3088	28140	10.9737	0	1	0	0.7255	—
Eudicots	Moringa oleifera	1441	18451	7.80987	0	1	0	0.771	—
Eudicots	Morus notabilis	2309	26965	8.56295	0	2	0	0.6652	—
Eudicots	Nelumbo nucifera	1724	23927	7.20525	2	3	66.6667	0.0001	↑
Eudicots	Nicotiana attenuata	1951	33320	5.85534	0	1	0	0.8031	—
Eudicots	Nyssa sinensis	2560	36241	7.06382	0	2	0	0.6966	—
Eudicots	Olea europaea	3786	39875	9.49467	0	1	0	0.746	—
Eudicots	Panax notoginseng	1919	36745	5.22248	0	1	0	0.8144	—
Eudicots	Papaver somniferum	2646	41770	6.33469	0	2	0	0.713	—
Eudicots	Parasponia andersonii	2396	37222	6.43705	0	1	0	0.7931	—
Eudicots	Perilla citriodora	1937	23675	8.18163	0	1	0	0.7653	—
Eudicots	Persea americana	3013	42442	7.0991	0	2	0	0.6958	—
Eudicots	Phaseolus vulgaris	3031	28134	10.7734	0	2	0	0.6231	—
Eudicots	Phtheirospermum japonicum	2312	30276	7.63641	0	1	0	0.7737	—
Eudicots	Pistacia vera	5596	31197	17.9376	0	3	0	0.4181	—
Eudicots	Pisum sativum	3942	43691	9.02245	0	2	0	0.6561	—
Eudicots	Poncirus trifoliata	3235	25537	12.6679	0	1	0	0.7033	—
Eudicots	Populus alba	2665	30414	8.76241	0	2	0	0.6612	—
Eudicots	Populus trichocarpa	2969	34699	8.55644	0	2	0	0.6653	—
Eudicots	Portulaca amilis	3449	52037	6.62798	0	1	0	0.7899	—
Eudicots	Primula vulgaris	1734	22131	7.83516	0	2	0	0.6801	—
Eudicots	Prunus avium	2841	42794	6.63878	0	2	0	0.7061	—
Eudicots	Prunus dulcis	3076	27855	11.0429	0	3	0	0.5417	—
Eudicots	Prunus persica	3800	26843	14.1564	0	4	0	0.4167	—
Eudicots	Punica granatum	2836	23652	11.9905	0	1	0	0.712	—
Eudicots	Pyrus betulifolia	2698	59520	4.53293	0	1	0	0.8275	—
Eudicots	Quercus lobata	6666	39366	16.9334	0	1	0	0.6516	—
Eudicots	Quercus suber	7067	79281	8.91386	0	2	0	0.6582	—
Eudicots	Raphanus sativus	2565	50931	5.03623	0	2	0	0.7447	—
Eudicots	Rhodamnia argentea	3157	23481	13.4449	0	2	0	0.5773	—
Eudicots	Rhododendron williamsianum	2593	23548	11.0116	0	1	0	0.725	—
Eudicots	Ricinus communis	2223	20357	10.9201	0	1	0	0.7262	—
Eudicots	Rosa chinensis	3575	45465	7.86319	1	2	50	0.0269	↑
Eudicots	Rubus corchorifolius	2737	26696	10.2525	0	2	0	0.6327	—
Eudicots	Salix purpurea	2798	35125	7.96584	0	2	0	0.6774	—
Eudicots	Salvia bowleyana	2991	43917	6.81057	0	1	0	0.7869	—
Eudicots	Sapindus mukorossi	3204	24846	12.8954	0	2	0	0.5863	—
Eudicots	Sclerocarya birrea	2101	18937	11.0947	0	2	0	0.6174	—
Eudicots	Scutellaria baicalensis	1981	30100	6.5814	0	1	0	0.7907	—
Eudicots	Senna tora	2285	45268	5.04772	0	1	0	0.8177	—
Eudicots	Sesamum indicum	1982	25172	7.87383	0	1	0	0.77	—
Eudicots	Simmondsia chinensis	1623	23386	6.94005	0	2	0	0.6993	—
Eudicots	Solanum lycopersicum	2605	34359	7.58171	0	1	0	0.7746	—
Eudicots	Salix arbutifolia	1714	29609	5.78878	0	3	0	0.6677	—
Eudicots	Solanum pennellii	3002	26332	11.4006	0	1	0	0.7198	—
Eudicots	Solanum tuberosum	4120	38992	10.5663	0	1	0	0.7311	—
Eudicots	Spatholobus suberectus	2502	31106	8.04346	0	2	0	0.6758	—
Eudicots	Spinacia oleracea	2250	28617	7.86246	1	1	100	0.0006	↑
Eudicots	Striga asiatica	1072	33426	3.20708	0	1	0	0.8556	—
Eudicots	Taraxacum koksaghyz	2350	45213	5.19762	0	1	0	0.8149	—
Eudicots	Tarenaya hassleriana	1454	27182	5.34913	0	1	0	0.8121	—
Eudicots	Tetracentron sinense	3203	32687	9.799	0	1	0	0.7417	—
Eudicots	Thalictrum thalictroides	1379	33624	4.10124	0	1	0	0.8362	—
Eudicots	Theobroma cacao	2912	28930	10.0657	0	2	0	0.6361	—
Eudicots	Thlaspi arvense	2751	26392	10.4236	0	1	0	0.733	—
Eudicots	Trema orientalis	3000	35846	8.36913	0	1	0	0.7625	—
Eudicots	Trifolium pratense	3703	39834	9.29608	0	2	0	0.6507	—
Eudicots	Tripterygium wilfordii	1034	27860	3.71141	0	3	0	0.7338	—
Eudicots	Vaccinium macrocarpon	2809	22836	12.3008	0	2	0	0.5964	—
Eudicots	Vernicia fordii	2676	46827	5.71465	0	1	0	0.8055	—
Eudicots	Vigna radiata	754	18359	4.10698	0	1	0	0.836	—
Eudicots	Vigna unguiculata	3320	28087	11.8204	0	2	0	0.6046	—
Eudicots	Vitis vinifera	2865	30799	9.30225	0	2	0	0.6506	—
Eudicots	Xanthoceras sorbifolium	3131	21958	14.259	0	2	0	0.5641	—
Eudicots	Ziziphus jujuba	3792	24191	15.6753	1	1	100	0.0204	↑
Eudicots	Bauhinia championii	2154	56435	3.81678	0	8	0	0.5731	—
Eudicots	Cissus rotundifolia	3280	30019	10.9264	0	1	0	0.7262	—
Eudicots	Jasminum sambac	2345	23790	9.85708	0	1	0	0.7409	—
Eudicots	Gynandropsis gynandra	938	31736	2.95563	0	1	0	0.8615	—
Eudicots	Acer pseudosieboldianum	3627	29679	12.2208	0	1	0	0.7091	—
Eudicots	Camellia chekiangoleosa	4461	62413	7.14755	1	4	25	0.1658	—
Eudicots	Tubocapsicum anomalum	3118	59268	5.26085	0	1	0	0.8137	—
Eudicots	Tiarella polyphylla	2509	25244	9.939	0	2	0	0.6385	—
Eudicots	Lobularia maritima	1219	25813	4.72243	0	1	0	0.8238	—

## Sheet: Sheet4
Table S5-4. The statistics and significance analysis of the number of ANS WGD duplication genes in 181 species with P-value<0.05.
Taxa	Species	Whole genome			ANS			P-value	Note
		Dispersed gene	Total genes	Percent(%)	WGD gene	Total genes	Percent(%)
Gymnospermae	Metasequoia glyptostroboides	89	32174	0.276621	0	5	0	0.9063	—
Gymnospermae	Taxus chinensis	55	44770	0.12285	0	2	0	0.9604	—
Gymnospermae	Ginkgo biloba	1391	27836	4.99713	0	5	0	0.6081	—
Basal angiosperms	Nymphaea colorata	4472	28438	15.7254	0	2	0	0.5413	—
Basal angiosperms	Amborella trichopoda	269	16838	1.59758	0	1	0	0.8986	—
Basal angiosperms	Euryale ferox	27054	37869	71.441	2	2	100	0.3712	—
Chloranthales	Chloranthus spicatus	924	16024	5.76635	0	1	0	0.8046	—
Magnoliidae	Liriodendron chinense	3843	35269	10.8963	1	3	33.3333	0.2124	—
Monocots	Acanthochlamys bracteata	10298	21774	47.2949	0	1	0	0.3435	—
Monocots	Acorus americanus	6750	26508	25.464	0	1	0	0.5589	—
Monocots	Cocos nucifera	8181	28016	29.2012	2	2	100	0.0277	↑
Monocots	Dendrobium catenatum	165	29149	0.566057	0	1	0	0.9399	—
Monocots	Dioscorea rotundata	2681	34551	7.75954	0	3	0	0.6154	—
Monocots	Dioscorea zingiberensis	10527	30319	34.7208	0	1	0	0.4658	—
Monocots	Dioscorea alata	5933	25189	23.5539	0	2	0	0.4325	—
Monocots	Elaeis guineensis	11357	25995	43.6892	0	2	0	0.2129	—
Monocots	Joinvillea ascendens	3294	29122	11.311	0	1	0	0.721	—
Monocots	Musa acuminata	14057	30649	45.8645	0	1	0	0.3573	—
Monocots	Phoenix dactylifera	12993	29005	44.7957	2	2	100	0.1164	—
Monocots	Rhynchospora pubera	69906	91362	76.5154	8	8	100	0.1171	—
Monocots	Spirodela polyrhiza	1945	19592	9.92752	0	2	0	0.6387	—
Monocots	Zingiber officinale	52860	73003	72.408	2	2	100	0.3827	—
Monocots	Acorus calamus	30661	45828	66.9045	3	3	100	0.2232	—
Monocots	Dendrobium chrysotoxum	3926	27094	14.4903	0	1	0	0.6806	—
Monocots	Iris pallida	34636	63918	54.1882	0	1	0	0.2768	—
Monocots	Acorus gramineus	6415	24974	25.6867	0	1	0	0.5566	—
Monocots	Spirodela intermedia	3149	21894	14.3829	0	2	0	0.5622	—
Monocots	Pinellia pedatisecta	4677	24566	19.0385	0	1	0	0.6277	—
Monocots	Pistia stratiotes	1891	20293	9.31848	0	1	0	0.7485	—
Eudicots	Aquilegia coerulea	1837	24823	7.40039	0	1	0	0.7774	—
Eudicots	Amaranthus tricolor	5988	27439	21.823	0	1	0	0.5973	—
Eudicots	Akebia trifoliata	8242	24001	34.3402	0	1	0	0.4696	—
Eudicots	Actinidia chinensis	22297	33044	67.4767	3	3	100	0.2292	—
Eudicots	Anacardium occidentale	23203	41197	56.3221	0	4	0	0.0231	↓
Eudicots	Antirrhinum majus	7202	43039	16.7337	0	1	0	0.6539	—
Eudicots	Physalis pubescens	4320	32075	13.4684	0	1	0	0.6932	—
Eudicots	Arabidopsis thaliana	7428	27381	27.1283	0	1	0	0.5418	—
Eudicots	Arabis alpina	2618	21593	12.1243	0	1	0	0.7103	—
Eudicots	Aristolochia fimbriata	550	21838	2.51855	0	1	0	0.8723	—
Eudicots	Averrhoa carambola	4290	24531	17.4881	0	1	0	0.6452	—
Eudicots	Beta vulgaris	797	18720	4.25748	0	1	0	0.833	—
Eudicots	Betula platyphylla	5243	33951	15.4428	0	3	0	0.4592	—
Eudicots	Boehmeria nivea	3597	20693	17.3827	0	1	0	0.6465	—
Eudicots	Brassica juncea	47747	75016	63.6491	3	3	100	0.1906	—
Eudicots	Brassica napus	59248	100895	58.7224	4	4	100	0.0936	—
Eudicots	Brassica oleracea	24026	59179	40.5989	2	2	100	0.0872	—
Eudicots	Cajanus cajan	3807	48618	7.83043	0	2	0	0.6802	—
Eudicots	Camelina sativa	69081	89275	77.38	3	3	100	0.349	—
Eudicots	Cannabis sativa	3148	38738	8.12639	0	3	0	0.6065	—
Eudicots	Capsella rubella	7083	26106	27.1317	0	1	0	0.5417	—
Eudicots	Capsicum annuum	3998	31777	12.5814	0	1	0	0.7044	—
Eudicots	Carica papaya	1007	17648	5.70603	0	1	0	0.8057	—
Eudicots	Carpinus fangiana	2925	27381	10.6826	0	1	0	0.7295	—
Eudicots	Carthamus tinctorius	3186	23197	13.7345	0	1	0	0.6899	—
Eudicots	Carya illinoinensis	15024	32267	46.5615	0	2	0	0.1868	—
Eudicots	Vaccinium duclouxii	5457	41938	13.0121	0	2	0	0.5844	—
Eudicots	Cephalotus follicularis	235	36438	0.644931	0	2	0	0.9093	—
Eudicots	Cercis canadensis	4075	27440	14.8506	0	2	0	0.5548	—
Eudicots	Chenopodium quinoa	15753	34426	45.759	0	1	0	0.3584	—
Eudicots	Chimonanthus salicifolius	11779	36474	32.2942	4	4	100	0.0038	↑
Eudicots	Cicer arietinum	5671	24858	22.8136	0	2	0	0.442	—
Eudicots	Cinnamomum kanehirae	7251	26531	27.3303	0	2	0	0.3858	—
Eudicots	Citrus clementina	3956	24982	15.8354	0	1	0	0.6645	—
Eudicots	Citrus sinensis	5012	27807	18.0242	0	1	0	0.6391	—
Eudicots	Coptis chinensis	1615	40011	4.03639	0	1	0	0.8375	—
Eudicots	Corchorus capsularis	12	29356	0.0408775	0	1	0	0.9839	—
Eudicots	Corylus avellana	3129	25732	12.16	0	3	0	0.5193	—
Eudicots	Corymbia citriodora	1576	35628	4.42349	0	3	0	0.7094	—
Eudicots	Daucus carota	8621	32055	26.8944	0	1	0	0.5442	—
Eudicots	Davidia involucrata	17668	42551	41.5219	0	3	0	0.1444	—
Eudicots	Dimocarpus longan	6252	40353	15.4933	0	2	0	0.5448	—
Eudicots	Durio zibethinus	23947	35497	67.462	3	3	100	0.229	—
Eudicots	Erythranthe guttata	6288	27890	22.5457	0	1	0	0.5895	—
Eudicots	Eucalyptus grandis	5335	36779	14.5056	0	4	0	0.4101	—
Eudicots	Eucommia ulmoides	3601	25477	14.1343	0	1	0	0.6849	—
Eudicots	Euphorbia lathyris	1784	36342	4.90892	0	1	0	0.8203	—
Eudicots	Eutrema salsugineum	6758	26528	25.475	0	1	0	0.5588	—
Eudicots	Fagopyrum esculentum	6275	37844	16.5812	1	4	25	0.6508	—
Eudicots	Ficus carica	6443	37684	17.0974	0	1	0	0.6497	—
Eudicots	Fragaria ananassa	74946	108087	69.3386	5	6	83.3333	0.4572	—
Eudicots	Gossypium australe	8281	34577	23.9494	2	2	100	0.0117	↑
Eudicots	Handroanthus impetiginosus	1292	30271	4.26811	0	2	0	0.7652	—
Eudicots	Helianthus annuus	13274	57048	23.2681	0	2	0	0.4361	—
Eudicots	Herrania umbratica	4049	18489	21.8995	0	2	0	0.4539	—
Eudicots	Hevea brasiliensis	20218	35316	57.2488	0	3	0	0.045	↓
Eudicots	Hydrangea quercifolia	10796	31139	34.6703	0	1	0	0.4663	—
Eudicots	Ipomoea nil	7899	35164	22.4633	0	1	0	0.5904	—
Eudicots	Ipomoea triloba	9337	31358	29.7755	0	1	0	0.5149	—
Eudicots	Jacaranda mimosifolia	11508	30507	37.7225	0	1	0	0.4364	—
Eudicots	Juglans regia	13019	40487	32.156	0	2	0	0.3303	—
Eudicots	Kalanchoe fedtschenkoi	7252	30964	23.4207	0	2	0	0.4342	—
Eudicots	Kandelia obovata	7309	18071	40.446	2	2	100	0.0862	—
Eudicots	Kingdonia uniflora	1124	43300	2.59584	0	1	0	0.8703	—
Eudicots	Lindenbergia philippensis	8117	26721	30.3769	0	1	0	0.5089	—
Eudicots	Lunaria annua	20212	39940	50.6059	0	1	0	0.3115	—
Eudicots	Lupinus angustifolius	16015	33018	48.5038	1	2	50	0.9662	—
Eudicots	Macadamia integrifolia	3697	28555	12.9469	0	2	0	0.5855	—
Eudicots	Macleaya cordata	2748	21911	12.5416	0	1	0	0.7049	—
Eudicots	Malania oleifera	3426	20643	16.5964	0	2	0	0.5281	—
Eudicots	Malcolmia maritima	7375	30348	24.3014	0	1	0	0.571	—
Eudicots	Malus domestica	22826	40624	56.1885	1	3	33.3333	0.425	—
Eudicots	Mangifera indica	18201	31716	57.3874	4	4	100	0.0848	—
Eudicots	Manihot esculenta	15431	32805	47.0386	0	2	0	0.1826	—
Eudicots	Medicago truncatula	6778	31735	21.3581	1	2	50	0.323	—
Eudicots	Melastoma candidum	24944	40625	61.4006	4	4	100	0.1128	—
Eudicots	Microthlaspi erraticum	6988	49768	14.0412	0	1	0	0.6861	—
Eudicots	Mikania micrantha	12603	46329	27.2033	0	1	0	0.541	—
Eudicots	Mimulus guttatus	7216	28140	25.6432	0	1	0	0.557	—
Eudicots	Moringa oleifera	3769	18451	20.4271	0	1	0	0.6124	—
Eudicots	Morus notabilis	846	26965	3.1374	0	2	0	0.7991	—
Eudicots	Nelumbo nucifera	9342	23927	39.0438	1	3	33.3333	0.8393	—
Eudicots	Nicotiana attenuata	48	33320	0.144058	0	1	0	0.9697	—
Eudicots	Nyssa sinensis	15855	36241	43.7488	1	2	50	0.8586	—
Eudicots	Olea europaea	6141	39875	15.4006	0	1	0	0.6696	—
Eudicots	Panax notoginseng	11463	36745	31.1961	0	1	0	0.5007	—
Eudicots	Papaver somniferum	19209	41770	45.9876	1	2	50	0.9094	—
Eudicots	Parasponia andersonii	1129	37222	3.03315	0	1	0	0.8596	—
Eudicots	Perilla citriodora	4964	23675	20.9673	0	1	0	0.6065	—
Eudicots	Persea americana	8966	42442	21.1253	0	2	0	0.4642	—
Eudicots	Phaseolus vulgaris	8073	28134	28.6948	0	2	0	0.3697	—
Eudicots	Phtheirospermum japonicum	1887	30276	6.23266	0	1	0	0.7965	—
Eudicots	Pistacia vera	1049	31197	3.3625	0	3	0	0.7466	—
Eudicots	Pisum sativum	1691	43691	3.87036	0	2	0	0.7766	—
Eudicots	Poncirus trifoliata	4154	25537	16.2666	0	1	0	0.6594	—
Eudicots	Populus alba	15530	30414	51.062	2	2	100	0.1662	—
Eudicots	Populus trichocarpa	19634	34699	56.5838	2	2	100	0.2154	—
Eudicots	Portulaca amilis	5016	52037	9.6393	0	1	0	0.744	—
Eudicots	Primula vulgaris	460	22131	2.07853	0	2	0	0.8368	—
Eudicots	Prunus avium	1297	42794	3.0308	0	2	0	0.8026	—
Eudicots	Prunus dulcis	2798	27855	10.0449	0	3	0	0.5627	—
Eudicots	Prunus persica	4227	26843	15.7471	0	4	0	0.3872	—
Eudicots	Punica granatum	5871	23652	24.8224	1	1	100	0.0818	—
Eudicots	Pyrus betulifolia	28038	59520	47.1069	0	1	0	0.3453	—
Eudicots	Quercus lobata	5481	39366	13.9232	0	1	0	0.6875	—
Eudicots	Quercus suber	11300	79281	14.2531	0	2	0	0.5642	—
Eudicots	Raphanus sativus	24246	50931	47.6056	2	2	100	0.1379	—
Eudicots	Rhodamnia argentea	6121	23481	26.0679	0	2	0	0.4011	—
Eudicots	Rhododendron williamsianum	4764	23548	20.231	0	1	0	0.6145	—
Eudicots	Ricinus communis	4076	20357	20.0226	0	1	0	0.6168	—
Eudicots	Rosa chinensis	3462	45465	7.61465	0	2	0	0.6847	—
Eudicots	Rubus corchorifolius	3680	26696	13.7848	0	2	0	0.5717	—
Eudicots	Salix purpurea	17545	35125	49.9502	2	2	100	0.1569	—
Eudicots	Salvia bowleyana	7348	43917	16.7316	0	1	0	0.654	—
Eudicots	Sapindus mukorossi	4315	24846	17.367	0	2	0	0.5168	—
Eudicots	Sclerocarya birrea	2366	18937	12.4941	0	2	0	0.5931	—
Eudicots	Scutellaria baicalensis	8267	30100	27.4651	0	1	0	0.5383	—
Eudicots	Senna tora	9372	45268	20.7034	0	1	0	0.6094	—
Eudicots	Sesamum indicum	8116	25172	32.2422	0	1	0	0.4903	—
Eudicots	Simmondsia chinensis	3432	23386	14.6754	1	2	50	0.1581	—
Eudicots	Solanum lycopersicum	6255	34359	18.2048	0	1	0	0.6371	—
Eudicots	Salix arbutifolia	15369	29609	51.9065	2	3	66.6667	0.6089	—
Eudicots	Solanum pennellii	6763	26332	25.6836	0	1	0	0.5566	—
Eudicots	Solanum tuberosum	6095	38992	15.6314	0	1	0	0.6669	—
Eudicots	Spatholobus suberectus	10740	31106	34.5271	0	2	0	0.3044	—
Eudicots	Spinacia oleracea	978	28617	3.41755	0	1	0	0.8508	—
Eudicots	Striga asiatica	6538	33426	19.5596	0	1	0	0.6219	—
Eudicots	Taraxacum koksaghyz	7016	45213	15.5177	0	1	0	0.6682	—
Eudicots	Tarenaya hassleriana	11892	27182	43.7495	0	1	0	0.3778	—
Eudicots	Tetracentron sinense	15493	32687	47.398	1	1	100	0.2921	—
Eudicots	Thalictrum thalictroides	0	33624	0	0	1	0	1	—
Eudicots	Theobroma cacao	4590	28930	15.8659	0	2	0	0.5391	—
Eudicots	Thlaspi arvense	5446	26392	20.635	0	1	0	0.6101	—
Eudicots	Trema orientalis	1618	35846	4.51375	0	1	0	0.8279	—
Eudicots	Trifolium pratense	1480	39834	3.71542	0	2	0	0.7812	—
Eudicots	Tripterygium wilfordii	16916	27860	60.7179	2	3	66.6667	0.8329	—
Eudicots	Vaccinium macrocarpon	4335	22836	18.9832	0	2	0	0.4936	—
Eudicots	Vernicia fordii	1399	46827	2.98759	0	1	0	0.8607	—
Eudicots	Vigna radiata	4892	18359	26.6463	0	1	0	0.5467	—
Eudicots	Vigna unguiculata	8394	28087	29.8857	0	2	0	0.3559	—
Eudicots	Vitis vinifera	4917	30799	15.9648	0	2	0	0.5376	—
Eudicots	Xanthoceras sorbifolium	2987	21958	13.6032	0	2	0	0.5747	—
Eudicots	Ziziphus jujuba	4034	24191	16.6756	0	1	0	0.6546	—
Eudicots	Bauhinia championii	48840	56435	86.542	8	8	100	0.2647	—
Eudicots	Cissus rotundifolia	2698	30019	8.98764	0	1	0	0.7533	—
Eudicots	Jasminum sambac	4624	23790	19.4367	0	1	0	0.6233	—
Eudicots	Gynandropsis gynandra	7809	31736	24.6061	0	1	0	0.5678	—
Eudicots	Acer pseudosieboldianum	4284	29679	14.4344	0	1	0	0.6813	—
Eudicots	Camellia chekiangoleosa	12575	62413	20.148	3	4	75	0.0062	↑
Eudicots	Tubocapsicum anomalum	28725	59268	48.4663	1	1	100	0.3025	—
Eudicots	Tiarella polyphylla	4613	25244	18.2736	0	2	0	0.5037	—
Eudicots	Lobularia maritima	9371	25813	36.3034	0	1	0	0.4503	—

## Sheet: Sheet5
Table S5-5. The statistics and significance analysis of the number of ANS transposed duplication genes in 181 species with P-value<0.05.
Taxa	Species	Whole genome			ANS			P-value	Note
		Dispersed gene	Total genes	Percent(%)	Transposed gene	Total genes	Percent(%)
Gymnospermae	Metasequoia glyptostroboides	822	32174	2.55486	0	5	0	0.7173	—
Gymnospermae	Taxus chinensis	621	44770	1.38709	0	2	0	0.8668	—
Gymnospermae	Ginkgo biloba	2481	27836	8.91292	0	5	0	0.4843	—
Basal angiosperms	Nymphaea colorata	4675	28438	16.4393	0	2	0	0.5305	—
Basal angiosperms	Amborella trichopoda	3635	16838	21.5881	0	1	0	0.5998	—
Basal angiosperms	Euryale ferox	4340	37869	11.4606	0	2	0	0.6109	—
Chloranthales	Chloranthus spicatus	3918	16024	24.4508	1	1	100	0.0788	—
Magnoliidae	Liriodendron chinense	5234	35269	14.8402	2	3	66.6667	0.0116	↑
Monocots	Acanthochlamys bracteata	3010	21774	13.8238	1	1	100	0.0125	↑
Monocots	Acorus americanus	2109	26508	7.95609	0	1	0	0.7688	—
Monocots	Cocos nucifera	5958	28016	21.2664	0	2	0	0.4623	—
Monocots	Dendrobium catenatum	4225	29149	14.4945	1	1	100	0.0152	↑
Monocots	Dioscorea rotundata	5397	34551	15.6204	0	3	0	0.4561	—
Monocots	Dioscorea zingiberensis	5222	30319	17.2235	1	1	100	0.0284	↑
Monocots	Dioscorea alata	3718	25189	14.7604	0	2	0	0.5562	—
Monocots	Elaeis guineensis	4458	25995	17.1495	2	2	100	0.0019	↑
Monocots	Joinvillea ascendens	4842	29122	16.6266	1	1	100	0.0251	↑
Monocots	Musa acuminata	7211	30649	23.5277	1	1	100	0.0714	—
Monocots	Phoenix dactylifera	4714	29005	16.2524	0	2	0	0.5333	—
Monocots	Rhynchospora pubera	4075	91362	4.46028	0	8	0	0.5411	—
Monocots	Spirodela polyrhiza	3371	19592	17.206	0	2	0	0.5191	—
Monocots	Zingiber officinale	7449	73003	10.2037	0	2	0	0.6336	—
Monocots	Acorus calamus	3358	45828	7.3274	0	3	0	0.6262	—
Monocots	Dendrobium chrysotoxum	5565	27094	20.5396	0	1	0	0.6112	—
Monocots	Iris pallida	10154	63918	15.886	1	1	100	0.0214	↑
Monocots	Acorus gramineus	1711	24974	6.85113	0	1	0	0.7862	—
Monocots	Spirodela intermedia	3109	21894	14.2002	0	2	0	0.5651	—
Monocots	Pinellia pedatisecta	6346	24566	25.8325	1	1	100	0.0902	—
Monocots	Pistia stratiotes	3050	20293	15.0298	1	1	100	0.0174	↑
Eudicots	Aquilegia coerulea	4241	24823	17.085	0	1	0	0.6499	—
Eudicots	Amaranthus tricolor	4157	27439	15.15	1	1	100	0.018	↑
Eudicots	Akebia trifoliata	3701	24001	15.4202	0	1	0	0.6694	—
Eudicots	Actinidia chinensis	2578	33044	7.80172	0	3	0	0.6144	—
Eudicots	Anacardium occidentale	4280	41197	10.3891	1	4	25	0.3383	—
Eudicots	Antirrhinum majus	4929	43039	11.4524	0	1	0	0.7191	—
Eudicots	Physalis pubescens	5610	32075	17.4903	0	1	0	0.6452	—
Eudicots	Arabidopsis thaliana	3550	27381	12.9652	0	1	0	0.6995	—
Eudicots	Arabis alpina	3945	21593	18.2698	0	1	0	0.6364	—
Eudicots	Aristolochia fimbriata	4713	21838	21.5816	0	1	0	0.5999	—
Eudicots	Averrhoa carambola	2130	24531	8.68289	0	1	0	0.7578	—
Eudicots	Beta vulgaris	2535	18720	13.5417	0	1	0	0.6923	—
Eudicots	Betula platyphylla	5300	33951	15.6107	0	3	0	0.4563	—
Eudicots	Boehmeria nivea	2256	20693	10.9022	0	1	0	0.7265	—
Eudicots	Brassica juncea	8562	75016	11.4136	0	3	0	0.5341	—
Eudicots	Brassica napus	17550	100895	17.3943	0	4	0	0.3587	—
Eudicots	Brassica oleracea	10231	59179	17.2882	0	2	0	0.5179	—
Eudicots	Cajanus cajan	6818	48618	14.0236	1	2	50	0.1429	—
Eudicots	Camelina sativa	9229	89275	10.3377	0	3	0	0.5565	—
Eudicots	Cannabis sativa	5384	38738	13.8985	1	3	33.3333	0.3306	—
Eudicots	Capsella rubella	3542	26106	13.5678	0	1	0	0.692	—
Eudicots	Capsicum annuum	6446	31777	20.2851	0	1	0	0.6139	—
Eudicots	Carica papaya	3533	17648	20.0193	0	1	0	0.6169	—
Eudicots	Carpinus fangiana	4143	27381	15.1309	0	1	0	0.6729	—
Eudicots	Carthamus tinctorius	3538	23197	15.252	1	1	100	0.0184	↑
Eudicots	Carya illinoinensis	2252	32267	6.97927	0	2	0	0.6985	—
Eudicots	Vaccinium duclouxii	4749	41938	11.3239	1	2	50	0.0844	—
Eudicots	Cephalotus follicularis	5292	36438	14.5233	0	2	0	0.5599	—
Eudicots	Cercis canadensis	3151	27440	11.4832	0	2	0	0.6105	—
Eudicots	Chenopodium quinoa	4705	34426	13.667	0	1	0	0.6907	—
Eudicots	Chimonanthus salicifolius	5446	36474	14.9312	0	4	0	0.4021	—
Eudicots	Cicer arietinum	4078	24858	16.4052	0	2	0	0.531	—
Eudicots	Cinnamomum kanehirae	3789	26531	14.2814	2	2	100	0.0005	↑
Eudicots	Citrus clementina	2455	24982	9.82708	0	1	0	0.7413	—
Eudicots	Citrus sinensis	3255	27807	11.7057	0	1	0	0.7158	—
Eudicots	Coptis chinensis	9616	40011	24.0334	0	1	0	0.5738	—
Eudicots	Corchorus capsularis	5166	29356	17.5978	0	1	0	0.644	—
Eudicots	Corylus avellana	2608	25732	10.1352	0	3	0	0.5608	—
Eudicots	Corymbia citriodora	5394	35628	15.1398	0	3	0	0.4644	—
Eudicots	Daucus carota	4814	32055	15.0179	0	1	0	0.6742	—
Eudicots	Davidia involucrata	4761	42551	11.1889	0	3	0	0.5387	—
Eudicots	Dimocarpus longan	4644	40353	11.5084	0	2	0	0.6101	—
Eudicots	Durio zibethinus	2232	35497	6.28786	0	3	0	0.6537	—
Eudicots	Erythranthe guttata	4173	27890	14.9624	1	1	100	0.0171	↑
Eudicots	Eucalyptus grandis	3858	36779	10.4897	1	4	25	0.3437	—
Eudicots	Eucommia ulmoides	4134	25477	16.2264	0	1	0	0.6599	—
Eudicots	Euphorbia lathyris	4979	36342	13.7004	0	1	0	0.6903	—
Eudicots	Eutrema salsugineum	3936	26528	14.8372	0	1	0	0.6764	—
Eudicots	Fagopyrum esculentum	8282	37844	21.8846	0	4	0	0.2898	—
Eudicots	Ficus carica	3477	37684	9.22673	0	1	0	0.7499	—
Eudicots	Fragaria ananassa	8736	108087	8.08238	0	6	0	0.4676	—
Eudicots	Gossypium australe	6441	34577	18.628	0	2	0	0.4986	—
Eudicots	Handroanthus impetiginosus	6879	30271	22.7247	0	2	0	0.4431	—
Eudicots	Helianthus annuus	8399	57048	14.7227	0	2	0	0.5568	—
Eudicots	Herrania umbratica	1906	18489	10.3088	0	2	0	0.6316	—
Eudicots	Hevea brasiliensis	3039	35316	8.60516	0	3	0	0.5951	—
Eudicots	Hydrangea quercifolia	2981	31139	9.5732	0	1	0	0.7449	—
Eudicots	Ipomoea nil	4712	35164	13.4001	1	1	100	0.011	↑
Eudicots	Ipomoea triloba	4083	31358	13.0206	0	1	0	0.6988	—
Eudicots	Jacaranda mimosifolia	2742	30507	8.9881	0	1	0	0.7533	—
Eudicots	Juglans regia	1977	40487	4.88305	0	2	0	0.7486	—
Eudicots	Kalanchoe fedtschenkoi	6968	30964	22.5036	2	2	100	0.0087	↑
Eudicots	Kandelia obovata	1395	18071	7.71955	0	2	0	0.6825	—
Eudicots	Kingdonia uniflora	8994	43300	20.7714	1	1	100	0.0508	—
Eudicots	Lindenbergia philippensis	2778	26721	10.3963	0	1	0	0.7334	—
Eudicots	Lunaria annua	4098	39940	10.2604	0	1	0	0.7353	—
Eudicots	Lupinus angustifolius	5838	33018	17.6813	0	2	0	0.5122	—
Eudicots	Macadamia integrifolia	6685	28555	23.411	0	2	0	0.4343	—
Eudicots	Macleaya cordata	4269	21911	19.4834	1	1	100	0.0421	↑
Eudicots	Malania oleifera	2480	20643	12.0138	0	2	0	0.6013	—
Eudicots	Malcolmia maritima	4157	30348	13.6978	0	1	0	0.6903	—
Eudicots	Malus domestica	4255	40624	10.4741	1	3	33.3333	0.1961	—
Eudicots	Mangifera indica	1928	31716	6.07895	0	4	0	0.6109	—
Eudicots	Manihot esculenta	2733	32805	8.33105	0	2	0	0.6699	—
Eudicots	Medicago truncatula	4002	31735	12.6107	0	2	0	0.5911	—
Eudicots	Melastoma candidum	4438	40625	10.9243	0	4	0	0.4837	—
Eudicots	Microthlaspi erraticum	7850	49768	15.7732	0	1	0	0.6652	—
Eudicots	Mikania micrantha	9000	46329	19.4263	1	1	100	0.0417	↑
Eudicots	Mimulus guttatus	3813	28140	13.5501	0	1	0	0.6922	—
Eudicots	Moringa oleifera	2260	18451	12.2487	0	1	0	0.7087	—
Eudicots	Morus notabilis	4450	26965	16.5029	0	2	0	0.5295	—
Eudicots	Nelumbo nucifera	3676	23927	15.3634	0	3	0	0.4606	—
Eudicots	Nicotiana attenuata	5080	33320	15.2461	0	1	0	0.6715	—
Eudicots	Nyssa sinensis	4171	36241	11.5091	0	2	0	0.61	—
Eudicots	Olea europaea	9359	39875	23.4708	0	1	0	0.5797	—
Eudicots	Panax notoginseng	8638	36745	23.508	0	1	0	0.5793	—
Eudicots	Papaver somniferum	6234	41770	14.9246	0	2	0	0.5536	—
Eudicots	Parasponia andersonii	3915	37222	10.518	0	1	0	0.7317	—
Eudicots	Perilla citriodora	3757	23675	15.8691	1	1	100	0.0213	↑
Eudicots	Persea americana	5838	42442	13.7552	2	2	100	0.0004	↑
Eudicots	Phaseolus vulgaris	3642	28134	12.9452	1	2	50	0.1186	—
Eudicots	Phtheirospermum japonicum	7620	30276	25.1685	0	1	0	0.562	—
Eudicots	Pistacia vera	5970	31197	19.1365	1	3	33.3333	0.5319	—
Eudicots	Pisum sativum	7637	43691	17.4796	1	2	50	0.2259	—
Eudicots	Poncirus trifoliata	2296	25537	8.99088	0	1	0	0.7533	—
Eudicots	Populus alba	3087	30414	10.1499	0	2	0	0.6346	—
Eudicots	Populus trichocarpa	2238	34699	6.44975	0	2	0	0.7104	—
Eudicots	Portulaca amilis	5096	52037	9.79303	0	1	0	0.7418	—
Eudicots	Primula vulgaris	5749	22131	25.9771	1	2	50	0.4385	—
Eudicots	Prunus avium	5012	42794	11.7119	0	2	0	0.6065	—
Eudicots	Prunus dulcis	3780	27855	13.5703	1	3	33.3333	0.3176	—
Eudicots	Prunus persica	2789	26843	10.39	1	4	25	0.3383	—
Eudicots	Punica granatum	2725	23652	11.5212	0	1	0	0.7182	—
Eudicots	Pyrus betulifolia	7550	59520	12.6848	0	1	0	0.7031	—
Eudicots	Quercus lobata	5293	39366	13.4456	0	1	0	0.6935	—
Eudicots	Quercus suber	10745	79281	13.5531	1	2	50	0.1321	—
Eudicots	Raphanus sativus	9159	50931	17.9832	0	2	0	0.5078	—
Eudicots	Rhodamnia argentea	2230	23481	9.49704	0	2	0	0.6469	—
Eudicots	Rhododendron williamsianum	3948	23548	16.7658	0	1	0	0.6536	—
Eudicots	Ricinus communis	2297	20357	11.2836	0	1	0	0.7214	—
Eudicots	Rosa chinensis	6860	45465	15.0885	0	2	0	0.5511	—
Eudicots	Rubus corchorifolius	3370	26696	12.6236	0	2	0	0.5909	—
Eudicots	Salix purpurea	2823	35125	8.03701	0	2	0	0.6759	—
Eudicots	Salvia bowleyana	6047	43917	13.7692	1	1	100	0.0123	↑
Eudicots	Sapindus mukorossi	2479	24846	9.97746	0	2	0	0.6378	—
Eudicots	Sclerocarya birrea	2547	18937	13.4499	0	2	0	0.5772	—
Eudicots	Scutellaria baicalensis	4568	30100	15.1761	0	1	0	0.6723	—
Eudicots	Senna tora	5106	45268	11.2795	0	1	0	0.7214	—
Eudicots	Sesamum indicum	2907	25172	11.5485	0	1	0	0.7178	—
Eudicots	Simmondsia chinensis	3562	23386	15.2313	0	2	0	0.5489	—
Eudicots	Solanum lycopersicum	5144	34359	14.9713	0	1	0	0.6748	—
Eudicots	Salix arbutifolia	2880	29609	9.72677	1	3	33.3333	0.1677	—
Eudicots	Solanum pennellii	3829	26332	14.5412	0	1	0	0.68	—
Eudicots	Solanum tuberosum	4345	38992	11.1433	0	1	0	0.7232	—
Eudicots	Spatholobus suberectus	4204	31106	13.5151	1	2	50	0.1313	—
Eudicots	Spinacia oleracea	3988	28617	13.9358	0	1	0	0.6874	—
Eudicots	Striga asiatica	5467	33426	16.3555	0	1	0	0.6583	—
Eudicots	Taraxacum koksaghyz	7978	45213	17.6454	1	1	100	0.0308	↑
Eudicots	Tarenaya hassleriana	3836	27182	14.1123	0	1	0	0.6852	—
Eudicots	Tetracentron sinense	4294	32687	13.1367	0	1	0	0.6974	—
Eudicots	Thalictrum thalictroides	168	33624	0.499643	0	1	0	0.9435	—
Eudicots	Theobroma cacao	2628	28930	9.084	0	2	0	0.6549	—
Eudicots	Thlaspi arvense	5031	26392	19.0626	0	1	0	0.6275	—
Eudicots	Trema orientalis	3970	35846	11.0752	0	1	0	0.7242	—
Eudicots	Trifolium pratense	8974	39834	22.5285	1	2	50	0.3524	—
Eudicots	Tripterygium wilfordii	2382	27860	8.54989	0	3	0	0.5964	—
Eudicots	Vaccinium macrocarpon	3719	22836	16.2857	1	2	50	0.1967	—
Eudicots	Vernicia fordii	6144	46827	13.1206	0	1	0	0.6976	—
Eudicots	Vigna radiata	2957	18359	16.1065	0	1	0	0.6613	—
Eudicots	Vigna unguiculata	3147	28087	11.2045	1	2	50	0.082	—
Eudicots	Vitis vinifera	4770	30799	15.4875	0	2	0	0.5449	—
Eudicots	Xanthoceras sorbifolium	2679	21958	12.2006	0	2	0	0.5981	—
Eudicots	Ziziphus jujuba	2456	24191	10.1525	0	1	0	0.7368	—
Eudicots	Bauhinia championii	1417	56435	2.51085	0	8	0	0.6499	—
Eudicots	Cissus rotundifolia	2797	30019	9.31743	0	1	0	0.7486	—
Eudicots	Jasminum sambac	3595	23790	15.1114	0	1	0	0.6731	—
Eudicots	Gynandropsis gynandra	5951	31736	18.7516	0	1	0	0.6309	—
Eudicots	Acer pseudosieboldianum	3473	29679	11.7019	0	1	0	0.7158	—
Eudicots	Camellia chekiangoleosa	10984	62413	17.5989	0	4	0	0.3553	—
Eudicots	Tubocapsicum anomalum	10587	59268	17.8629	0	1	0	0.641	—
Eudicots	Tiarella polyphylla	3412	25244	13.5161	0	2	0	0.5761	—
Eudicots	Lobularia maritima	4725	25813	18.3047	0	1	0	0.636	—
