# Supplementary material for: Genomic analyses of 238 seed plants reveal the evolutionary mechanisms driving specialization of F3H, ANS, and FLS in flavonoid biosynthesis
Source: Front Plant Sci. 2026 Jan 7;16:1703405. doi: 10.3389/fpls.2025.1703405 (PMC12819720; doi:10.3389/fpls.2025.1703405)
Supplement: Supplementary file 12 [file Table6.xlsx]

## Sheet: Sheet1
Table S6-1. The statistics and significance analysis of the number of FLS dispersed duplication genes in 183 species with P-value<0.05.
Taxa	Species	Whole genome			FLS			P-value	Note
		Dispersed gene	Total genes	Percent(%)	Dispersed gene	Total genes	Percent(%)
Basal angiosperms	Euryale ferox	1170	37869	3.0896	0	1	0	0.8583	—
Monocots	Acanthochlamys bracteata	2050	21774	9.4149	0	3	0	0.5766	—
Monocots	Aegilops tauschii	17211	45454	37.8647	0	1	0	0.435	—
Monocots	Ananas comosus	7371	23598	31.2357	0	1	0	0.5003	—
Monocots	Asparagus officinalis	8510	26051	32.6667	1	1	100	0.1511	—
Monocots	Avena sativa	3080	80600	3.82134	0	3	0	0.7299	—
Monocots	Brachypodium distachyon	7018	34310	20.4547	0	1	0	0.6121	—
Monocots	Dioscorea rotundata	7973	34551	23.076	0	1	0	0.5839	—
Monocots	Dioscorea alata	3511	25189	13.9386	0	1	0	0.6874	—
Monocots	Cymbidium ensifolium	6535	28738	22.7399	0	1	0	0.5875	—
Monocots	Echinochloa crusgalli	7625	103783	7.34706	0	3	0	0.6257	—
Monocots	Elaeis guineensis	2261	25995	8.69783	0	1	0	0.7576	—
Monocots	Eleusine coracana	2298	57180	4.01889	0	1	0	0.8379	—
Monocots	Eragrostis curvula	9529	55182	17.2683	0	3	0	0.4288	—
Monocots	Joinvillea ascendens	6678	29122	22.9311	0	1	0	0.5854	—
Monocots	Kobresia littledalei	4456	22441	19.8565	0	2	0	0.4815	—
Monocots	Leersia perrieri	4078	29029	14.048	0	1	0	0.686	—
Monocots	Musa acuminata	2747	30649	8.96277	0	3	0	0.5868	—
Monocots	Oryza rufipogon	6164	37021	16.65	0	1	0	0.6549	—
Monocots	Oryza sativa	8593	42187	20.3688	0	1	0	0.613	—
Monocots	Paspalum vaginatum	7064	35543	19.8745	0	1	0	0.6185	—
Monocots	Phalaenopsis equestris	7311	19839	36.8517	0	1	0	0.4449	—
Monocots	Pharus latifolius	5651	32144	17.5803	0	1	0	0.6442	—
Monocots	Phoenix dactylifera	3469	29005	11.96	0	1	0	0.7124	—
Monocots	Rhynchospora pubera	3662	91362	4.00823	0	15	0	0.4287	—
Monocots	Saccharum spontaneum	3134	53284	5.88169	0	1	0	0.8026	—
Monocots	Secale cereale	8611	34441	25.0022	0	2	0	0.4142	—
Monocots	Sorghum bicolor	5728	33967	16.8634	0	1	0	0.6524	—
Monocots	Triticum aestivum	6321	107471	5.88159	0	3	0	0.665	—
Monocots	Triticum urartu	16805	41449	40.5438	0	1	0	0.4089	—
Monocots	Dendrobium nobile	6258	29043	21.5474	0	1	0	0.6002	—
Monocots	Dendrobium chrysotoxum	6036	27094	22.278	0	1	0	0.5924	—
Monocots	Iris pallida	8175	63918	12.7898	0	2	0	0.5881	—
Monocots	Zizania latifolia	2199	38789	5.66913	0	1	0	0.8063	—
Monocots	Thinopyrum elongatum	12648	43119	29.3328	0	1	0	0.5194	—
Monocots	Gastrodia menghaiensis	4544	17843	25.4666	0	1	0	0.5589	—
Monocots	Achnatherum splendens	4445	49632	8.95592	0	1	0	0.7538	—
Monocots	Aegilops bicornis	13907	40189	34.604	0	1	0	0.467	—
Monocots	Brachypodium hybridum	8500	70160	12.1152	0	1	0	0.7104	—
Monocots	Lolium rigidum	5374	46679	11.5127	0	3	0	0.5321	—
Magnoliidae	Liriodendron chinense	13737	35269	38.9492	0	1	0	0.4244	—
Eudicots	Aquilegia coerulea	5571	24823	22.4429	0	1	0	0.5906	—
Eudicots	Akebia trifoliata	2579	24001	10.7454	0	1	0	0.7286	—
Eudicots	Actinidia chinensis	1661	33044	5.02663	0	1	0	0.818	—
Eudicots	Anacardium occidentale	1615	41197	3.92019	0	1	0	0.8399	—
Eudicots	Antirrhinum majus	13734	43039	31.9106	1	1	100	0.1441	—
Eudicots	Physalis pubescens	7074	32075	22.0546	0	2	0	0.4519	—
Eudicots	Tectona grandis	3541	35388	10.0062	0	2	0	0.6372	—
Eudicots	Arabidopsis thaliana	4077	27381	14.8899	1	1	100	0.0168	↑
Eudicots	Arabis alpina	5206	21593	24.1097	1	1	100	0.0761	—
Eudicots	Aristolochia fimbriata	3970	21838	18.1793	0	1	0	0.6374	—
Eudicots	Averrhoa carambola	5099	24531	20.7859	0	1	0	0.6085	—
Eudicots	Benincasa hispida	5870	20894	28.0942	1	1	100	0.1097	—
Eudicots	Beta vulgaris	3662	18720	19.562	0	1	0	0.6219	—
Eudicots	Betula platyphylla	7361	33951	21.6812	0	2	0	0.4568	—
Eudicots	Boea hygrometrica	30164	47778	63.1337	0	1	0	0.1907	—
Eudicots	Brassica napus	9544	100895	9.45934	0	2	0	0.6476	—
Eudicots	Brassica oleracea	12017	59179	20.3062	0	1	0	0.6137	—
Eudicots	Cajanus cajan	22126	48618	45.5099	1	2	50	0.8985	—
Eudicots	Camelina sativa	2317	89275	2.59535	0	3	0	0.7774	—
Eudicots	Cannabis sativa	16459	38738	42.488	0	1	0	0.3901	—
Eudicots	Capsella rubella	4541	26106	17.3945	1	1	100	0.0293	↑
Eudicots	Capsicum annuum	8743	31777	27.5136	0	1	0	0.5378	—
Eudicots	Carica papaya	3668	17648	20.7842	0	1	0	0.6085	—
Eudicots	Carpinus fangiana	4804	27381	17.545	0	2	0	0.5142	—
Eudicots	Carthamus tinctorius	4783	23197	20.619	0	1	0	0.6103	—
Eudicots	Carya illinoinensis	2866	32267	8.88214	0	4	0	0.5323	—
Eudicots	Vaccinium duclouxii	10491	41938	25.0155	0	2	0	0.414	—
Eudicots	Cephalotus follicularis	20653	36438	56.6798	0	1	0	0.2527	—
Eudicots	Cercis canadensis	5302	27440	19.3222	1	3	33.3333	0.5388	—
Eudicots	Chenopodium quinoa	5282	34426	15.3431	0	2	0	0.5471	—
Eudicots	Chimonanthus salicifolius	4320	36474	11.8441	0	5	0	0.4124	—
Eudicots	Cicer arietinum	5405	24858	21.7435	0	1	0	0.5981	—
Eudicots	Cinnamomum kanehirae	3177	26531	11.9747	0	1	0	0.7123	—
Eudicots	Citrus clementina	4977	24982	19.9223	0	3	0	0.3876	—
Eudicots	Citrus sinensis	6968	27807	25.0584	0	3	0	0.3166	—
Eudicots	Coptis chinensis	13785	40011	34.453	0	1	0	0.4685	—
Eudicots	Corchorus capsularis	7468	29356	25.4394	0	2	0	0.4088	—
Eudicots	Corymbia citriodora	8500	35628	23.8576	0	1	0	0.5756	—
Eudicots	Cucumis melo	6696	28299	23.6616	0	1	0	0.5777	—
Eudicots	Cucumis sativus	4293	23733	18.0887	0	1	0	0.6384	—
Eudicots	Cuscuta australis	4311	18157	23.7429	0	1	0	0.5769	—
Eudicots	Daucus carota	5215	32055	16.2689	0	2	0	0.533	—
Eudicots	Davidia involucrata	5738	42551	13.485	0	5	0	0.3773	—
Eudicots	Dimocarpus longan	11667	40353	28.9123	0	1	0	0.5236	—
Eudicots	Durio zibethinus	1533	35497	4.31867	0	2	0	0.7638	—
Eudicots	Erythranthe guttata	4275	27890	15.3281	0	1	0	0.6705	—
Eudicots	Eucalyptus grandis	5360	36779	14.5735	0	1	0	0.6796	—
Eudicots	Eucommia ulmoides	4667	25477	18.3185	0	1	0	0.6358	—
Eudicots	Eutrema salsugineum	4737	26528	17.8566	1	1	100	0.032	↑
Eudicots	Fagopyrum esculentum	7569	37844	20.0005	0	3	0	0.3865	—
Eudicots	Ficus carica	5539	37684	14.6985	0	1	0	0.6781	—
Eudicots	Fragaria ananassa	3995	108087	3.6961	0	3	0	0.7344	—
Eudicots	Gossypium australe	9808	34577	28.3657	0	2	0	0.3735	—
Eudicots	Handroanthus impetiginosus	9121	30271	30.1311	0	2	0	0.353	—
Eudicots	Helianthus annuus	18993	57048	33.293	0	2	0	0.3178	—
Eudicots	Herrania umbratica	4094	18489	22.1429	0	2	0	0.4507	—
Eudicots	Hevea brasiliensis	2818	35316	7.97939	0	2	0	0.6771	—
Eudicots	Ipomoea nil	10085	35164	28.6799	0	1	0	0.526	—
Eudicots	Ipomoea triloba	3951	31358	12.5997	1	1	100	0.0085	↑
Eudicots	Jacaranda mimosifolia	3884	30507	12.7315	0	1	0	0.7025	—
Eudicots	Juglans regia	4323	40487	10.6775	0	4	0	0.4893	—
Eudicots	Kalanchoe fedtschenkoi	4650	30964	15.0174	0	3	0	0.4666	—
Eudicots	Kandelia obovata	2504	18071	13.8565	0	1	0	0.6884	—
Eudicots	Kingdonia uniflora	19639	43300	45.3557	0	2	0	0.1976	—
Eudicots	Lactuca sativa	8052	38910	20.6939	0	1	0	0.6095	—
Eudicots	Lithospermum erythrorhizon	3925	27399	14.3253	0	1	0	0.6826	—
Eudicots	Lonicera japonica	4275	33601	12.7228	0	3	0	0.5084	—
Eudicots	Lunaria annua	7443	39940	18.6355	0	2	0	0.4985	—
Eudicots	Lupinus angustifolius	2431	33018	7.36265	0	3	0	0.6253	—
Eudicots	Macadamia integrifolia	7256	28555	25.4106	0	2	0	0.4091	—
Eudicots	Macleaya cordata	4494	21911	20.5102	0	1	0	0.6115	—
Eudicots	Malania oleifera	5292	20643	25.6358	0	1	0	0.5571	—
Eudicots	Malcolmia maritima	6447	30348	21.2436	0	1	0	0.6035	—
Eudicots	Malus domestica	1933	40624	4.75827	0	2	0	0.7519	—
Eudicots	Mangifera indica	1968	31716	6.20507	0	3	0	0.656	—
Eudicots	Manihot esculenta	3143	32805	9.58086	0	2	0	0.6453	—
Eudicots	Medicago truncatula	6569	31735	20.6995	0	2	0	0.47	—
Eudicots	Megacarpaea delavayi	15555	32071	48.5018	1	1	100	0.3028	—
Eudicots	Melastoma candidum	1792	40625	4.41108	0	4	0	0.6675	—
Eudicots	Microthlaspi erraticum	17793	49768	35.7519	1	1	100	0.1801	—
Eudicots	Mimulus guttatus	4191	28140	14.8934	0	1	0	0.6757	—
Eudicots	Moringa oleifera	3986	18451	21.6032	0	2	0	0.4579	—
Eudicots	Morus notabilis	5720	26965	21.2127	0	4	0	0.2994	—
Eudicots	Nelumbo nucifera	3018	23927	12.6134	0	1	0	0.704	—
Eudicots	Nicotiana attenuata	19044	33320	57.1549	1	1	100	0.3866	—
Eudicots	Nyssa sinensis	3644	36241	10.0549	0	2	0	0.6363	—
Eudicots	Olea europaea	10281	39875	25.7831	2	2	100	0.0164	↑
Eudicots	Papaver somniferum	3669	41770	8.78382	0	1	0	0.7563	—
Eudicots	Parasponia andersonii	9236	37222	24.8133	0	1	0	0.5656	—
Eudicots	Persea americana	6493	42442	15.2985	0	1	0	0.6708	—
Eudicots	Phtheirospermum japonicum	8160	30276	26.952	0	1	0	0.5436	—
Eudicots	Pistacia vera	7877	31197	25.2492	0	2	0	0.4111	—
Eudicots	Pisum sativum	12938	43691	29.6125	0	1	0	0.5166	—
Eudicots	Poncirus trifoliata	5970	25537	23.3778	0	3	0	0.3387	—
Eudicots	Populus alba	2831	30414	9.30821	0	5	0	0.4738	—
Eudicots	Populus trichocarpa	1817	34699	5.23646	0	4	0	0.6383	—
Eudicots	Portulaca amilis	20976	52037	40.3098	0	2	0	0.2452	—
Eudicots	Primula vulgaris	6137	22131	27.7303	0	1	0	0.5356	—
Eudicots	Prunus avium	18128	42794	42.3611	0	2	0	0.2254	—
Eudicots	Prunus dulcis	8202	27855	29.4453	0	2	0	0.3609	—
Eudicots	Prunus persica	5149	26843	19.1819	0	2	0	0.4908	—
Eudicots	Punica granatum	4350	23652	18.3917	0	2	0	0.502	—
Eudicots	Pyrus betulifolia	11189	59520	18.7987	0	2	0	0.4962	—
Eudicots	Quercus lobata	6981	39366	17.7336	0	3	0	0.4213	—
Eudicots	Quercus suber	20279	79281	25.5786	0	2	0	0.4071	—
Eudicots	Raphanus sativus	7414	50931	14.5569	0	1	0	0.6798	—
Eudicots	Rhodamnia argentea	4292	23481	18.2786	0	1	0	0.6363	—
Eudicots	Rhododendron williamsianum	3680	23548	15.6277	0	2	0	0.5428	—
Eudicots	Ricinus communis	4664	20357	22.911	0	2	0	0.4407	—
Eudicots	Rubus corchorifolius	5682	26696	21.2841	0	1	0	0.6031	—
Eudicots	Salix purpurea	2999	35125	8.53808	0	2	0	0.6657	—
Eudicots	Salvia bowleyana	14263	43917	32.4772	0	2	0	0.3267	—
Eudicots	Sapindus mukorossi	5116	24846	20.5908	0	1	0	0.6106	—
Eudicots	Sclerocarya birrea	4294	18937	22.6752	0	2	0	0.4438	—
Eudicots	Scutellaria baicalensis	4572	30100	15.1894	0	1	0	0.6722	—
Eudicots	Senna tora	9408	45268	20.7829	0	3	0	0.375	—
Eudicots	Sesamum indicum	3984	25172	15.8271	0	1	0	0.6646	—
Eudicots	Simmondsia chinensis	4524	23386	19.3449	0	1	0	0.6243	—
Eudicots	Solanum lycopersicum	6439	34359	18.7404	1	1	100	0.0373	↑
Eudicots	Salix arbutifolia	2229	29609	7.52812	0	1	0	0.7754	—
Eudicots	Solanum pennellii	5193	26332	19.7213	1	1	100	0.0437	↑
Eudicots	Solanum tuberosum	11269	38992	28.9008	0	1	0	0.5238	—
Eudicots	Spatholobus suberectus	2981	31106	9.58336	0	3	0	0.5728	—
Eudicots	Spinacia oleracea	12330	28617	43.0863	0	1	0	0.3843	—
Eudicots	Striga asiatica	7053	33426	21.1003	1	1	100	0.0532	—
Eudicots	Tarenaya hassleriana	3580	27182	13.1705	0	1	0	0.6969	—
Eudicots	Tetracentron sinense	2282	32687	6.98137	0	5	0	0.5401	—
Eudicots	Thalictrum thalictroides	23712	33624	70.5211	0	1	0	0.122	—
Eudicots	Theobroma cacao	6437	28930	22.2503	0	2	0	0.4493	—
Eudicots	Trema orientalis	7725	35846	21.5505	0	1	0	0.6002	—
Eudicots	Tripterygium wilfordii	1807	27860	6.486	0	1	0	0.7923	—
Eudicots	Vaccinium macrocarpon	3878	22836	16.982	0	1	0	0.6511	—
Eudicots	Vernicia fordii	16499	46827	35.2339	0	2	0	0.2969	—
Eudicots	Vigna unguiculata	5277	28087	18.7881	0	1	0	0.6305	—
Eudicots	Vitis vinifera	8498	30799	27.5918	0	4	0	0.217	—
Eudicots	Xanthoceras sorbifolium	4233	21958	19.2777	1	2	50	0.2708	—
Eudicots	Ziziphus jujuba	4464	24191	18.4531	0	1	0	0.6343	—
Eudicots	Bauhinia championii	471	56435	0.834588	0	6	0	0.8222	—
Eudicots	Jasminum sambac	5099	23790	21.4334	0	1	0	0.6015	—
Eudicots	Gynandropsis gynandra	9271	31736	29.2129	0	1	0	0.5206	—
Eudicots	Camellia chekiangoleosa	16653	62413	26.6819	0	2	0	0.3936	—
Eudicots	Tiarella polyphylla	5648	25244	22.3736	0	1	0	0.5914	—
Eudicots	Lobularia maritima	3361	25813	13.0206	0	1	0	0.6988	—

## Sheet: Sheet2
Table S6-2. The statistics and significance analysis of the number of FLS proximal duplication genes in 183 species with P-value<0.05.
Taxa	Species	Whole genome			FLS			P-value	Note
		Dispersed gene	Total genes	Percent(%)	Proximal gene	Total genes	Percent(%)
Basal_angiosperms	Euryale ferox	952	37869	2.51393	0	1	0	0.8724	—
Magnoliidae	Acanthochlamys bracteata	2370	35269	6.71978	0	1	0	0.7884	—
Monocots	Aegilops tauschii	216	21774	0.992009	0	3	0	0.8624	—
Monocots	Ananas comosus	3860	45454	8.4921	0	1	0	0.7606	—
Monocots	Asparagus officinalis	815	23598	3.45368	0	1	0	0.85	—
Monocots	Avena sativa	901	26051	3.4586	0	1	0	0.8499	—
Monocots	Brachypodium distachyon	2052	80600	2.54591	0	3	0	0.7795	—
Monocots	Dioscorea rotundata	2012	34310	5.86418	0	1	0	0.8029	—
Monocots	Dioscorea alata	1733	34551	5.01577	0	1	0	0.8183	—
Monocots	Cymbidium ensifolium	1668	25189	6.62194	0	1	0	0.79	—
Monocots	Echinochloa crusgalli	1279	28738	4.45055	1	1	100	0	↑
Monocots	Elaeis guineensis	2855	103783	2.75093	0	3	0	0.7708	—
Monocots	Eleusine coracana	426	25995	1.63878	0	1	0	0.8973	—
Monocots	Eragrostis curvula	2921	57180	5.10843	0	1	0	0.8165	—
Monocots	Joinvillea ascendens	7966	55182	14.4359	1	3	33.3333	0.3517	—
Monocots	Kobresia littledalei	1471	29122	5.05116	0	1	0	0.8176	—
Monocots	Leersia perrieri	1444	22441	6.43465	0	2	0	0.7107	—
Monocots	Musa acuminata	1818	29029	6.2627	0	1	0	0.796	—
Monocots	Oryza rufipogon	348	30649	1.13544	0	3	0	0.8527	—
Monocots	Oryza sativa	2547	37021	6.87988	0	1	0	0.7858	—
Monocots	Paspalum vaginatum	3162	42187	7.4952	0	1	0	0.7759	—
Monocots	Phalaenopsis equestris	2350	35543	6.61171	0	1	0	0.7902	—
Monocots	Pharus latifolius	370	19839	1.86501	0	1	0	0.8904	—
Monocots	Phoenix dactylifera	1423	32144	4.42695	0	1	0	0.8296	—
Monocots	Rhynchospora pubera	991	29005	3.41665	0	1	0	0.8508	—
Monocots	Saccharum spontaneum	1243	91362	1.36052	0	15	0	0.6492	—
Monocots	Secale cereale	2874	53284	5.39374	0	1	0	0.8113	—
Monocots	Sorghum bicolor	3306	34441	9.59902	0	2	0	0.6449	—
Monocots	Triticum aestivum	1873	33967	5.51418	0	1	0	0.8091	—
Monocots	Triticum urartu	4450	107471	4.14065	0	3	0	0.7189	—
Monocots	Dendrobium nobile	3382	41449	8.15942	0	1	0	0.7657	—
Monocots	Dendrobium chrysotoxum	2007	29043	6.91044	0	1	0	0.7853	—
Monocots	Iris pallida	1721	27094	6.35196	0	1	0	0.7945	—
Monocots	Zizania latifolia	1910	63918	2.9882	0	2	0	0.804	—
Monocots	Thinopyrum elongatum	1173	38789	3.02405	0	1	0	0.8598	—
Monocots	Gastrodia menghaiensis	4194	43119	9.72657	0	1	0	0.7427	—
Monocots	Achnatherum splendens	486	17843	2.72376	0	1	0	0.8671	—
Monocots	Aegilops bicornis	2263	49632	4.55956	0	1	0	0.827	—
Monocots	Brachypodium hybridum	3490	40189	8.68397	0	1	0	0.7578	—
Monocots	Lolium rigidum	2478	70160	3.53193	0	1	0	0.8483	—
Monocots	Liriodendron chinense	4517	46679	9.67673	0	3	0	0.5708	—
Eudicots	Aquilegia coerulea	1508	24823	6.07501	0	1	0	0.7992	—
Eudicots	Akebia trifoliata	951	24001	3.96233	0	1	0	0.839	—
Eudicots	Actinidia chinensis	407	33044	1.23169	0	1	0	0.9111	—
Eudicots	Anacardium occidentale	2245	41197	5.44943	1	1	100	0	↑
Eudicots	Antirrhinum majus	3890	43039	9.03831	0	1	0	0.7526	—
Eudicots	Physalis pubescens	2439	32075	7.60405	2	2	100	0	↑
Eudicots	Tectona grandis	2723	35388	7.6947	0	2	0	0.683	—
Eudicots	Arabidopsis thaliana	1057	27381	3.86034	0	1	0	0.8412	—
Eudicots	Arabis alpina	661	21593	3.06118	0	1	0	0.859	—
Eudicots	Aristolochia fimbriata	1145	21838	5.24315	0	1	0	0.814	—
Eudicots	Averrhoa carambola	1738	24531	7.08491	0	1	0	0.7824	—
Eudicots	Benincasa hispida	592	20894	2.83335	0	1	0	0.8644	—
Eudicots	Beta vulgaris	971	18720	5.18697	0	1	0	0.8151	—
Eudicots	Betula platyphylla	3101	33951	9.13375	1	2	50	0.0449	↑
Eudicots	Boea hygrometrica	625	47778	1.30813	0	1	0	0.9083	—
Eudicots	Brassica napus	2279	100895	2.25878	0	2	0	0.8298	—
Eudicots	Brassica oleracea	2531	59179	4.27685	0	1	0	0.8326	—
Eudicots	Cajanus cajan	3747	48618	7.70702	0	2	0	0.6828	—
Eudicots	Camelina sativa	2482	89275	2.78017	0	3	0	0.7696	—
Eudicots	Cannabis sativa	3498	38738	9.02989	0	1	0	0.7527	—
Eudicots	Capsella rubella	917	26106	3.5126	0	1	0	0.8487	—
Eudicots	Capsicum annuum	1423	31777	4.47808	0	1	0	0.8286	—
Eudicots	Carica papaya	302	17648	1.71124	0	1	0	0.895	—
Eudicots	Carpinus fangiana	1471	27381	5.37234	0	2	0	0.7361	—
Eudicots	Carthamus tinctorius	933	23197	4.02207	0	1	0	0.8378	—
Eudicots	Carya illinoinensis	1643	32267	5.09189	2	4	50	0	↑
Eudicots	Vaccinium duclouxii	4735	41938	11.2905	0	2	0	0.6139	—
Eudicots	Cephalotus follicularis	927	36438	2.54405	0	1	0	0.8716	—
Eudicots	Cercis canadensis	2721	27440	9.91618	0	3	0	0.5655	—
Eudicots	Chenopodium quinoa	1553	34426	4.51113	0	2	0	0.7586	—
Eudicots	Chimonanthus salicifolius	2144	36474	5.87816	0	5	0	0.5763	—
Eudicots	Cicer arietinum	775	24858	3.11771	0	1	0	0.8576	—
Eudicots	Cinnamomum kanehirae	2399	26531	9.04225	0	1	0	0.7525	—
Eudicots	Citrus clementina	2320	24982	9.28669	0	3	0	0.5795	—
Eudicots	Citrus sinensis	3021	27807	10.8642	0	3	0	0.5454	—
Eudicots	Coptis chinensis	3937	40011	9.83979	1	1	100	0.0025	↑
Eudicots	Corchorus capsularis	585	29356	1.99278	0	2	0	0.8402	—
Eudicots	Corymbia citriodora	2658	35628	7.46042	0	1	0	0.7765	—
Eudicots	Cucumis melo	1051	28299	3.71391	0	1	0	0.8443	—
Eudicots	Cucumis sativus	824	23733	3.47196	0	1	0	0.8496	—
Eudicots	Cuscuta australis	469	18157	2.58303	0	1	0	0.8706	—
Eudicots	Daucus carota	1444	32055	4.50476	0	2	0	0.7587	—
Eudicots	Davidia involucrata	2275	42551	5.34653	0	5	0	0.5951	—
Eudicots	Dimocarpus longan	4432	40353	10.9831	0	1	0	0.7254	—
Eudicots	Durio zibethinus	1346	35497	3.79187	0	2	0	0.7789	—
Eudicots	Erythranthe guttata	1879	27890	6.73718	0	1	0	0.7881	—
Eudicots	Eucalyptus grandis	4775	36779	12.983	0	1	0	0.6993	—
Eudicots	Eucommia ulmoides	1440	25477	5.65216	0	1	0	0.8066	—
Eudicots	Eutrema salsugineum	1223	26528	4.61022	0	1	0	0.826	—
Eudicots	Fagopyrum esculentum	3711	37844	9.80605	0	3	0	0.5679	—
Eudicots	Ficus carica	3477	37684	9.22673	1	1	100	0.0017	↑
Eudicots	Fragaria ananassa	2555	108087	2.36384	0	3	0	0.7875	—
Eudicots	Gossypium australe	964	34577	2.78798	0	2	0	0.8107	—
Eudicots	Handroanthus impetiginosus	1099	30271	3.63054	0	2	0	0.7837	—
Eudicots	Helianthus annuus	3909	57048	6.85212	0	2	0	0.7013	—
Eudicots	Herrania umbratica	402	18489	2.17427	1	2	50	0	↑
Eudicots	Hevea brasiliensis	1532	35316	4.33798	0	2	0	0.7633	—
Eudicots	Ipomoea nil	1825	35164	5.18997	0	1	0	0.815	—
Eudicots	Ipomoea triloba	1639	31358	5.22674	0	1	0	0.8143	—
Eudicots	Jacaranda mimosifolia	2032	30507	6.66077	0	1	0	0.7894	—
Eudicots	Juglans regia	1432	40487	3.53694	1	4	25	0.0202	↑
Eudicots	Kalanchoe fedtschenkoi	1044	30964	3.37166	0	3	0	0.7463	—
Eudicots	Kandelia obovata	220	18071	1.21742	0	1	0	0.9116	—
Eudicots	Kingdonia uniflora	2121	43300	4.89838	1	2	50	0.0031	↑
Eudicots	Lactuca sativa	2522	38910	6.48162	0	1	0	0.7923	—
Eudicots	Lithospermum erythrorhizon	355	27399	1.29567	0	1	0	0.9088	—
Eudicots	Lonicera japonica	3676	33601	10.9402	0	3	0	0.5438	—
Eudicots	Lunaria annua	766	39940	1.91788	0	2	0	0.8432	—
Eudicots	Lupinus angustifolius	540	33018	1.63547	1	3	33.3333	0	↑
Eudicots	Macadamia integrifolia	993	28555	3.4775	0	2	0	0.7884	—
Eudicots	Macleaya cordata	742	21911	3.38643	0	1	0	0.8515	—
Eudicots	Malania oleifera	762	20643	3.69132	1	1	100	0	↑
Eudicots	Malcolmia maritima	1237	30348	4.07605	0	1	0	0.8367	—
Eudicots	Malus domestica	2561	40624	6.30416	1	2	50	0.011	↑
Eudicots	Mangifera indica	1954	31716	6.16093	0	3	0	0.6572	—
Eudicots	Manihot esculenta	1736	32805	5.29188	0	2	0	0.7382	—
Eudicots	Medicago truncatula	2146	31735	6.76225	0	2	0	0.7033	—
Eudicots	Megacarpaea delavayi	198	32071	0.61738	0	1	0	0.9372	—
Eudicots	Melastoma candidum	1468	40625	3.61354	0	4	0	0.6986	—
Eudicots	Microthlaspi erraticum	3286	49768	6.60264	0	1	0	0.7903	—
Eudicots	Mimulus guttatus	1765	28140	6.27221	0	1	0	0.7959	—
Eudicots	Moringa oleifera	516	18451	2.7966	0	2	0	0.8104	—
Eudicots	Morus notabilis	1424	26965	5.28092	0	4	0	0.6368	—
Eudicots	Nelumbo nucifera	608	23927	2.54106	0	1	0	0.8717	—
Eudicots	Nicotiana attenuata	555	33320	1.66567	0	1	0	0.8964	—
Eudicots	Nyssa sinensis	2535	36241	6.99484	0	2	0	0.6981	—
Eudicots	Olea europaea	1698	39875	4.25831	0	2	0	0.7655	—
Eudicots	Papaver somniferum	1927	41770	4.61336	1	1	100	0	↑
Eudicots	Parasponia andersonii	2571	37222	6.90721	0	1	0	0.7853	—
Eudicots	Persea americana	3554	42442	8.37378	0	1	0	0.7624	—
Eudicots	Phtheirospermum japonicum	1278	30276	4.22117	0	1	0	0.8337	—
Eudicots	Pistacia vera	2636	31197	8.44953	1	2	50	0.0347	↑
Eudicots	Pisum sativum	2398	43691	5.48854	0	1	0	0.8096	—
Eudicots	Poncirus trifoliata	2290	25537	8.96738	0	3	0	0.5867	—
Eudicots	Populus alba	1139	30414	3.74499	0	5	0	0.6592	—
Eudicots	Populus trichocarpa	1578	34699	4.54768	0	4	0	0.6624	—
Eudicots	Portulaca amilis	3206	52037	6.161	0	2	0	0.7171	—
Eudicots	Primula vulgaris	804	22131	3.63291	0	1	0	0.846	—
Eudicots	Prunus avium	2920	42794	6.82339	0	2	0	0.7019	—
Eudicots	Prunus dulcis	1544	27855	5.54299	0	2	0	0.7319	—
Eudicots	Prunus persica	2034	26843	7.57739	0	2	0	0.6855	—
Eudicots	Punica granatum	1226	23652	5.18349	0	2	0	0.7409	—
Eudicots	Pyrus betulifolia	3701	59520	6.21808	0	2	0	0.7157	—
Eudicots	Quercus lobata	6475	39366	16.4482	0	3	0	0.4422	—
Eudicots	Quercus suber	5793	79281	7.30692	0	2	0	0.6913	—
Eudicots	Raphanus sativus	2500	50931	4.9086	0	1	0	0.8203	—
Eudicots	Rhodamnia argentea	1312	23481	5.5875	0	1	0	0.8078	—
Eudicots	Rhododendron williamsianum	951	23548	4.03856	0	2	0	0.7717	—
Eudicots	Ricinus communis	617	20357	3.0309	2	2	100	0	↑
Eudicots	Rubus corchorifolius	2303	26696	8.62676	1	1	100	0.0011	↑
Eudicots	Salix purpurea	2521	35125	7.17722	1	2	50	0.019	↑
Eudicots	Salvia bowleyana	3608	43917	8.2155	2	2	100	0	↑
Eudicots	Sapindus mukorossi	2940	24846	11.8329	0	1	0	0.7141	—
Eudicots	Sclerocarya birrea	983	18937	5.1909	1	2	50	0.0043	↑
Eudicots	Scutellaria baicalensis	2515	30100	8.35548	1	1	100	0.0009	↑
Eudicots	Senna tora	2449	45268	5.41	0	3	0	0.6787	—
Eudicots	Sesamum indicum	768	25172	3.05101	0	1	0	0.8592	—
Eudicots	Simmondsia chinensis	1271	23386	5.43488	0	1	0	0.8105	—
Eudicots	Solanum lycopersicum	2118	34359	6.16432	0	1	0	0.7977	—
Eudicots	Salix arbutifolia	1234	29609	4.16765	0	1	0	0.8348	—
Eudicots	Solanum pennellii	854	26332	3.2432	0	1	0	0.8547	—
Eudicots	Solanum tuberosum	2599	38992	6.66547	0	1	0	0.7893	—
Eudicots	Spatholobus suberectus	1803	31106	5.79631	0	3	0	0.6675	—
Eudicots	Spinacia oleracea	1554	28617	5.43034	0	1	0	0.8106	—
Eudicots	Striga asiatica	1272	33426	3.80542	0	1	0	0.8423	—
Eudicots	Tarenaya hassleriana	469	27182	1.72541	0	1	0	0.8946	—
Eudicots	Tetracentron sinense	1917	32687	5.86472	0	5	0	0.5768	—
Eudicots	Thalictrum thalictroides	357	33624	1.06174	0	1	0	0.9175	—
Eudicots	Theobroma cacao	2112	28930	7.30038	1	2	50	0.0203	↑
Eudicots	Trema orientalis	2727	35846	7.60754	0	1	0	0.7742	—
Eudicots	Tripterygium wilfordii	454	27860	1.62958	0	1	0	0.8976	—
Eudicots	Vaccinium macrocarpon	1149	22836	5.03153	0	1	0	0.818	—
Eudicots	Vernicia fordii	1946	46827	4.15572	0	2	0	0.7684	—
Eudicots	Vigna unguiculata	1442	28087	5.13405	0	1	0	0.816	—
Eudicots	Vitis vinifera	2614	30799	8.48729	0	4	0	0.5425	—
Eudicots	Xanthoceras sorbifolium	2086	21958	9.49995	1	2	50	0.0508	—
Eudicots	Ziziphus jujuba	2763	24191	11.4216	0	1	0	0.7195	—
Eudicots	Bauhinia championii	1834	56435	3.24976	0	6	0	0.6535	—
Eudicots	Jasminum sambac	1262	23790	5.30475	0	1	0	0.8129	—
Eudicots	Gynandropsis gynandra	908	31736	2.8611	0	1	0	0.8637	—
Eudicots	Camellia chekiangoleosa	8029	62413	12.8643	1	2	50	0.1168	—
Eudicots	Tiarella polyphylla	1549	25244	6.13611	1	1	100	0.0001	↑
Eudicots	Lobularia maritima	481	25813	1.8634	0	1	0	0.8904	—

## Sheet: Sheet3
Table S6-3. The statistics and significance analysis of the number of FLS tandem duplication genes in 183 species with P-value<0.05.
Taxa	Species	Whole genome			FLS			P-value	Note
		Dispersed gene	Total genes	Percent(%)	Tandem gene	Total genes	Percent(%)
Basal angiosperms	Euryale ferox	1178	37869	3.11072	0	1	0	0.8578	—
Magnoliidae	Acanthochlamys bracteata	2941	35269	8.33877	0	1	0	0.7629	—
Monocots	Aegilops tauschii	657	21774	3.01736	0	3	0	0.76	—
Monocots	Ananas comosus	5504	45454	12.1089	0	1	0	0.7105	—
Monocots	Asparagus officinalis	1129	23598	4.7843	0	1	0	0.8226	—
Monocots	Avena sativa	1613	26051	6.1917	0	1	0	0.7972	—
Monocots	Brachypodium distachyon	3659	80600	4.5397	0	3	0	0.7056	—
Monocots	Dioscorea rotundata	2806	34310	8.17837	0	1	0	0.7654	—
Monocots	Dioscorea alata	3801	34551	11.0011	0	1	0	0.7252	—
Monocots	Cymbidium ensifolium	2676	25189	10.6237	0	1	0	0.7303	—
Monocots	Echinochloa crusgalli	7026	28738	24.4485	0	1	0	0.5695	—
Monocots	Elaeis guineensis	3301	103783	3.18068	0	3	0	0.7536	—
Monocots	Eleusine coracana	1757	25995	6.75899	0	1	0	0.7877	—
Monocots	Eragrostis curvula	3460	57180	6.05107	1	1	100	0.0001	↑
Monocots	Joinvillea ascendens	6256	55182	11.337	0	3	0	0.5357	—
Monocots	Kobresia littledalei	2382	29122	8.17938	0	1	0	0.7654	—
Monocots	Leersia perrieri	2143	22441	9.54949	2	2	100	0	↑
Monocots	Musa acuminata	2541	29029	8.75332	0	1	0	0.7568	—
Monocots	Oryza rufipogon	1091	30649	3.55966	1	3	33.3333	0.0054	↑
Monocots	Oryza sativa	2373	37021	6.40988	0	1	0	0.7936	—
Monocots	Paspalum vaginatum	3473	42187	8.23239	0	1	0	0.7645	—
Monocots	Phalaenopsis equestris	3118	35543	8.77247	0	1	0	0.7565	—
Monocots	Pharus latifolius	1215	19839	6.1243	0	1	0	0.7984	—
Monocots	Phoenix dactylifera	1836	32144	5.7118	0	1	0	0.8056	—
Monocots	Rhynchospora pubera	1675	29005	5.77487	0	1	0	0.8045	—
Monocots	Saccharum spontaneum	1724	91362	1.887	1	15	6.66667	0.1738	—
Monocots	Secale cereale	2674	53284	5.01839	0	1	0	0.8182	—
Monocots	Sorghum bicolor	6537	34441	18.9803	2	2	100	0.0035	↑
Monocots	Triticum aestivum	3656	33967	10.7634	0	1	0	0.7284	—
Monocots	Triticum urartu	5928	107471	5.51591	0	3	0	0.6756	—
Monocots	Dendrobium nobile	4280	41449	10.3259	0	1	0	0.7344	—
Monocots	Dendrobium chrysotoxum	2428	29043	8.36002	0	1	0	0.7626	—
Monocots	Iris pallida	1401	27094	5.17089	0	1	0	0.8154	—
Monocots	Zizania latifolia	3263	63918	5.10498	0	2	0	0.7429	—
Monocots	Thinopyrum elongatum	1671	38789	4.30792	0	1	0	0.832	—
Monocots	Gastrodia menghaiensis	5719	43119	13.2633	0	1	0	0.6958	—
Monocots	Achnatherum splendens	825	17843	4.62366	0	1	0	0.8257	—
Monocots	Aegilops bicornis	1893	49632	3.81407	0	1	0	0.8422	—
Monocots	Brachypodium hybridum	5026	40189	12.5059	0	1	0	0.7054	—
Monocots	Lolium rigidum	2701	70160	3.84977	0	1	0	0.8414	—
Monocots	Liriodendron chinense	5613	46679	12.0247	0	3	0	0.5219	—
Eudicots	Aquilegia coerulea	2725	24823	10.9777	0	1	0	0.7255	—
Eudicots	Akebia trifoliata	2303	24001	9.59543	0	1	0	0.7446	—
Eudicots	Actinidia chinensis	1679	33044	5.0811	0	1	0	0.817	—
Eudicots	Anacardium occidentale	2453	41197	5.95432	0	1	0	0.8013	—
Eudicots	Antirrhinum majus	4221	43039	9.80738	0	1	0	0.7416	—
Eudicots	Physalis pubescens	3541	32075	11.0398	0	2	0	0.6184	—
Eudicots	Tectona grandis	3867	35388	10.9274	1	2	50	0.0766	—
Eudicots	Arabidopsis thaliana	2868	27381	10.4744	0	1	0	0.7323	—
Eudicots	Arabis alpina	1725	21593	7.9887	0	1	0	0.7683	—
Eudicots	Aristolochia fimbriata	1759	21838	8.05477	0	1	0	0.7672	—
Eudicots	Averrhoa carambola	3555	24531	14.4919	0	1	0	0.6806	—
Eudicots	Benincasa hispida	1794	20894	8.5862	0	1	0	0.7592	—
Eudicots	Beta vulgaris	2006	18720	10.7158	0	1	0	0.729	—
Eudicots	Betula platyphylla	3974	33951	11.7051	0	2	0	0.6066	—
Eudicots	Boea hygrometrica	1464	47778	3.06417	0	1	0	0.8589	—
Eudicots	Brassica napus	2890	100895	2.86436	0	2	0	0.8081	—
Eudicots	Brassica oleracea	2350	59179	3.971	0	1	0	0.8389	—
Eudicots	Cajanus cajan	2934	48618	6.0348	0	2	0	0.72	—
Eudicots	Camelina sativa	3095	89275	3.46682	0	3	0	0.7427	—
Eudicots	Cannabis sativa	2372	38738	6.12319	0	1	0	0.7984	—
Eudicots	Capsella rubella	2937	26106	11.2503	0	1	0	0.7218	—
Eudicots	Capsicum annuum	2659	31777	8.36769	0	1	0	0.7625	—
Eudicots	Carica papaya	1482	17648	8.39755	0	1	0	0.7621	—
Eudicots	Carpinus fangiana	2947	27381	10.7629	1	2	50	0.0734	—
Eudicots	Carthamus tinctorius	2300	23197	9.91508	0	1	0	0.7401	—
Eudicots	Carya illinoinensis	3091	32267	9.57945	0	4	0	0.5151	—
Eudicots	Vaccinium duclouxii	4247	41938	10.1269	0	2	0	0.635	—
Eudicots	Cephalotus follicularis	1297	36438	3.55947	0	1	0	0.8477	—
Eudicots	Cercis canadensis	3969	27440	14.4643	1	3	33.3333	0.3529	—
Eudicots	Chenopodium quinoa	2706	34426	7.86034	0	2	0	0.6796	—
Eudicots	Chimonanthus salicifolius	2213	36474	6.06734	0	5	0	0.5698	—
Eudicots	Cicer arietinum	2158	24858	8.68131	0	1	0	0.7578	—
Eudicots	Cinnamomum kanehirae	3203	26531	12.0727	0	1	0	0.711	—
Eudicots	Citrus clementina	3133	24982	12.541	0	3	0	0.5119	—
Eudicots	Citrus sinensis	3029	27807	10.8929	0	3	0	0.5448	—
Eudicots	Coptis chinensis	2261	40011	5.65095	0	1	0	0.8067	—
Eudicots	Corchorus capsularis	1842	29356	6.2747	0	2	0	0.7144	—
Eudicots	Corymbia citriodora	6729	35628	18.8868	0	1	0	0.6294	—
Eudicots	Cucumis melo	2658	28299	9.39256	0	1	0	0.7475	—
Eudicots	Cucumis sativus	2040	23733	8.59563	0	1	0	0.7591	—
Eudicots	Cuscuta australis	794	18157	4.37297	0	1	0	0.8307	—
Eudicots	Daucus carota	3321	32055	10.3603	0	2	0	0.6307	—
Eudicots	Davidia involucrata	3011	42551	7.07621	2	5	40	0.0041	↑
Eudicots	Dimocarpus longan	3670	40353	9.09474	0	1	0	0.7518	—
Eudicots	Durio zibethinus	2191	35497	6.17235	0	2	0	0.7168	—
Eudicots	Erythranthe guttata	2994	27890	10.735	0	1	0	0.7288	—
Eudicots	Eucalyptus grandis	5706	36779	15.5143	0	1	0	0.6683	—
Eudicots	Eucommia ulmoides	1890	25477	7.41846	0	1	0	0.7771	—
Eudicots	Eutrema salsugineum	2347	26528	8.84726	0	1	0	0.7554	—
Eudicots	Fagopyrum esculentum	3395	37844	8.97104	2	3	66.6667	0.0005	↑
Eudicots	Ficus carica	3312	37684	8.78888	0	1	0	0.7562	—
Eudicots	Fragaria ananassa	1427	108087	1.32023	0	3	0	0.8412	—
Eudicots	Gossypium australe	1511	34577	4.36996	0	2	0	0.7624	—
Eudicots	Handroanthus impetiginosus	3231	30271	10.6736	2	2	100	0	↑
Eudicots	Helianthus annuus	4822	57048	8.45253	2	2	100	0	↑
Eudicots	Herrania umbratica	1979	18489	10.7037	0	2	0	0.6244	—
Eudicots	Hevea brasiliensis	3021	35316	8.5542	0	2	0	0.6654	—
Eudicots	Ipomoea nil	3542	35164	10.0728	0	1	0	0.7379	—
Eudicots	Ipomoea triloba	4062	31358	12.9536	0	1	0	0.6997	—
Eudicots	Jacaranda mimosifolia	3033	30507	9.94198	1	1	100	0.0026	↑
Eudicots	Juglans regia	15167	40487	37.4614	1	4	25	0.6066	—
Eudicots	Kalanchoe fedtschenkoi	1732	30964	5.59359	2	3	66.6667	0	↑
Eudicots	Kandelia obovata	515	18071	2.84987	0	1	0	0.864	—
Eudicots	Kingdonia uniflora	1794	43300	4.14319	0	2	0	0.7687	—
Eudicots	Lactuca sativa	3645	38910	9.36777	0	1	0	0.7478	—
Eudicots	Lithospermum erythrorhizon	634	27399	2.31395	0	1	0	0.8777	—
Eudicots	Lonicera japonica	3566	33601	10.6128	0	3	0	0.5506	—
Eudicots	Lunaria annua	1829	39940	4.57937	0	2	0	0.7567	—
Eudicots	Lupinus angustifolius	1865	33018	5.64843	0	3	0	0.6717	—
Eudicots	Macadamia integrifolia	3279	28555	11.4831	0	2	0	0.6105	—
Eudicots	Macleaya cordata	2132	21911	9.73027	1	1	100	0.0023	↑
Eudicots	Malania oleifera	2217	20643	10.7397	0	1	0	0.7287	—
Eudicots	Malcolmia maritima	3371	30348	11.1078	0	1	0	0.7237	—
Eudicots	Malus domestica	2643	40624	6.50601	0	2	0	0.7091	—
Eudicots	Mangifera indica	2917	31716	9.19725	1	3	33.3333	0.1481	—
Eudicots	Manihot esculenta	2762	32805	8.41945	2	2	100	0	↑
Eudicots	Medicago truncatula	5261	31735	16.5779	1	2	50	0.2038	—
Eudicots	Megacarpaea delavayi	593	32071	1.84902	0	1	0	0.8908	—
Eudicots	Melastoma candidum	1345	40625	3.31077	2	4	50	0	↑
Eudicots	Microthlaspi erraticum	3921	49768	7.87856	0	1	0	0.7699	—
Eudicots	Mimulus guttatus	3088	28140	10.9737	0	1	0	0.7255	—
Eudicots	Moringa oleifera	1441	18451	7.80987	0	2	0	0.6806	—
Eudicots	Morus notabilis	2309	26965	8.56295	3	4	75	0	↑
Eudicots	Nelumbo nucifera	1724	23927	7.20525	0	1	0	0.7805	—
Eudicots	Nicotiana attenuata	1951	33320	5.85534	0	1	0	0.8031	—
Eudicots	Nyssa sinensis	2560	36241	7.06382	1	2	50	0.0178	↑
Eudicots	Olea europaea	3786	39875	9.49467	0	2	0	0.6469	—
Eudicots	Papaver somniferum	2646	41770	6.33469	0	1	0	0.7948	—
Eudicots	Parasponia andersonii	2396	37222	6.43705	0	1	0	0.7931	—
Eudicots	Persea americana	3013	42442	7.0991	0	1	0	0.7822	—
Eudicots	Phtheirospermum japonicum	2312	30276	7.63641	1	1	100	0.0005	↑
Eudicots	Pistacia vera	5596	31197	17.9376	0	2	0	0.5085	—
Eudicots	Pisum sativum	3942	43691	9.02245	0	1	0	0.7528	—
Eudicots	Poncirus trifoliata	3235	25537	12.6679	0	3	0	0.5095	—
Eudicots	Populus alba	2665	30414	8.76241	0	5	0	0.4883	—
Eudicots	Populus trichocarpa	2969	34699	8.55644	2	4	50	0.0031	↑
Eudicots	Portulaca amilis	3449	52037	6.62798	0	2	0	0.7063	—
Eudicots	Primula vulgaris	1734	22131	7.83516	0	1	0	0.7706	—
Eudicots	Prunus avium	2841	42794	6.63878	2	2	100	0	↑
Eudicots	Prunus dulcis	3076	27855	11.0429	1	2	50	0.0788	—
Eudicots	Prunus persica	3800	26843	14.1564	1	2	50	0.146	—
Eudicots	Punica granatum	2836	23652	11.9905	0	2	0	0.6017	—
Eudicots	Pyrus betulifolia	2698	59520	4.53293	1	2	50	0.002	↑
Eudicots	Quercus lobata	6666	39366	16.9334	0	3	0	0.4342	—
Eudicots	Quercus suber	7067	79281	8.91386	0	2	0	0.6582	—
Eudicots	Raphanus sativus	2565	50931	5.03623	0	1	0	0.8179	—
Eudicots	Rhodamnia argentea	3157	23481	13.4449	0	1	0	0.6935	—
Eudicots	Rhododendron williamsianum	2593	23548	11.0116	0	2	0	0.6189	—
Eudicots	Ricinus communis	2223	20357	10.9201	0	2	0	0.6205	—
Eudicots	Rubus corchorifolius	2737	26696	10.2525	0	1	0	0.7354	—
Eudicots	Salix purpurea	2798	35125	7.96584	0	2	0	0.6774	—
Eudicots	Salvia bowleyana	2991	43917	6.81057	0	2	0	0.7022	—
Eudicots	Sapindus mukorossi	3204	24846	12.8954	0	1	0	0.7004	—
Eudicots	Sclerocarya birrea	2101	18937	11.0947	0	2	0	0.6174	—
Eudicots	Scutellaria baicalensis	1981	30100	6.5814	0	1	0	0.7907	—
Eudicots	Senna tora	2285	45268	5.04772	1	3	33.3333	0.0253	↑
Eudicots	Sesamum indicum	1982	25172	7.87383	0	1	0	0.77	—
Eudicots	Simmondsia chinensis	1623	23386	6.94005	1	1	100	0.0003	↑
Eudicots	Solanum lycopersicum	2605	34359	7.58171	0	1	0	0.7746	—
Eudicots	Salix arbutifolia	1714	29609	5.78878	0	1	0	0.8042	—
Eudicots	Solanum pennellii	3002	26332	11.4006	0	1	0	0.7198	—
Eudicots	Solanum tuberosum	4120	38992	10.5663	0	1	0	0.7311	—
Eudicots	Spatholobus suberectus	2502	31106	8.04346	0	3	0	0.6085	—
Eudicots	Spinacia oleracea	2250	28617	7.86246	0	1	0	0.7702	—
Eudicots	Striga asiatica	1072	33426	3.20708	0	1	0	0.8556	—
Eudicots	Tarenaya hassleriana	1454	27182	5.34913	0	1	0	0.8121	—
Eudicots	Tetracentron sinense	3203	32687	9.799	1	5	20	0.443	—
Eudicots	Thalictrum thalictroides	1379	33624	4.10124	1	1	100	0	↑
Eudicots	Theobroma cacao	2912	28930	10.0657	0	2	0	0.6361	—
Eudicots	Trema orientalis	3000	35846	8.36913	0	1	0	0.7625	—
Eudicots	Tripterygium wilfordii	1034	27860	3.71141	0	1	0	0.8444	—
Eudicots	Vaccinium macrocarpon	2809	22836	12.3008	0	1	0	0.708	—
Eudicots	Vernicia fordii	2676	46827	5.71465	2	2	100	0	↑
Eudicots	Vigna unguiculata	3320	28087	11.8204	0	1	0	0.7143	—
Eudicots	Vitis vinifera	2865	30799	9.30225	3	4	75	0	↑
Eudicots	Xanthoceras sorbifolium	3131	21958	14.259	0	2	0	0.5641	—
Eudicots	Ziziphus jujuba	3792	24191	15.6753	0	1	0	0.6664	—
Eudicots	Bauhinia championii	2154	56435	3.81678	1	6	16.6667	0.1005	—
Eudicots	Jasminum sambac	2345	23790	9.85708	0	1	0	0.7409	—
Eudicots	Gynandropsis gynandra	938	31736	2.95563	0	1	0	0.8615	—
Eudicots	Camellia chekiangoleosa	4461	62413	7.14755	0	2	0	0.6948	—
Eudicots	Tiarella polyphylla	2509	25244	9.939	0	1	0	0.7397	—
Eudicots	Lobularia maritima	1219	25813	4.72243	0	1	0	0.8238	—

## Sheet: Sheet4
Table S6-4. The statistics and significance analysis of the number of FLS WGD duplication genes in 183 species with P-value<0.05.
Taxa	Species	Whole genome			FLS			P-value	Note
		Dispersed gene	Total genes	Percent(%)	WGD gene	Total genes	Percent(%)
Basal angiosperms	Euryale ferox	27054	37869	71.441	0	1	0	0.1137	—
Magnoliidae	Acanthochlamys bracteata	3843	35269	10.8963	1	1	100	0.0042	↑
Monocots	Aegilops tauschii	10298	21774	47.2949	2	3	66.6667	0.5016	—
Monocots	Ananas comosus	2767	45454	6.08747	0	1	0	0.799	—
Monocots	Asparagus officinalis	622	23598	2.63582	0	1	0	0.8693	—
Monocots	Avena sativa	2697	26051	10.3528	0	1	0	0.734	—
Monocots	Brachypodium distachyon	62853	80600	77.9814	3	3	100	0.3574	—
Monocots	Dioscorea rotundata	4599	34310	13.4043	0	1	0	0.694	—
Monocots	Dioscorea alata	2681	34551	7.75954	0	1	0	0.7718	—
Monocots	Cymbidium ensifolium	5933	25189	23.5539	0	1	0	0.5788	—
Monocots	Echinochloa crusgalli	1771	28738	6.16257	0	1	0	0.7977	—
Monocots	Elaeis guineensis	65764	103783	63.3668	2	3	66.6667	0.9056	—
Monocots	Eleusine coracana	11357	25995	43.6892	0	1	0	0.3784	—
Monocots	Eragrostis curvula	36464	57180	63.7705	0	1	0	0.1846	—
Monocots	Joinvillea ascendens	13143	55182	23.8175	2	3	66.6667	0.0815	—
Monocots	Kobresia littledalei	3294	29122	11.311	1	1	100	0.0051	↑
Monocots	Leersia perrieri	2189	22441	9.75447	0	2	0	0.642	—
Monocots	Musa acuminata	5580	29029	19.2222	0	1	0	0.6257	—
Monocots	Oryza rufipogon	14057	30649	45.8645	2	3	66.6667	0.4696	—
Monocots	Oryza sativa	5341	37021	14.4269	0	1	0	0.6814	—
Monocots	Paspalum vaginatum	5938	42187	14.0754	0	1	0	0.6857	—
Monocots	Phalaenopsis equestris	6349	35543	17.8629	0	1	0	0.641	—
Monocots	Pharus latifolius	261	19839	1.31559	0	1	0	0.9081	—
Monocots	Phoenix dactylifera	8336	32144	25.9333	0	1	0	0.554	—
Monocots	Rhynchospora pubera	12993	29005	44.7957	0	1	0	0.3677	—
Monocots	Saccharum spontaneum	69906	91362	76.5154	13	15	86.6667	0.3537	—
Monocots	Secale cereale	27873	53284	52.3103	1	1	100	0.3397	—
Monocots	Sorghum bicolor	2949	34441	8.56247	0	2	0	0.6652	—
Monocots	Triticum aestivum	5277	33967	15.5357	0	1	0	0.668	—
Monocots	Triticum urartu	78689	107471	73.2188	3	3	100	0.2949	—
Monocots	Dendrobium nobile	442	41449	1.06637	0	1	0	0.9173	—
Monocots	Dendrobium chrysotoxum	3522	29043	12.1268	0	1	0	0.7103	—
Monocots	Iris pallida	3926	27094	14.4903	0	1	0	0.6806	—
Monocots	Zizania latifolia	34636	63918	54.1882	2	2	100	0.1935	—
Monocots	Thinopyrum elongatum	22250	38789	57.3616	0	1	0	0.2461	—
Monocots	Gastrodia menghaiensis	3052	43119	7.07809	0	1	0	0.7826	—
Monocots	Achnatherum splendens	232	17843	1.30023	0	1	0	0.9086	—
Monocots	Aegilops bicornis	26581	49632	53.5562	0	1	0	0.2829	—
Monocots	Brachypodium hybridum	3424	40189	8.51974	0	1	0	0.7602	—
Monocots	Lolium rigidum	43615	70160	62.1651	1	1	100	0.4353	—
Monocots	Liriodendron chinense	17449	46679	37.3808	2	3	66.6667	0.2945	—
Eudicots	Aquilegia coerulea	1837	24823	7.40039	0	1	0	0.7774	—
Eudicots	Akebia trifoliata	8242	24001	34.3402	0	1	0	0.4696	—
Eudicots	Actinidia chinensis	22297	33044	67.4767	0	1	0	0.1498	—
Eudicots	Anacardium occidentale	23203	41197	56.3221	0	1	0	0.2562	—
Eudicots	Antirrhinum majus	7202	43039	16.7337	0	1	0	0.6539	—
Eudicots	Physalis pubescens	4320	32075	13.4684	0	2	0	0.5769	—
Eudicots	Tectona grandis	12203	35388	34.4834	1	2	50	0.6443	—
Eudicots	Arabidopsis thaliana	7428	27381	27.1283	0	1	0	0.5418	—
Eudicots	Arabis alpina	2618	21593	12.1243	0	1	0	0.7103	—
Eudicots	Aristolochia fimbriata	550	21838	2.51855	0	1	0	0.8723	—
Eudicots	Averrhoa carambola	4290	24531	17.4881	0	1	0	0.6452	—
Eudicots	Benincasa hispida	2762	20894	13.2191	0	1	0	0.6963	—
Eudicots	Beta vulgaris	797	18720	4.25748	0	1	0	0.833	—
Eudicots	Betula platyphylla	5243	33951	15.4428	0	2	0	0.5456	—
Eudicots	Boea hygrometrica	440	47778	0.920926	0	1	0	0.9232	—
Eudicots	Brassica napus	59248	100895	58.7224	2	2	100	0.2357	—
Eudicots	Brassica oleracea	24026	59179	40.5989	1	1	100	0.2264	—
Eudicots	Cajanus cajan	3807	48618	7.83043	0	2	0	0.6802	—
Eudicots	Camelina sativa	69081	89275	77.38	3	3	100	0.349	—
Eudicots	Cannabis sativa	3148	38738	8.12639	0	1	0	0.7662	—
Eudicots	Capsella rubella	7083	26106	27.1317	0	1	0	0.5417	—
Eudicots	Capsicum annuum	3998	31777	12.5814	0	1	0	0.7044	—
Eudicots	Carica papaya	1007	17648	5.70603	0	1	0	0.8057	—
Eudicots	Carpinus fangiana	2925	27381	10.6826	0	2	0	0.6248	—
Eudicots	Carthamus tinctorius	3186	23197	13.7345	0	1	0	0.6899	—
Eudicots	Carya illinoinensis	15024	32267	46.5615	0	4	0	0.0619	—
Eudicots	Vaccinium duclouxii	5457	41938	13.0121	1	2	50	0.12	—
Eudicots	Cephalotus follicularis	235	36438	0.644931	0	1	0	0.9358	—
Eudicots	Cercis canadensis	4075	27440	14.8506	0	3	0	0.4695	—
Eudicots	Chenopodium quinoa	15753	34426	45.759	2	2	100	0.1236	—
Eudicots	Chimonanthus salicifolius	11779	36474	32.2942	5	5	100	0.0012	↑
Eudicots	Cicer arietinum	5671	24858	22.8136	0	1	0	0.5867	—
Eudicots	Cinnamomum kanehirae	7251	26531	27.3303	1	1	100	0.103	—
Eudicots	Citrus clementina	3956	24982	15.8354	0	3	0	0.4525	—
Eudicots	Citrus sinensis	5012	27807	18.0242	0	3	0	0.4167	—
Eudicots	Coptis chinensis	1615	40011	4.03639	0	1	0	0.8375	—
Eudicots	Corchorus capsularis	12	29356	0.0408775	0	2	0	0.9772	—
Eudicots	Corymbia citriodora	1576	35628	4.42349	0	1	0	0.8297	—
Eudicots	Cucumis melo	2928	28299	10.3467	0	1	0	0.7341	—
Eudicots	Cucumis sativus	3073	23733	12.9482	0	1	0	0.6997	—
Eudicots	Cuscuta australis	1337	18157	7.36355	0	1	0	0.778	—
Eudicots	Daucus carota	8621	32055	26.8944	0	2	0	0.391	—
Eudicots	Davidia involucrata	17668	42551	41.5219	2	5	40	0.9449	—
Eudicots	Dimocarpus longan	6252	40353	15.4933	0	1	0	0.6685	—
Eudicots	Durio zibethinus	23947	35497	67.462	0	2	0	0.0417	↓
Eudicots	Erythranthe guttata	6288	27890	22.5457	0	1	0	0.5895	—
Eudicots	Eucalyptus grandis	5335	36779	14.5056	0	1	0	0.6804	—
Eudicots	Eucommia ulmoides	3601	25477	14.1343	0	1	0	0.6849	—
Eudicots	Eutrema salsugineum	6758	26528	25.475	0	1	0	0.5588	—
Eudicots	Fagopyrum esculentum	6275	37844	16.5812	1	3	33.3333	0.4353	—
Eudicots	Ficus carica	6443	37684	17.0974	0	1	0	0.6497	—
Eudicots	Fragaria ananassa	74946	108087	69.3386	3	3	100	0.2494	—
Eudicots	Gossypium australe	8281	34577	23.9494	0	2	0	0.4274	—
Eudicots	Handroanthus impetiginosus	1292	30271	4.26811	0	2	0	0.7652	—
Eudicots	Helianthus annuus	13274	57048	23.2681	0	2	0	0.4361	—
Eudicots	Herrania umbratica	4049	18489	21.8995	0	2	0	0.4539	—
Eudicots	Hevea brasiliensis	20218	35316	57.2488	2	2	100	0.2217	—
Eudicots	Ipomoea nil	7899	35164	22.4633	0	1	0	0.5904	—
Eudicots	Ipomoea triloba	9337	31358	29.7755	0	1	0	0.5149	—
Eudicots	Jacaranda mimosifolia	11508	30507	37.7225	0	1	0	0.4364	—
Eudicots	Juglans regia	13019	40487	32.156	2	4	50	0.4449	—
Eudicots	Kalanchoe fedtschenkoi	7252	30964	23.4207	0	3	0	0.3381	—
Eudicots	Kandelia obovata	7309	18071	40.446	1	1	100	0.225	—
Eudicots	Kingdonia uniflora	1124	43300	2.59584	0	2	0	0.8174	—
Eudicots	Lactuca sativa	6687	38910	17.1858	0	1	0	0.6487	—
Eudicots	Lithospermum erythrorhizon	6448	27399	23.5337	0	1	0	0.5791	—
Eudicots	Lonicera japonica	10122	33601	30.1241	3	3	100	0.0083	↑
Eudicots	Lunaria annua	20212	39940	50.6059	2	2	100	0.1624	—
Eudicots	Lupinus angustifolius	16015	33018	48.5038	2	3	66.6667	0.5291	—
Eudicots	Macadamia integrifolia	3697	28555	12.9469	0	2	0	0.5855	—
Eudicots	Macleaya cordata	2748	21911	12.5416	0	1	0	0.7049	—
Eudicots	Malania oleifera	3426	20643	16.5964	0	1	0	0.6555	—
Eudicots	Malcolmia maritima	7375	30348	24.3014	0	1	0	0.571	—
Eudicots	Malus domestica	22826	40624	56.1885	0	2	0	0.1093	—
Eudicots	Mangifera indica	18201	31716	57.3874	2	3	66.6667	0.7452	—
Eudicots	Manihot esculenta	15431	32805	47.0386	0	2	0	0.1826	—
Eudicots	Medicago truncatula	6778	31735	21.3581	1	2	50	0.323	—
Eudicots	Megacarpaea delavayi	919	32071	2.86552	0	1	0	0.8636	—
Eudicots	Melastoma candidum	24944	40625	61.4006	2	4	50	0.6395	—
Eudicots	Microthlaspi erraticum	6988	49768	14.0412	0	1	0	0.6861	—
Eudicots	Mimulus guttatus	7216	28140	25.6432	0	1	0	0.557	—
Eudicots	Moringa oleifera	3769	18451	20.4271	0	2	0	0.4737	—
Eudicots	Morus notabilis	846	26965	3.1374	0	4	0	0.7189	—
Eudicots	Nelumbo nucifera	9342	23927	39.0438	1	1	100	0.2115	—
Eudicots	Nicotiana attenuata	48	33320	0.144058	0	1	0	0.9697	—
Eudicots	Nyssa sinensis	15855	36241	43.7488	1	2	50	0.8586	—
Eudicots	Olea europaea	6141	39875	15.4006	0	2	0	0.5462	—
Eudicots	Papaver somniferum	19209	41770	45.9876	0	1	0	0.3562	—
Eudicots	Parasponia andersonii	1129	37222	3.03315	0	1	0	0.8596	—
Eudicots	Persea americana	8966	42442	21.1253	1	1	100	0.0533	—
Eudicots	Phtheirospermum japonicum	1887	30276	6.23266	0	1	0	0.7965	—
Eudicots	Pistacia vera	1049	31197	3.3625	0	2	0	0.7919	—
Eudicots	Pisum sativum	1691	43691	3.87036	0	1	0	0.841	—
Eudicots	Poncirus trifoliata	4154	25537	16.2666	0	3	0	0.4452	—
Eudicots	Populus alba	15530	30414	51.062	3	5	60	0.6893	—
Eudicots	Populus trichocarpa	19634	34699	56.5838	0	4	0	0.0224	↓
Eudicots	Portulaca amilis	5016	52037	9.6393	0	2	0	0.6442	—
Eudicots	Primula vulgaris	460	22131	2.07853	0	1	0	0.8842	—
Eudicots	Prunus avium	1297	42794	3.0308	0	2	0	0.8026	—
Eudicots	Prunus dulcis	2798	27855	10.0449	0	2	0	0.6365	—
Eudicots	Prunus persica	4227	26843	15.7471	0	2	0	0.5409	—
Eudicots	Punica granatum	5871	23652	24.8224	0	2	0	0.4164	—
Eudicots	Pyrus betulifolia	28038	59520	47.1069	1	2	50	0.9347	—
Eudicots	Quercus lobata	5481	39366	13.9232	0	3	0	0.4861	—
Eudicots	Quercus suber	11300	79281	14.2531	0	2	0	0.5642	—
Eudicots	Raphanus sativus	24246	50931	47.6056	1	1	100	0.2941	—
Eudicots	Rhodamnia argentea	6121	23481	26.0679	0	1	0	0.5527	—
Eudicots	Rhododendron williamsianum	4764	23548	20.231	0	2	0	0.4763	—
Eudicots	Ricinus communis	4076	20357	20.0226	0	2	0	0.4792	—
Eudicots	Rubus corchorifolius	3680	26696	13.7848	0	1	0	0.6893	—
Eudicots	Salix purpurea	17545	35125	49.9502	0	2	0	0.1577	—
Eudicots	Salvia bowleyana	7348	43917	16.7316	0	2	0	0.5261	—
Eudicots	Sapindus mukorossi	4315	24846	17.367	0	1	0	0.6466	—
Eudicots	Sclerocarya birrea	2366	18937	12.4941	0	2	0	0.5931	—
Eudicots	Scutellaria baicalensis	8267	30100	27.4651	0	1	0	0.5383	—
Eudicots	Senna tora	9372	45268	20.7034	0	3	0	0.3761	—
Eudicots	Sesamum indicum	8116	25172	32.2422	0	1	0	0.4903	—
Eudicots	Simmondsia chinensis	3432	23386	14.6754	0	1	0	0.6783	—
Eudicots	Solanum lycopersicum	6255	34359	18.2048	0	1	0	0.6371	—
Eudicots	Salix arbutifolia	15369	29609	51.9065	0	1	0	0.2989	—
Eudicots	Solanum pennellii	6763	26332	25.6836	0	1	0	0.5566	—
Eudicots	Solanum tuberosum	6095	38992	15.6314	0	1	0	0.6669	—
Eudicots	Spatholobus suberectus	10740	31106	34.5271	2	3	66.6667	0.2417	—
Eudicots	Spinacia oleracea	978	28617	3.41755	0	1	0	0.8508	—
Eudicots	Striga asiatica	6538	33426	19.5596	0	1	0	0.6219	—
Eudicots	Tarenaya hassleriana	11892	27182	43.7495	0	1	0	0.3778	—
Eudicots	Tetracentron sinense	15493	32687	47.398	4	5	80	0.1443	—
Eudicots	Thalictrum thalictroides	0	33624	0	0	1	0	1	—
Eudicots	Theobroma cacao	4590	28930	15.8659	0	2	0	0.5391	—
Eudicots	Trema orientalis	1618	35846	4.51375	0	1	0	0.8279	—
Eudicots	Tripterygium wilfordii	16916	27860	60.7179	0	1	0	0.2138	—
Eudicots	Vaccinium macrocarpon	4335	22836	18.9832	0	1	0	0.6283	—
Eudicots	Vernicia fordii	1399	46827	2.98759	0	2	0	0.804	—
Eudicots	Vigna unguiculata	8394	28087	29.8857	0	1	0	0.5138	—
Eudicots	Vitis vinifera	4917	30799	15.9648	0	4	0	0.3834	—
Eudicots	Xanthoceras sorbifolium	2987	21958	13.6032	0	2	0	0.5747	—
Eudicots	Ziziphus jujuba	4034	24191	16.6756	0	1	0	0.6546	—
Eudicots	Bauhinia championii	48840	56435	86.542	5	6	83.3333	0.8179	—
Eudicots	Jasminum sambac	4624	23790	19.4367	0	1	0	0.6233	—
Eudicots	Gynandropsis gynandra	7809	31736	24.6061	0	1	0	0.5678	—
Eudicots	Camellia chekiangoleosa	12575	62413	20.148	1	2	50	0.2926	—
Eudicots	Tiarella polyphylla	4613	25244	18.2736	0	1	0	0.6363	—
Eudicots	Lobularia maritima	9371	25813	36.3034	1	1	100	0.1853	—

## Sheet: Sheet5
Table S6-5. The statistics and significance analysis of the number of FLS transposed duplication genes in 183 species with P-value<0.05.
Taxa	Species	Whole genome			FLS			P-value	Note
		Dispersed gene	Total genes	Percent(%)	Transposed gene	Total genes	Percent(%)
Basal angiosperms	Euryale ferox	4340	37869	11.4606	1	1	100	0.0054	↑
Magnoliidae	Acanthochlamys bracteata	5234	35269	14.8402	0	1	0	0.6764	—
Monocots	Aegilops tauschii	3010	21774	13.8238	1	3	33.3333	0.3276	—
Monocots	Ananas comosus	5777	45454	12.7096	1	1	100	0.0088	↑
Monocots	Asparagus officinalis	6259	23598	26.5234	1	1	100	0.0961	—
Monocots	Avena sativa	5542	26051	21.2737	0	1	0	0.6032	—
Monocots	Brachypodium distachyon	7238	80600	8.98015	0	3	0	0.5864	—
Monocots	Dioscorea rotundata	4966	34310	14.4739	1	1	100	0.0151	↑
Monocots	Dioscorea alata	5397	34551	15.6204	0	1	0	0.667	—
Monocots	Cymbidium ensifolium	3718	25189	14.7604	1	1	100	0.0163	↑
Monocots	Echinochloa crusgalli	4859	28738	16.9079	0	1	0	0.6519	—
Monocots	Elaeis guineensis	10514	103783	10.1308	1	3	33.3333	0.1829	—
Monocots	Eleusine coracana	4458	25995	17.1495	1	1	100	0.028	↑
Monocots	Eragrostis curvula	6381	57180	11.1595	0	1	0	0.723	—
Monocots	Joinvillea ascendens	7640	55182	13.8451	0	3	0	0.4875	—
Monocots	Kobresia littledalei	4842	29122	16.6266	0	1	0	0.6552	—
Monocots	Leersia perrieri	4685	22441	20.877	0	2	0	0.4676	—
Monocots	Musa acuminata	4716	29029	16.2458	1	1	100	0.0232	↑
Monocots	Oryza rufipogon	7211	30649	23.5277	0	3	0	0.3367	—
Monocots	Oryza sativa	5495	37021	14.8429	1	1	100	0.0166	↑
Monocots	Paspalum vaginatum	5444	42187	12.9044	1	1	100	0.0094	↑
Monocots	Phalaenopsis equestris	5556	35543	15.6318	1	1	100	0.0202	↑
Monocots	Pharus latifolius	4339	19839	21.8711	1	1	100	0.0588	—
Monocots	Phoenix dactylifera	5088	32144	15.8288	1	1	100	0.0211	↑
Monocots	Rhynchospora pubera	4714	29005	16.2524	1	1	100	0.0232	↑
Monocots	Saccharum spontaneum	4075	91362	4.46028	1	15	6.66667	0.6789	—
Monocots	Secale cereale	8673	53284	16.2769	0	1	0	0.6593	—
Monocots	Sorghum bicolor	5459	34441	15.8503	0	2	0	0.5394	—
Monocots	Triticum aestivum	5199	33967	15.306	1	1	100	0.0187	↑
Monocots	Triticum urartu	9360	107471	8.70933	0	3	0	0.5927	—
Monocots	Dendrobium nobile	3796	41449	9.15824	1	1	100	0.0016	↑
Monocots	Dendrobium chrysotoxum	4810	29043	16.5616	1	1	100	0.0248	↑
Monocots	Iris pallida	5565	27094	20.5396	1	1	100	0.0492	↑
Monocots	Zizania latifolia	10154	63918	15.886	0	2	0	0.5388	—
Monocots	Thinopyrum elongatum	4977	38789	12.831	1	1	100	0.0092	↑
Monocots	Gastrodia menghaiensis	6934	43119	16.0811	1	1	100	0.0224	↑
Monocots	Achnatherum splendens	3206	17843	17.9678	1	1	100	0.0326	↑
Monocots	Aegilops bicornis	7217	49632	14.541	1	1	100	0.0153	↑
Monocots	Brachypodium hybridum	6023	40189	14.9867	1	1	100	0.0172	↑
Monocots	Lolium rigidum	3834	70160	5.46465	0	1	0	0.81	—
Monocots	Liriodendron chinense	8741	46679	18.7258	1	3	33.3333	0.5167	—
Eudicots	Aquilegia coerulea	4241	24823	17.085	0	1	0	0.6499	—
Eudicots	Akebia trifoliata	3701	24001	15.4202	1	1	100	0.0192	↑
Eudicots	Actinidia chinensis	2578	33044	7.80172	1	1	100	0.0006	↑
Eudicots	Anacardium occidentale	4280	41197	10.3891	0	1	0	0.7335	—
Eudicots	Antirrhinum majus	4929	43039	11.4524	0	1	0	0.7191	—
Eudicots	Physalis pubescens	5610	32075	17.4903	0	2	0	0.515	—
Eudicots	Tectona grandis	4445	35388	12.5608	0	2	0	0.592	—
Eudicots	Arabidopsis thaliana	3550	27381	12.9652	0	1	0	0.6995	—
Eudicots	Arabis alpina	3945	21593	18.2698	0	1	0	0.6364	—
Eudicots	Aristolochia fimbriata	4713	21838	21.5816	1	1	100	0.0566	—
Eudicots	Averrhoa carambola	2130	24531	8.68289	1	1	100	0.0012	↑
Eudicots	Benincasa hispida	3060	20894	14.6454	0	1	0	0.6787	—
Eudicots	Beta vulgaris	2535	18720	13.5417	1	1	100	0.0115	↑
Eudicots	Betula platyphylla	5300	33951	15.6107	1	2	50	0.1803	—
Eudicots	Boea hygrometrica	5531	47778	11.5765	1	1	100	0.0057	↑
Eudicots	Brassica napus	17550	100895	17.3943	0	2	0	0.5164	—
Eudicots	Brassica oleracea	10231	59179	17.2882	0	1	0	0.6475	—
Eudicots	Cajanus cajan	6818	48618	14.0236	0	2	0	0.5679	—
Eudicots	Camelina sativa	9229	89275	10.3377	0	3	0	0.5565	—
Eudicots	Cannabis sativa	5384	38738	13.8985	1	1	100	0.0128	↑
Eudicots	Capsella rubella	3542	26106	13.5678	0	1	0	0.692	—
Eudicots	Capsicum annuum	6446	31777	20.2851	1	1	100	0.0475	↑
Eudicots	Carica papaya	3533	17648	20.0193	1	1	100	0.0457	↑
Eudicots	Carpinus fangiana	4143	27381	15.1309	1	2	50	0.1688	—
Eudicots	Carthamus tinctorius	3538	23197	15.252	1	1	100	0.0184	↑
Eudicots	Carya illinoinensis	2252	32267	6.97927	2	4	50	0.0007	↑
Eudicots	Vaccinium duclouxii	4749	41938	11.3239	1	2	50	0.0844	—
Eudicots	Cephalotus follicularis	5292	36438	14.5233	1	1	100	0.0153	↑
Eudicots	Cercis canadensis	3151	27440	11.4832	0	3	0	0.5327	—
Eudicots	Chenopodium quinoa	4705	34426	13.667	0	2	0	0.5737	—
Eudicots	Chimonanthus salicifolius	5446	36474	14.9312	0	5	0	0.3489	—
Eudicots	Cicer arietinum	4078	24858	16.4052	1	1	100	0.024	↑
Eudicots	Cinnamomum kanehirae	3789	26531	14.2814	0	1	0	0.6831	—
Eudicots	Citrus clementina	2455	24982	9.82708	3	3	100	0	↑
Eudicots	Citrus sinensis	3255	27807	11.7057	3	3	100	0	↑
Eudicots	Coptis chinensis	9616	40011	24.0334	0	1	0	0.5738	—
Eudicots	Corchorus capsularis	5166	29356	17.5978	2	2	100	0.0022	↑
Eudicots	Corymbia citriodora	5394	35628	15.1398	1	1	100	0.0179	↑
Eudicots	Cucumis melo	3268	28299	11.5481	1	1	100	0.0057	↑
Eudicots	Cucumis sativus	2965	23733	12.4932	1	1	100	0.0081	↑
Eudicots	Cuscuta australis	3272	18157	18.0206	1	1	100	0.033	↑
Eudicots	Daucus carota	4814	32055	15.0179	1	2	50	0.1661	—
Eudicots	Davidia involucrata	4761	42551	11.1889	0	5	0	0.4274	—
Eudicots	Dimocarpus longan	4644	40353	11.5084	1	1	100	0.0056	↑
Eudicots	Durio zibethinus	2232	35497	6.28786	2	2	100	0	↑
Eudicots	Erythranthe guttata	4173	27890	14.9624	1	1	100	0.0171	↑
Eudicots	Eucalyptus grandis	3858	36779	10.4897	1	1	100	0.0035	↑
Eudicots	Eucommia ulmoides	4134	25477	16.2264	1	1	100	0.0231	↑
Eudicots	Eutrema salsugineum	3936	26528	14.8372	0	1	0	0.6764	—
Eudicots	Fagopyrum esculentum	8282	37844	21.8846	0	3	0	0.3593	—
Eudicots	Ficus carica	3477	37684	9.22673	0	1	0	0.7499	—
Eudicots	Fragaria ananassa	8736	108087	8.08238	0	3	0	0.6075	—
Eudicots	Gossypium australe	6441	34577	18.628	2	2	100	0.0031	↑
Eudicots	Handroanthus impetiginosus	6879	30271	22.7247	0	2	0	0.4431	—
Eudicots	Helianthus annuus	8399	57048	14.7227	0	2	0	0.5568	—
Eudicots	Herrania umbratica	1906	18489	10.3088	1	2	50	0.065	—
Eudicots	Hevea brasiliensis	3039	35316	8.60516	0	2	0	0.6643	—
Eudicots	Ipomoea nil	4712	35164	13.4001	0	1	0	0.6941	—
Eudicots	Ipomoea triloba	4083	31358	13.0206	0	1	0	0.6988	—
Eudicots	Jacaranda mimosifolia	2742	30507	8.9881	0	1	0	0.7533	—
Eudicots	Juglans regia	1977	40487	4.88305	0	4	0	0.6504	—
Eudicots	Kalanchoe fedtschenkoi	6968	30964	22.5036	0	3	0	0.3506	—
Eudicots	Kandelia obovata	1395	18071	7.71955	0	1	0	0.7724	—
Eudicots	Kingdonia uniflora	8994	43300	20.7714	0	2	0	0.469	—
Eudicots	Lactuca sativa	7488	38910	19.2444	1	1	100	0.0405	↑
Eudicots	Lithospermum erythrorhizon	6735	27399	24.5812	1	1	100	0.0799	—
Eudicots	Lonicera japonica	4340	33601	12.9163	0	3	0	0.5047	—
Eudicots	Lunaria annua	4098	39940	10.2604	0	2	0	0.6325	—
Eudicots	Lupinus angustifolius	5838	33018	17.6813	0	3	0	0.4221	—
Eudicots	Macadamia integrifolia	6685	28555	23.411	2	2	100	0.0105	↑
Eudicots	Macleaya cordata	4269	21911	19.4834	0	1	0	0.6228	—
Eudicots	Malania oleifera	2480	20643	12.0138	0	1	0	0.7117	—
Eudicots	Malcolmia maritima	4157	30348	13.6978	1	1	100	0.0121	↑
Eudicots	Malus domestica	4255	40624	10.4741	1	2	50	0.068	—
Eudicots	Mangifera indica	1928	31716	6.07895	0	3	0	0.6595	—
Eudicots	Manihot esculenta	2733	32805	8.33105	0	2	0	0.6699	—
Eudicots	Medicago truncatula	4002	31735	12.6107	0	2	0	0.5911	—
Eudicots	Megacarpaea delavayi	7183	32071	22.3972	0	1	0	0.5911	—
Eudicots	Melastoma candidum	4438	40625	10.9243	0	4	0	0.4837	—
Eudicots	Microthlaspi erraticum	7850	49768	15.7732	0	1	0	0.6652	—
Eudicots	Mimulus guttatus	3813	28140	13.5501	1	1	100	0.0116	↑
Eudicots	Moringa oleifera	2260	18451	12.2487	2	2	100	0.0002	↑
Eudicots	Morus notabilis	4450	26965	16.5029	1	4	25	0.6471	—
Eudicots	Nelumbo nucifera	3676	23927	15.3634	0	1	0	0.6701	—
Eudicots	Nicotiana attenuata	5080	33320	15.2461	0	1	0	0.6715	—
Eudicots	Nyssa sinensis	4171	36241	11.5091	0	2	0	0.61	—
Eudicots	Olea europaea	9359	39875	23.4708	0	2	0	0.4335	—
Eudicots	Papaver somniferum	6234	41770	14.9246	0	1	0	0.6753	—
Eudicots	Parasponia andersonii	3915	37222	10.518	1	1	100	0.0035	↑
Eudicots	Persea americana	5838	42442	13.7552	0	1	0	0.6896	—
Eudicots	Phtheirospermum japonicum	7620	30276	25.1685	0	1	0	0.562	—
Eudicots	Pistacia vera	5970	31197	19.1365	1	2	50	0.2672	—
Eudicots	Pisum sativum	7637	43691	17.4796	0	1	0	0.6453	—
Eudicots	Poncirus trifoliata	2296	25537	8.99088	3	3	100	0	↑
Eudicots	Populus alba	3087	30414	10.1499	2	5	40	0.0271	↑
Eudicots	Populus trichocarpa	2238	34699	6.44975	2	4	50	0.0004	↑
Eudicots	Portulaca amilis	5096	52037	9.79303	1	2	50	0.0558	—
Eudicots	Primula vulgaris	5749	22131	25.9771	1	1	100	0.0914	—
Eudicots	Prunus avium	5012	42794	11.7119	0	2	0	0.6065	—
Eudicots	Prunus dulcis	3780	27855	13.5703	0	2	0	0.5752	—
Eudicots	Prunus persica	2789	26843	10.39	0	2	0	0.6301	—
Eudicots	Punica granatum	2725	23652	11.5212	2	2	100	0.0001	↑
Eudicots	Pyrus betulifolia	7550	59520	12.6848	0	2	0	0.5899	—
Eudicots	Quercus lobata	5293	39366	13.4456	3	3	100	0	↑
Eudicots	Quercus suber	10745	79281	13.5531	2	2	100	0.0004	↑
Eudicots	Raphanus sativus	9159	50931	17.9832	0	1	0	0.6396	—
Eudicots	Rhodamnia argentea	2230	23481	9.49704	1	1	100	0.002	↑
Eudicots	Rhododendron williamsianum	3948	23548	16.7658	2	2	100	0.0016	↑
Eudicots	Ricinus communis	2297	20357	11.2836	0	2	0	0.614	—
Eudicots	Rubus corchorifolius	3370	26696	12.6236	0	1	0	0.7039	—
Eudicots	Salix purpurea	2823	35125	8.03701	1	2	50	0.0291	↑
Eudicots	Salvia bowleyana	6047	43917	13.7692	0	2	0	0.572	—
Eudicots	Sapindus mukorossi	2479	24846	9.97746	1	1	100	0.0027	↑
Eudicots	Sclerocarya birrea	2547	18937	13.4499	1	2	50	0.1298	—
Eudicots	Scutellaria baicalensis	4568	30100	15.1761	0	1	0	0.6723	—
Eudicots	Senna tora	5106	45268	11.2795	1	3	33.3333	0.2273	—
Eudicots	Sesamum indicum	2907	25172	11.5485	0	1	0	0.7178	—
Eudicots	Simmondsia chinensis	3562	23386	15.2313	0	1	0	0.6716	—
Eudicots	Solanum lycopersicum	5144	34359	14.9713	0	1	0	0.6748	—
Eudicots	Salix arbutifolia	2880	29609	9.72677	1	1	100	0.0023	↑
Eudicots	Solanum pennellii	3829	26332	14.5412	0	1	0	0.68	—
Eudicots	Solanum tuberosum	4345	38992	11.1433	1	1	100	0.0047	↑
Eudicots	Spatholobus suberectus	4204	31106	13.5151	1	3	33.3333	0.3154	—
Eudicots	Spinacia oleracea	3988	28617	13.9358	1	1	100	0.013	↑
Eudicots	Striga asiatica	5467	33426	16.3555	0	1	0	0.6583	—
Eudicots	Tarenaya hassleriana	3836	27182	14.1123	1	1	100	0.0136	↑
Eudicots	Tetracentron sinense	4294	32687	13.1367	0	5	0	0.3845	—
Eudicots	Thalictrum thalictroides	168	33624	0.499643	0	1	0	0.9435	—
Eudicots	Theobroma cacao	2628	28930	9.084	1	2	50	0.0441	↑
Eudicots	Trema orientalis	3970	35846	11.0752	1	1	100	0.0046	↑
Eudicots	Tripterygium wilfordii	2382	27860	8.54989	1	1	100	0.0011	↑
Eudicots	Vaccinium macrocarpon	3719	22836	16.2857	0	1	0	0.6592	—
Eudicots	Vernicia fordii	6144	46827	13.1206	0	2	0	0.5826	—
Eudicots	Vigna unguiculata	3147	28087	11.2045	1	1	100	0.0049	↑
Eudicots	Vitis vinifera	4770	30799	15.4875	0	4	0	0.3919	—
Eudicots	Xanthoceras sorbifolium	2679	21958	12.2006	0	2	0	0.5981	—
Eudicots	Ziziphus jujuba	2456	24191	10.1525	1	1	100	0.0029	↑
Eudicots	Bauhinia championii	1417	56435	2.51085	0	6	0	0.6942	—
Eudicots	Jasminum sambac	3595	23790	15.1114	1	1	100	0.0178	↑
Eudicots	Gynandropsis gynandra	5951	31736	18.7516	1	1	100	0.0374	↑
Eudicots	Camellia chekiangoleosa	10984	62413	17.5989	0	2	0	0.5134	—
Eudicots	Tiarella polyphylla	3412	25244	13.5161	0	1	0	0.6926	—
Eudicots	Lobularia maritima	4725	25813	18.3047	0	1	0	0.636	—
