# Supplementary material for: Genomic analyses of 238 seed plants reveal the evolutionary mechanisms driving specialization of F3H, ANS, and FLS in flavonoid biosynthesis
Source: Front Plant Sci. 2026 Jan 7;16:1703405. doi: 10.3389/fpls.2025.1703405 (PMC12819720; doi:10.3389/fpls.2025.1703405)
Supplement: Supplementary file 13 [file Table7.xlsx]

## Sheet: Sheet1
Table S7-1. The duplicate gene pairs and Ka/Ks values in the F3H gene family.
species	Taxa	Duplication Types	Duplicate1	Duplicate2	Ka	Ks	Ka/Ks
Ginkgo biloba	Gymnospermae	Tandem	evm.TU.chr9.493	evm.TU.chr9.494	0.00242159	0.015656	0.154674
Metasequoia glyptostroboides	Gymnospermae	Tandem	Mgl0122910	Mgl0122920	0.0204205	0.218954	0.0932638
Amborella trichopoda	Basal angiosperms	Tandem	gene_LOC18441761	gene_LOC18441765	0.229912	2.07027	0.111054
Nymphaea colorata	Basal angiosperms	Tandem	NC1G0089990	NC1G0089980	0.0209514	0.152623	0.137275
Nymphaea colorata	Basal angiosperms	Tandem	NC1G0090000	NC1G0089990	0.218423	1.04142	0.209736
Dendrobium nobile	Monocots	Tandem	gene_KFK09_007660	gene_KFK09_007661	0.0846191	0.421923	0.200556
Sorghum bicolor	Monocots	Tandem	SORBI_3006G253900	SORBI_3006G254000	0.019937	0.692251	0.0288002
Averrhoa carambola	Eudicots	Tandem	geneYangtao2016737	geneYangtao2016738	0.231698	0.870534	0.266156
Averrhoa carambola	Eudicots	Tandem	geneYangtao2016740	geneYangtao2016741	0.301365	0.388436	0.775841
Cercis canadensis	Eudicots	Tandem	Cecan.6G266500.V3.1	Cecan.6G266600.V3.1	0.106502	1.35268	0.0787343
Cercis canadensis	Eudicots	Tandem	Cecan.6G266600.V3.1	Cecan.6G266700.V3.1	0.0520971	0.0645529	0.807045
Cercis canadensis	Eudicots	Tandem	Cecan.6G266700.V3.1	Cecan.6G266800.V3.1	0.121065	1.37114	0.088295
Macadamia integrifolia	Eudicots	Tandem	gene_LOC122073763	gene_LOC122073762	0.0581526	0.431467	0.134779
Medicago truncatula	Eudicots	Tandem	gene_LOC11443565	gene_LOC11408162	0.0508012	0.286297	0.177442
Morus notabilis	Eudicots	Tandem	gene_L484_026680	gene_L484_026681	0.139412	0.193458	0.720633
Pisum sativum	Eudicots	Tandem	Psat4g099800	Psat4g099840	0.0024093	0.0164568	0.146401
Populus alba	Eudicots	Tandem	gene_LOC118029845	gene_LOC118029846	0.00883594	0.0327587	0.269728
Populus trichocarpa	Eudicots	Tandem	Potri.005G113900.v4.1	Potri.005G113700.v4.1	0.0155066	0.0168285	0.921446
Salix purpurea	Eudicots	Tandem	Sapur.005G090800.v5.1	Sapur.005G090900.v5.1	0.0104216	0.0416926	0.249962
Sapindus mukorossi	Eudicots	Tandem	Samuk14G0119300	Samuk14G0119400	0.0119867	0.0368786	0.325032
Scutellaria baicalensis	Eudicots	Tandem	EVM20prediction20contig60.51	EVM20prediction20contig60.52	0.021766	0.0404438	0.53818
Simmondsia chinensis	Eudicots	Tandem	Sc15g0003530	Sc15g0003540	0.159036	0.240634	0.660905
Spinacia oleracea	Eudicots	Tandem	gene_LOC110799526	gene_LOC110799527	0.325845	1.37662	0.2367

## Sheet: Sheet2
Table S7-2. The duplicate gene pairs and Ka/Ks values in the ANS gene family.
species	Taxa	Duplication Types	Duplicate1	Duplicate2	Ka	Ks	Ka/Ks
Ginkgo biloba	Gymnospermae	Tandem	evm.TU.chr1.2610	evm.TU.chr1.2611	0.0278223	0.125	0.222578
Ginkgo biloba	Gymnospermae	Tandem	evm.TU.chr1.2613	evm.TU.chr1.2614	0.00602748	0.0546235	0.110346
Ginkgo biloba	Gymnospermae	Tandem	evm.TU.chr12.1045	evm.TU.chr12.1046	0.0266287	0.0879443	0.302791
Metasequoia glyptostroboides	Gymnospermae	Tandem	Mgl0250410	Mgl0250400	0.0826714	0.349654	0.236438
Metasequoia glyptostroboides	Gymnospermae	Tandem	Mgl0302130	Mgl0302140	0.0162537	0.254624	0.063834
Metasequoia glyptostroboides	Gymnospermae	Tandem	Mgl0302140	Mgl0302150	0.0110855	0.24241	0.0457304
Taxus chinensis	Gymnospermae	Tandem	gene_KI387_016109	gene_KI387_016110	0.0392363	0.117004	0.33534
Dioscorea alata	Monocots	Tandem	gene_IHE45_04G138400	gene_IHE45_04G138500	0.0905772	0.565068	0.160294
Dioscorea rotundata	Monocots	Tandem	DRNTG_27712	DRNTG_27713	0.0468687	0.179443	0.26119
Spirodela polyrhiza	Monocots	Tandem	Spipo17G0004900.v2	Spipo17G0005000.v2	0.123419	1.50868	0.0818061
Anacardium occidentale	Eudicots	Tandem	Anaoc.0012s0377.v0.9	Anaoc.0012s0378.v0.9	0.437331	3.99734	0.109405
Arabidopsis thaliana	Eudicots	Tandem	AT4G22870.TAIR10	AT4G22880.TAIR10	0.171478	0.560918	0.30571
Corylus avellana	Eudicots	Tandem	Cav01g05390	Cav01g05400	0.0158819	0.0411999	0.385484
Corylus avellana	Eudicots	Tandem	Cav01g05400	Cav01g05410	0.0197469	0.057618	0.342721
Corymbia citriodora	Eudicots	Tandem	gene_BT93_F3184	gene_BT93_F3185	0.0324861	0.156369	0.207752
Davidia involucrata	Eudicots	Tandem	Dinv37709	Dinv37711	0.0808909	0.0963785	0.839305
Euphorbia lathyris	Eudicots	Tandem	Casp06380	Casp06381	0.0255245	0.0647105	0.394441
Juglans regia	Eudicots	Tandem	Jr13_26690	Jr13_26700	0.406267	1.77992	0.22825
Macadamia integrifolia	Eudicots	Tandem	gene_LOC122075321	gene_LOC122076036	0.0352334	0.167791	0.209984
Macadamia integrifolia	Eudicots	Tandem	gene_LOC122076177	gene_LOC122075321	0.0445515	0.240466	0.185272
Nelumbo nucifera	Eudicots	Tandem	gene_LOC104596228	gene_LOC104596229	0.0452393	0.138412	0.326846
Nelumbo nucifera	Eudicots	WGD	gene_LOC104608517	gene_LOC104609672	0.403811	4.11916	0.0980323
Rosa chinensis	Eudicots	Tandem	RchiOBHm_Chr6g0295241	RchiOBHm_Chr6g0295251	0.101845	0.682899	0.149136
Spatholobus suberectus	Eudicots	Tandem	gene_E2542_SST07180	gene_E2542_SST07181	0.0422105	0.0762301	0.553726
Spinacia oleracea	Eudicots	Tandem	gene_LOC110784310	gene_LOC110784326	0.184595	0.432508	0.426801
Ziziphus jujuba	Eudicots	Tandem	gene_FEM48_Zijuj11G0069200	gene_FEM48_Zijuj11G0069300	0.0819491	0.183917	0.445576

## Sheet: Sheet3
Table S7-3. The duplicate gene pairs and Ka/Ks values in the FLS gene family.
species	Taxa	Duplication Types	Duplicate1	Duplicate2	Ka	Ks	Ka/Ks
Kobresia littledalei	Monocots	Tandem	gene_FCM35_KLT14787	gene_FCM35_KLT14788	0.0608986	0.26909	0.226313
Kobresia littledalei	Monocots	Tandem	gene_FCM35_KLT14788	gene_FCM35_KLT14789	0.0148432	0.0460165	0.322562
Eleusine coracana	Monocots	Tandem	gene_PR202_gb09948	gene_PR202_gb09949	0.0645623	1.01298	0.0637351
Secale cereale	Monocots	Tandem	SECCE6Rv1G0412340	SECCE6Rv1G0412350	0.0188764	0.476326	0.0396292
Mangifera indica	Eudicots	Tandem	gene_LOC123199750	gene_LOC123199749	0.00794853	0.00417379	1.90439
Populus trichocarpa	Eudicots	Tandem	Potri.004G139600.v4.1	Potri.004G139700.v4.1	0.0230481	0.0463731	0.497014
Kingdonia uniflora	Eudicots	Tandem	gene_GIB67_003018	gene_GIB67_003016	0.0370486	0.0826187	0.448429
Kalanchoe fedtschenkoi	Eudicots	Tandem	Kaladp0515s0028.v1.1	Kaladp0515s0029.v1.1	0.0133477	0.0381238	0.350113
Helianthus annuus	Eudicots	Tandem	gene_LOC110878615	gene_LOC110878613	0.0447784	0.159063	0.281513
Cercis canadensis	Eudicots	Tandem	Cecan.4G295900.V3.1	Cecan.4G296000.V3.1	0.18143	0.753654	0.240734
Juglans regia	Eudicots	Tandem	Jr13_26690	Jr13_26700	0.406267	1.77992	0.22825
Vernicia fordii	Eudicots	Tandem	tung.gene.scaffold84.00081	tung.gene.scaffold84.00082	0.145417	0.681941	0.21324
Prunus avium	Eudicots	Tandem	Pav_sc0000030.1_g1310.1.mk	Pav_sc0000030.1_g1320.1.mk	0.130427	0.68292	0.190985
Macleaya cordata	Eudicots	Tandem	gene_BVC80_8845g17	gene_BVC80_8845g20	0.0807499	0.439405	0.183771
Jacaranda mimosifolia	Eudicots	Tandem	Jmimo26585	Jmimo26586	0.295956	1.62967	0.181604
Prunus persica	Eudicots	Tandem	PRUPE_1G502700	PRUPE_1G502800	0.117502	0.658156	0.178532
Prunus dulcis	Eudicots	Tandem	Prudul26B029098	Prudul26B027106	0.114651	0.649284	0.17658
Nyssa sinensis	Eudicots	Tandem	gene_F0562_028115	gene_F0562_028114	0.146188	0.871958	0.167655
Phtheirospermum japonicum	Eudicots	Tandem	gene_PHJA_001121000	gene_PHJA_001121100	0.250616	1.51358	0.165579
Melastoma candidum	Eudicots	Tandem	gene_MLD38_031533	gene_MLD38_031534	0.0109671	0.0680423	0.16118
Davidia involucrata	Eudicots	Tandem	Dinv27349	Dinv27348	0.12342	0.809497	0.152466
Davidia involucrata	Eudicots	Tandem	Dinv27350	Dinv27349	0.123514	0.823101	0.15006
Handroanthus impetiginosus	Eudicots	Tandem	gene_CDL12_16004	gene_CDL12_16005	0.259093	1.75651	0.147505
Senna tora	Eudicots	Tandem	gene_G2W53_030857	gene_G2W53_030858	0.0314061	0.213304	0.147236
Morus notabilis	Eudicots	Tandem	gene_L484_023741	gene_L484_023742	0.0480146	0.337253	0.14237
Morus notabilis	Eudicots	Tandem	gene_L484_023742	gene_L484_023743	0.0514877	0.227221	0.226597
Vitis vinifera	Eudicots	Tandem	gene_VitviT2T_027116	gene_VitviT2T_027117	0.113315	0.837242	0.135344
Vitis vinifera	Eudicots	Tandem	gene_VitviT2T_027117	gene_VitviT2T_027118	0.113407	0.881539	0.128647
Vitis vinifera	Eudicots	Tandem	gene_VitviT2T_027118	gene_VitviT2T_027119	0.0894535	0.684105	0.13076
Fagopyrum esculentum	Eudicots	Tandem	EVM_prediction_Fe3.5773	EVM_prediction_Fe3.5775	0.210159	2.0533	0.102352
Carpinus fangiana	Eudicots	Tandem	gene_FH972_015982	gene_FH972_015983	0.385731	3.96009	0.0974046
Thalictrum thalictroides	Eudicots	Tandem	gene_FRX31_009914	gene_FRX31_009918	0.151405	1.69395	0.0893801
Manihot esculenta	Eudicots	Tandem	gene_MANES_02G160600v8	gene_MANES_02G160700v8	0.152141	1.80217	0.0844211
Mangifera indica	Eudicots	WGD	gene_LOC123202765	gene_LOC123206089	0.00570444	0.0212346	0.268639
Juglans regia	Eudicots	WGD	Jr01_30980	Jr10_23410	0.104928	0.823143	0.127472
Nyssa sinensis	Eudicots	WGD	gene_F0562_002888	gene_F0562_028117	0.37195	4.0555	0.0917151
Melastoma candidum	Eudicots	WGD	gene_MLD38_028377	gene_MLD38_031532	0.100522	0.598019	0.168091
Davidia involucrata	Eudicots	WGD	Dinv27351	Dinv01187	0.0548149	0.355606	0.154145
Fagopyrum esculentum	Eudicots	WGD	EVM_prediction_Fe5.1616	EVM_prediction_Fe5.1684	0.437259	4.0124	0.108977
