# Supplementary material for: Genomic analyses of 238 seed plants reveal the evolutionary mechanisms driving specialization of F3H, ANS, and FLS in flavonoid biosynthesis
Source: Front Plant Sci. 2026 Jan 7;16:1703405. doi: 10.3389/fpls.2025.1703405 (PMC12819720; doi:10.3389/fpls.2025.1703405)
Supplement: Supplementary file 14 [file Table8.xlsx]

## Sheet: Sheet1
Table S8.The statistics of cis-acting elements information of F3H, ANS, and FLS genes in R. pubera.
Cis element	Sequence	Category	Function
MBS	CAACTG	Abiotic and biotic stresses	MYB binding site involved in drought-inducibility
ARE	AAACCA	Abiotic and biotic stresses	cis-acting regulatory element essential for the anaerobic induction
LTR	CCGAAA	Abiotic and biotic stresses	cis-acting element involved in low-temperature responsiveness
WUN-motif	AAATTTCCT	Abiotic and biotic stresses	wound-responsive element
GC-motif	CCCCCG	Abiotic and biotic stresses	enhancer-like element involved in anoxic specific inducibility
TC-rich repeats	GTTTTCTTAC	Abiotic and biotic stresses	cis-acting element involved in defense and stress responsiveness
CGTCA-motif	CGTCA	Phytohormone responsive	cis-acting regulatory element involved in the MeJA-responsiveness
GARE-motif	TCTGTTG	Phytohormone responsive	gibberellin-responsive element
TGACG-motif	TGACG	Phytohormone responsive	cis-acting regulatory element involved in the MeJA-responsiveness
TGA-element	AACGAC	Phytohormone responsive	auxin-responsive element
TATC-box	TATCCCA	Phytohormone responsive	cis-acting element involved in gibberellin-responsiveness
ABRE	ACGTG	Phytohormone responsive	cis-acting element involved in the abscisic acid responsiveness
TCA-element	CCATCTTTTT	Phytohormone responsive	cis-acting element involved in salicylic acid responsiveness
P-box	CCTTTTG	Phytohormone responsive	gibberellin-responsive element
AuxRR-core	GGTCCAT	Phytohormone responsive	cis-acting regulatory element involved in auxin responsiveness
MRE	AACCTAA	Plant growth and development	MYB binding site involved in light responsiveness
G-box	CACGTC	Plant growth and development	cis-acting regulatory element involved in light responsiveness
Box 4	ATTAAT	Plant growth and development	part of a conserved DNA module involved in light responsiveness
TCT-motif	TCTTAC	Plant growth and development	part of a light responsive element
GT1-motif	GGTTAAT	Plant growth and development	light responsive element
CAT-box	GCCACT	Plant growth and development	cis-acting regulatory element related to meristem expression
CAG-motif	GAAAGGCAGAC	Plant growth and development	part of a light response element
I-box	gGATAAGGTG	Plant growth and development	part of a light responsive element
GATA-motif	GATAGGG	Plant growth and development	part of a light responsive element
GCN4_motif	TGAGTCA	Plant growth and development	cis-regulatory element involved in endosperm expression
TCCC-motif	TCTCCCT	Plant growth and development	part of a light responsive element
A-box	CCGTCC	Plant growth and development	cis-acting regulatory element
AE-box	AGAAACTT	Plant growth and development	part of a module for light response
chs-CMA2a	TCACTTGA	Plant growth and development	part of a light responsive element
MBSI	aaaAaaC(G/C)GTTA	Plant growth and development	MYB binding site involved in flavonoid biosynthetic genes regulation
LS7	CAGATTTATTTTTA	Plant growth and development	part of a light responsive element
ACE	GACACGTATG	Plant growth and development	cis-acting element involved in light responsiveness
circadian	CAAAGATATC	Plant growth and development	cis-acting regulatory element involved in circadian control
GA-motif	ATAGATAA	Plant growth and development	part of a light responsive element
HD-Zip 1	CAAT(A/T)ATTG	Plant growth and development	element involved in differentiation of the palisade mesophyll cells
ATC-motif	AGTAATCT	Plant growth and development	part of a conserved DNA module involved in light responsiveness
ATCT-motif	AATCTAATCC	Plant growth and development	part of a conserved DNA module involved in light responsiveness
MSA-like	TCAAACGGT	Plant growth and development	cis-acting element involved in cell cycle regulation
AAAC-motif	CAATCAAAACCT	Plant growth and development	light responsive element
chs-CMA1a	TTACTTAA	Plant growth and development	part of a light responsive element
3-AF1 binding site	TAAGAGAGGAA	Plant growth and development	light responsive element
Sp1	GGGCGG	Plant growth and development	light responsive element
